# Supplementary material for: Integrated Analysis of Microarray, Small RNA, and Degradome Datasets Uncovers the Role of MicroRNAs in Temperature-Sensitive Genic Male Sterility in Wheat
Source: Int J Mol Sci. 2022 Jul 22;23(15):8057. doi: 10.3390/ijms23158057 (PMC9332412; doi:10.3390/ijms23158057)
Supplement: Supplementary file 1 [file ijms-23-08057-s001.zip]

Archive with 11 entries (11 files):
- ijms-1777671-supplementary.pdf
- Supplementary Table S1.xlsx
- Supplementary Table S10.xlsx
- Supplementary Table S2.xlsx
- Supplementary Table S3.xlsx
- Supplementary Table S4.xlsx
- Supplementary Table S5.xlsx
- Supplementary Table S6.xlsx
- Supplementary table S7.xlsx
- Supplementary Table S8.xlsx
- Supplementary Table S9.xlsx
