# Supplementary material for: Integrated Analysis of Microarray, Small RNA, and Degradome Datasets Uncovers the Role of MicroRNAs in Temperature-Sensitive Genic Male Sterility in Wheat
Source: Int J Mol Sci. 2022 Jul 22;23(15):8057. doi: 10.3390/ijms23158057 (PMC9332412; doi:10.3390/ijms23158057)
Supplement: Supplementary file 1 [file ijms-23-08057-s001.zip › Supplementary Table S1.xlsx]

## Sheet: Sheet1
Table S1 The number of genes in 18 modules
Modules	Gene Number
black	618
blue	3506
brown	3105
cyan	76
green	865
greenyellow	246
grey60	66
lightcyan	70
lightgreen	50
magenta	458
midnightblue	73
pink	585
purple	298
red	830
salmon	79
tan	218
turquoise	3813
yellow	1362
