# Supplementary material for: Integrated Analysis of Microarray, Small RNA, and Degradome Datasets Uncovers the Role of MicroRNAs in Temperature-Sensitive Genic Male Sterility in Wheat
Source: Int J Mol Sci. 2022 Jul 22;23(15):8057. doi: 10.3390/ijms23158057 (PMC9332412; doi:10.3390/ijms23158057)
Supplement: Supplementary file 1 [file ijms-23-08057-s001.zip › Supplementary Table S10.xlsx]

## Sheet: Sheet1
Supplementary Table S10 Primers used in this study
DEGs validation
KNS4-L	CACGTCAACCTAGGGATGCT
KNS4-R	GTCCCTGGAGATGGCATAGA
MIL1-L	CTGCATTGCTTTGCTGTCTC
MIL1-R	CACGCAACTGACAAGGCTAA
GPAT6-L	GCCATCACCTTGGTTGAGAT
GPAT6-R	AGTAGGGGAAGGCATTGGAG
TDF1-L	TGGACAGCGACAAGAAGATG
TDF1-R	AATGCCGTCCCAATGTAAAG
AMS-L	TCATCAGGTTTTCACCAGCA
AMS-R	GCTGAAAGCAATCGCTAACC
TDR1-L	ATCAGTTTCCCCTGACGATG
TDR1-R	AGCGGCGTCTACGTAGGATA
DTC-L	GTGGCAGTGCTTGATGAGAA
DTC-R	CCCCACCCAGTGTGAATATC
miRNA validation	Primer	miRNA
tae-miR156	CTGACAGAAGAGAGTGAGCACA	TGACAGAAGAGAGTGAGCACA
tae-miR159a	CGTTTGGATTGAAGGGAGCTCTG	TTTGGATTGAAGGGAGCTCTG
tae-miR160	TGCCTCGCTCCCTGTATGCCA	TGCCTGGCTCCCTGTATGCCA
tae-miR167a	GTGAAGGTGCCAGCATGATCTA	TGAAGCTGCCAGCATGATCTA
tae-miR2275-3p	GGCCTAAGGTTTCCTCCAATATCTCG	TTTGGTTTCCTCCAATATCTCG
novel-m0652-5p	GCAGGGCTCCTCTTTATTGGCA	AGGGCTCCTCTTTATTGGCA
novel-m1862-3p	AAGAAGAAGAACTGAGAGCACCGG	AAGAAGAAGAAGTGAGAGCACCGG
miR159a	GCGGTTTGGATTGAAGGGAGCT	TTTGGATTGAAGGGAGCT
miR-U6	GCCTGACACGCACAAATCGAGAAAT	GCCTGACACGCACAAATCGAGAAAT
target genes
MYB65-L	TCCAGCAGGATGTCAGTGAG
MYB65-R	GGTGCCAAAGTTTTGGTGAT
GAMYB-like-L	GGAGAGATGTACCGGGTGAA
GAMYB-like-R	AACAACCCGGTGTTCTTCTG
MMD-L	CTTTGGAATCTCTGGCTTCG
MMD2-R	AGGGTGCTTCATGGTGTTTC
ARF12-L	TGTCTACGATTCCTTCTGGGTCAA
ARF12-R	GCTTGTTGGGTCATTCTCTCCTGTA
ARF18-L	CAGCCGTTCGACGTGCTCTA
ARF18-R	AGGCCATCTTGAACCTCATGC
SPL17-L	TCCAGTGGCAAGGGAACCTAGA
SPL17-R	AGACACCCACCTGGAGGGAGCT
GAMYB-L	CCAAACAACTGGTCCACATACTCA
GAMYB-R	ACCGCTGTTCCCTGGTATCAT
TaActin-L	TACTCCCTCACAACAACCG
TaActin-R	AGAACCTCCACTGAGAACAA
CAF-L	CAGGACCTCAACAGCATGACGGTG
CAF-R	CAGAGGTTGAACTCCCAGGCGAC
