# Supplementary material for: Integrated Analysis of Microarray, Small RNA, and Degradome Datasets Uncovers the Role of MicroRNAs in Temperature-Sensitive Genic Male Sterility in Wheat
Source: Int J Mol Sci. 2022 Jul 22;23(15):8057. doi: 10.3390/ijms23158057 (PMC9332412; doi:10.3390/ijms23158057)
Supplement: Supplementary file 1 [file ijms-23-08057-s001.zip › Supplementary Table S2.xlsx]

## Sheet: brown module
Supplementary Table S2 Gene Ontology (GO) analysis of genes in the brown module.
GO_acc	term_type	Term	queryitem	querytotal	bgitem	bgtotal	pvalue	FDR	entries
GO:0071840	P	cellular component organization or biogenesis	1005	2813	21407	85761	7.7e-36	1.3e-31	// TraesCS1A02G382900 // TraesCS1A02G433000 // TraesCS2B02G431700 // TraesCS6A02G213700 // TraesCS4D02G045500 // TraesCS7D02G383900 // TraesCS1D02G260200 // TraesCS4A02G028900 // TraesCS7A02G304400 // TraesCS3B02G385500 // TraesCS5B02G246400 // TraesCS2A02G182200 // TraesCS3D02G351700 // TraesCS6D02G099400 // TraesCS1A02G082500 // TraesCS5D02G162200 // TraesCS7D02G313600 // TraesCS2B02G217500 // …
GO:0006412	P	translation	285	2813	3880	85761	5.1e-34	4.2e-30	// TraesCS5D02G228100 // TraesCS7B02G362600 // TraesCS1D02G338400 // TraesCS1B02G153600 // TraesCS3D02G315200 // TraesCS2A02G147400 // TraesCS5D02G344400 // TraesCS7A02G261600 // TraesCS6D02G265500 // TraesCS5A02G467200 // TraesCS2A02G182200 // TraesCS2B02G304900 // TraesCS3D02G167500 // TraesCS5D02G326000 // TraesCS2A02G083000 // TraesCS1A02G149200 // TraesCS2A02G228800 // TraesCS5A02G513500 // …
GO:0006518	P	peptide metabolic process	314	2813	4507	85761	1.3e-33	7.5e-30	// TraesCS5D02G228100 // TraesCS7B02G362600 // TraesCS1D02G338400 // TraesCS1B02G153600 // TraesCS3D02G315200 // TraesCS2A02G147400 // TraesCS3D02G386400 // TraesCS7A02G261600 // TraesCS6D02G265500 // TraesCS5A02G467200 // TraesCS5D02G344400 // TraesCS5D02G366000 // TraesCS2A02G182200 // TraesCS2B02G304900 // TraesCS3D02G167500 // TraesCS5D02G326000 // TraesCS2A02G083000 // TraesCS1A02G149200 // …
GO:0043043	P	peptide biosynthetic process	293	2813	4094	85761	3.6e-33	1.5e-29	// TraesCS5D02G228100 // TraesCS7B02G362600 // TraesCS1D02G338400 // TraesCS1B02G153600 // TraesCS3D02G315200 // TraesCS2A02G147400 // TraesCS5D02G344400 // TraesCS7A02G261600 // TraesCS6D02G265500 // TraesCS5A02G467200 // TraesCS2B02G097100 // TraesCS2A02G182200 // TraesCS2B02G304900 // TraesCS3D02G167500 // TraesCS5D02G326000 // TraesCS2A02G083000 // TraesCS1A02G149200 // TraesCS2A02G228800 // …
GO:0006807	P	nitrogen compound metabolic process	1272	2813	29364	85761	1.8e-32	6.1e-29	// TraesCS1A02G382900 // TraesCS7A02G186900 // TraesCS2D02G102800 // TraesCS6A02G213700 // TraesCS1D02G260200 // TraesCS4A02G028900 // TraesCS7A02G304400 // TraesCS3B02G385500 // TraesCS5A02G467200 // TraesCS2A02G182200 // TraesCS2B02G285600 // TraesCS4A02G221400 // TraesCS1A02G082500 // TraesCS5D02G162200 // TraesCS1A02G113100 // TraesCS2B02G217500 // TraesCS1A02G149200 // TraesCS7A02G422500 // …
GO:0034641	P	cellular nitrogen compound metabolic process	1194	2813	27157	85761	2.8e-32	7.8e-29	// TraesCS5A02G286500 // TraesCS2D02G102800 // TraesCS6A02G213700 // TraesCS1D02G260200 // TraesCS4A02G028900 // TraesCS7A02G304400 // TraesCS3B02G385500 // TraesCS5A02G467200 // TraesCS2A02G182200 // TraesCS2B02G285600 // TraesCS4A02G221400 // TraesCS1A02G082500 // TraesCS5D02G162200 // TraesCS1A02G113100 // TraesCS2B02G217500 // TraesCS1A02G149200 // TraesCS7A02G422500 // TraesCS4A02G364200 // …
GO:0034645	P	cellular macromolecule biosynthetic process	947	2813	20349	85761	8.5e-32	2e-28	// TraesCS7D02G313600 // TraesCS1D02G260200 // TraesCS4A02G028900 // TraesCS5B02G246400 // TraesCS2A02G182200 // TraesCS2B02G285600 // TraesCS2B02G304900 // TraesCS5B02G380000 // TraesCS2B02G217500 // TraesCS1A02G149200 // TraesCS7A02G422500 // TraesCS4A02G364200 // TraesCS5D02G182500 // TraesCS5A02G412000 // TraesCS2D02G507600 // TraesCS7D02G341400 // TraesCS4B02G279700 // TraesCS2A02G169800 // …
GO:0009059	P	macromolecule biosynthetic process	960	2813	20720	85761	1.1e-31	2.4e-28	// TraesCS7D02G313600 // TraesCS1D02G260200 // TraesCS4A02G028900 // TraesCS5B02G246400 // TraesCS2A02G182200 // TraesCS2B02G285600 // TraesCS2B02G304900 // TraesCS5B02G380000 // TraesCS2B02G217500 // TraesCS1A02G149200 // TraesCS7A02G422500 // TraesCS4A02G364200 // TraesCS5D02G182500 // TraesCS5A02G412000 // TraesCS2D02G507600 // TraesCS7D02G341400 // TraesCS4B02G279700 // TraesCS2A02G169800 // …
GO:0043604	P	amide biosynthetic process	295	2813	4316	85761	3e-30	5.6e-27	// TraesCS5D02G228100 // TraesCS7B02G362600 // TraesCS1D02G338400 // TraesCS1B02G153600 // TraesCS3D02G315200 // TraesCS2A02G147400 // TraesCS5D02G344400 // TraesCS7A02G261600 // TraesCS6D02G265500 // TraesCS5A02G467200 // TraesCS2B02G097100 // TraesCS2A02G182200 // TraesCS2B02G304900 // TraesCS3D02G167500 // TraesCS5D02G326000 // TraesCS2A02G083000 // TraesCS1A02G149200 // TraesCS2A02G228800 // …
GO:0006996	P	organelle organization	567	2813	10672	85761	7.5e-30	1.3e-26	// TraesCS1A02G433000 // TraesCS2B02G431700 // TraesCS6A02G213700 // TraesCS7D02G383900 // TraesCS1D02G260200 // TraesCS2A02G182200 // TraesCS6D02G099400 // TraesCS5D02G162200 // TraesCS7D02G313600 // TraesCS7A02G422500 // TraesCS4A02G364200 // TraesCS5A02G412000 // TraesCS2D02G554500 // TraesCS3D02G246500 // TraesCS4B02G204400 // TraesCS5D02G417400 // TraesCS6A02G034600 // TraesCS2D02G114900 // …
GO:0043603	P	cellular amide metabolic process	318	2813	4845	85761	9.8e-30	1.5e-26	// TraesCS5D02G228100 // TraesCS7B02G362600 // TraesCS1D02G338400 // TraesCS1B02G153600 // TraesCS3D02G315200 // TraesCS2A02G147400 // TraesCS3D02G386400 // TraesCS7A02G261600 // TraesCS6D02G265500 // TraesCS5A02G467200 // TraesCS5D02G344400 // TraesCS5D02G366000 // TraesCS2A02G182200 // TraesCS2B02G304900 // TraesCS3D02G167500 // TraesCS5D02G326000 // TraesCS2A02G083000 // TraesCS1A02G149200 // …
GO:1901566	P	organonitrogen compound biosynthetic process	518	2813	9493	85761	1.3e-29	1.9e-26	// TraesCS7A02G186900 // TraesCS6D02G265500 // TraesCS3B02G385500 // TraesCS5A02G467200 // TraesCS2A02G182200 // TraesCS4A02G221400 // TraesCS1A02G149200 // TraesCS7A02G422500 // TraesCS3A02G236700 // TraesCS2D02G507600 // TraesCS7D02G341400 // TraesCS4D02G043600 // TraesCS7B02G271400 // TraesCS7D02G487600 // TraesCS5B02G302300 // TraesCS3A02G449100 // TraesCS2D02G114900 // TraesCS7A02G331700 // …
GO:0051276	P	chromosome organization	258	2813	3599	85761	2.6e-29	3.4e-26	// TraesCS1A02G433000 // TraesCS2B02G431700 // TraesCS7D02G313600 // TraesCS1D02G368000 // TraesCS5A02G156100 // TraesCS3D02G386400 // TraesCS7D02G383900 // TraesCS5B02G072100 // TraesCS6B02G036900 // TraesCS1A02G324800 // TraesCS7D02G399400 // TraesCS6D02G177700 // TraesCS2A02G182200 // TraesCS7D02G428400 // TraesCS7D02G289200 // TraesCS3A02G261300 // TraesCS2A02G353400 // TraesCS4A02G364200 // …
GO:1901564	P	organonitrogen compound metabolic process	666	2813	13333	85761	2.1e-28	2.6e-25	// TraesCS1A02G382900 // TraesCS7A02G186900 // TraesCS6A02G213700 // TraesCS6D02G265500 // TraesCS3B02G385500 // TraesCS5A02G467200 // TraesCS2A02G182200 // TraesCS4A02G221400 // TraesCS1A02G082500 // TraesCS1A02G113100 // TraesCS1A02G149200 // TraesCS7A02G422500 // TraesCS3A02G236700 // TraesCS2D02G507600 // TraesCS7D02G341400 // TraesCS4D02G043600 // TraesCS2A02G169800 // TraesCS7D02G487600 // …
GO:0006325	P	chromatin organization	211	2813	2725	85761	5.9e-28	6.5e-25	// TraesCS1A02G433000 // TraesCS2B02G431700 // TraesCS7D02G313600 // TraesCS1D02G368000 // TraesCS5A02G156100 // TraesCS3D02G386400 // TraesCS5B02G072100 // TraesCS6B02G036900 // TraesCS1A02G324800 // TraesCS7D02G399400 // TraesCS6D02G177700 // TraesCS2A02G182200 // TraesCS7D02G428400 // TraesCS7D02G289200 // TraesCS2D02G156700 // TraesCS2A02G353400 // TraesCS4A02G364200 // TraesCS4A02G324800 // …
GO:0016043	P	cellular component organization	912	2813	19949	85761	9.8e-28	1e-24	// TraesCS1A02G382900 // TraesCS1A02G433000 // TraesCS2B02G431700 // TraesCS6A02G213700 // TraesCS4D02G045500 // TraesCS7D02G383900 // TraesCS1D02G260200 // TraesCS4A02G028900 // TraesCS7A02G304400 // TraesCS3B02G385500 // TraesCS5B02G246400 // TraesCS2A02G182200 // TraesCS3D02G351700 // TraesCS6D02G099400 // TraesCS5D02G162200 // TraesCS7D02G313600 // TraesCS2B02G217500 // TraesCS7A02G422500 // …
GO:0043414	P	macromolecule methylation	176	2813	2113	85761	1.1e-26	1.1e-23	// TraesCS7D02G313600 // TraesCS6D02G030300 // TraesCS6B02G041500 // TraesCS7A02G261600 // TraesCS5B02G354800 // TraesCS6B02G036900 // TraesCS7D02G399400 // TraesCS5B02G497100 // TraesCS6D02G177000 // TraesCS2D02G156700 // TraesCS2A02G228800 // TraesCS4A02G364200 // TraesCS2D02G361800 // TraesCS4D02G254200 // TraesCS7B02G271400 // TraesCS3B02G011900 // TraesCS7D02G487600 // TraesCS5D02G487100 // …
GO:0010467	P	gene expression	901	2813	19933	85761	9.4e-26	8.7e-23	// TraesCS1D02G178500 // TraesCS7D02G313600 // TraesCS1D02G260200 // TraesCS4A02G028900 // TraesCS7A02G304400 // TraesCS5A02G467200 // TraesCS2A02G182200 // TraesCS2B02G285600 // TraesCS2B02G304900 // TraesCS5B02G380000 // TraesCS2B02G217500 // TraesCS1A02G149200 // TraesCS7A02G422500 // TraesCS4A02G364200 // TraesCS3A02G236700 // TraesCS5A02G412000 // TraesCS1A02G130800 // TraesCS7D02G341400 // …
GO:0043933	P	macromolecular complex subunit organization	397	2813	6990	85761	2.3e-25	2e-22	// TraesCS1A02G433000 // TraesCS2B02G431700 // TraesCS7D02G313600 // TraesCS7A02G304400 // TraesCS3B02G385500 // TraesCS2A02G182200 // TraesCS2B02G285600 // TraesCS1B02G048900 // TraesCS4A02G364200 // TraesCS2A02G251000 // TraesCS4B02G204400 // TraesCS7D02G024400 // TraesCS6A02G034600 // TraesCS2D02G114900 // TraesCS4A02G163600 // TraesCS2A02G067400 // TraesCS5D02G354100 // TraesCS1B02G271100 // …
GO:0006139	P	nucleobase-containing compound metabolic process	997	2813	22725	85761	7.3e-25	6.1e-22	// TraesCS5A02G286500 // TraesCS2D02G102800 // TraesCS6A02G213700 // TraesCS1D02G260200 // TraesCS4A02G028900 // TraesCS7A02G304400 // TraesCS3B02G385500 // TraesCS5A02G467200 // TraesCS2A02G182200 // TraesCS2B02G285600 // TraesCS4A02G221400 // TraesCS1A02G082500 // TraesCS5D02G162200 // TraesCS7D02G313600 // TraesCS2B02G217500 // TraesCS7A02G422500 // TraesCS4A02G364200 // TraesCS3A02G236700 // …
GO:0009058	P	biosynthetic process	1339	2813	32675	85761	4.1e-24	3.3e-21	// TraesCS7A02G186900 // TraesCS4B02G009200 // TraesCS6A02G213700 // TraesCS4A02G304400 // TraesCS1A02G195200 // TraesCS1D02G260200 // TraesCS4A02G028900 // TraesCS3B02G385500 // TraesCS5B02G246400 // TraesCS2A02G182200 // TraesCS2B02G285600 // TraesCS4A02G221400 // TraesCS5B02G380000 // TraesCS1A02G113100 // TraesCS2B02G217500 // TraesCS1A02G149200 // TraesCS7A02G422500 // TraesCS4A02G364200 // …
GO:0022613	P	ribonucleoprotein complex biogenesis	156	2813	1885	85761	1.7e-23	1.3e-20	// TraesCS3D02G315200 // TraesCS7A02G261600 // TraesCS5B02G354800 // TraesCS7A02G304400 // TraesCS5A02G467200 // TraesCS4B02G228400 // TraesCS7D02G262800 // TraesCS3A02G085600 // TraesCS7D02G289200 // TraesCS6B02G414800 // TraesCS3A02G236700 // TraesCS6B02G041500 // TraesCS5B02G219100 // TraesCS5B02G278500 // TraesCS7B02G271400 // TraesCS3A02G136800 // TraesCS7D02G024400 // TraesCS3A02G153900 // …
GO:0009987	P	cellular process	2169	2813	58786	85761	2.3e-23	1.7e-20	// TraesCS1A02G382900 // TraesCS1A02G433000 // TraesCS3D02G168500 // TraesCS6A02G213700 // TraesCS4D02G045500 // TraesCS7D02G383900 // TraesCS7A02G304400 // TraesCS5B02G246400 // TraesCS1B02G026000 // TraesCS7A02G422500 // TraesCS1A02G130800 // TraesCS2D02G554500 // TraesCS7D02G487600 // TraesCS5B02G302300 // TraesCS2D02G114900 // TraesCS1A02G181000 // TraesCS4D02G256900 // TraesCS2A02G067400 // …
TraesCS5D02G210000 // TraesCS6A02G197400 // TraesCS3B02G415800 // TraesCS2A02G189400 // TraesCS2B02G203900 // TraesCS5D02G093100 // TraesCS2B02G200800 // TraesCS7A02G065500 // TraesCS4A02G296200 // TraesCS6D02G140500 // TraesCS2B02G326400 // TraesCS3D02G206400 // TraesCS6A02G153600 // TraesCS1D02G004300 // TraesCS2A02G187000 // TraesCS7A02G390200 // TraesCS2B02G122900 // TraesCS4B02G058800 // Tra…
GO:0044249	P	cellular biosynthetic process	1270	2813	30853	85761	5.6e-23	3.9e-20	// TraesCS7A02G186900 // TraesCS4B02G009200 // TraesCS6A02G213700 // TraesCS4A02G304400 // TraesCS1A02G195200 // TraesCS1D02G260200 // TraesCS4A02G028900 // TraesCS3B02G385500 // TraesCS5B02G246400 // TraesCS2A02G182200 // TraesCS2B02G285600 // TraesCS4A02G221400 // TraesCS5B02G380000 // TraesCS1A02G113100 // TraesCS2B02G217500 // TraesCS1A02G149200 // TraesCS7A02G422500 // TraesCS4A02G364200 // …
GO:1901576	P	organic substance biosynthetic process	1288	2813	31446	85761	1.3e-22	8.6e-20	// TraesCS7A02G186900 // TraesCS6A02G213700 // TraesCS4A02G304400 // TraesCS1A02G195200 // TraesCS1D02G260200 // TraesCS4A02G028900 // TraesCS3B02G385500 // TraesCS5B02G246400 // TraesCS2A02G182200 // TraesCS2B02G285600 // TraesCS4A02G221400 // TraesCS5B02G380000 // TraesCS1A02G113100 // TraesCS2B02G217500 // TraesCS1A02G149200 // TraesCS7A02G422500 // TraesCS4A02G364200 // TraesCS3A02G236700 // …
GO:0044260	P	cellular macromolecule metabolic process	1434	2813	36166	85761	1.4e-20	9.2e-18	// TraesCS1A02G382900 // TraesCS6A02G213700 // TraesCS4D02G045500 // TraesCS7A02G304400 // TraesCS5B02G246400 // TraesCS1B02G026000 // TraesCS7A02G422500 // TraesCS1A02G130800 // TraesCS7D02G487600 // TraesCS2D02G114900 // TraesCS4D02G256900 // TraesCS2A02G067400 // TraesCS3A02G516900 // TraesCS1B02G271100 // TraesCS5B02G086900 // TraesCS6D02G096000 // TraesCS6B02G230500 // TraesCS3A02G463400 // …
GO:0006323	P	DNA packaging	70	2813	535	85761	2.4e-20	1.5e-17	// TraesCS1A02G433000 // TraesCS4B02G236100 // TraesCS1D02G368000 // TraesCS4D02G054200 // TraesCS3D02G386400 // TraesCS5D02G451300 // TraesCS3A02G357500 // TraesCS4B02G054200 // TraesCS7D02G428400 // TraesCS6D02G040700 // TraesCS7B02G151700 // TraesCS5A02G201700 // TraesCS2D02G395400 // TraesCS3B02G390300 // TraesCS1B02G021200 // TraesCS4A02G324800 // TraesCS2B02G247200 // TraesCS2D02G176600 // …
GO:0032259	P	methylation	201	2813	2994	85761	6e-20	3.6e-17	// TraesCS7D02G313600 // TraesCS6D02G030300 // TraesCS6B02G041500 // TraesCS7A02G261600 // TraesCS5B02G354800 // TraesCS6B02G036900 // TraesCS7D02G399400 // TraesCS5B02G497100 // TraesCS6D02G177000 // TraesCS2D02G156700 // TraesCS2A02G228800 // TraesCS4A02G364200 // TraesCS2D02G361800 // TraesCS4D02G254200 // TraesCS3B02G545900 // TraesCS7B02G271400 // TraesCS3B02G011900 // TraesCS7D02G487600 // …
GO:0071103	P	DNA conformation change	89	2813	841	85761	6.9e-20	4e-17	// TraesCS1A02G433000 // TraesCS1D02G368000 // TraesCS4D02G054200 // TraesCS3D02G386400 // TraesCS5A02G444300 // TraesCS4A02G324800 // TraesCS7A02G147200 // TraesCS1B02G186200 // TraesCS2B02G415800 // TraesCS7D02G246600 // TraesCS4B02G206900 // TraesCS4B02G204400 // TraesCS3D02G384700 // TraesCS1B02G271100 // TraesCS5D02G211400 // TraesCS2A02G417700 // TraesCS1D02G286600 // TraesCS5B02G448500 // …
GO:0044238	P	primary metabolic process	1799	2813	47561	85761	1.3e-19	7.4e-17	// TraesCS1A02G382900 // TraesCS6A02G213700 // TraesCS4D02G045500 // TraesCS7A02G304400 // TraesCS5B02G246400 // TraesCS1B02G026000 // TraesCS7A02G422500 // TraesCS1A02G130800 // TraesCS7D02G487600 // TraesCS5B02G302300 // TraesCS2D02G114900 // TraesCS1A02G181000 // TraesCS4D02G256900 // TraesCS2A02G067400 // TraesCS3A02G516900 // TraesCS1B02G271100 // TraesCS3B02G117000 // TraesCS5B02G086900 // …
TraesCS4D02G339500 // TraesCS4A02G421400 // TraesCS6D02G177700 // TraesCS5A02G325600 // TraesCS6D02G110100 // TraesCS5D02G437100 // TraesCS4B02G325800 // TraesCS3D02G241900 // TraesCS5A02G253500 // TraesCS3B02G363100 // TraesCS2A02G304400 // TraesCS4B02G385200 // TraesCS1D02G211000 // TraesCS5A02G077700 // TraesCS5B02G495700 // TraesCS7D02G060200 // TraesCS1A02G060700 // TraesCS2A02G330200 // Tra…
GO:0044085	P	cellular component biogenesis	474	2813	9516	85761	2.2e-19	1.2e-16	// TraesCS1A02G433000 // TraesCS7A02G304400 // TraesCS3B02G385500 // TraesCS5A02G467200 // TraesCS4B02G228400 // TraesCS2B02G285600 // TraesCS5D02G162200 // TraesCS3A02G236700 // TraesCS2A02G251000 // TraesCS2D02G554500 // TraesCS5B02G278500 // TraesCS3D02G246500 // TraesCS2A02G169800 // TraesCS4B02G204400 // TraesCS7D02G024400 // TraesCS1D02G136900 // TraesCS7A02G269700 // TraesCS7A02G331700 // …
GO:0043170	P	macromolecule metabolic process	1512	2813	38931	85761	1.5e-18	7.6e-16	// TraesCS1A02G382900 // TraesCS6A02G213700 // TraesCS4D02G045500 // TraesCS7A02G304400 // TraesCS5B02G246400 // TraesCS1B02G026000 // TraesCS7A02G422500 // TraesCS1A02G130800 // TraesCS7D02G487600 // TraesCS2D02G114900 // TraesCS4D02G256900 // TraesCS2A02G067400 // TraesCS3A02G516900 // TraesCS1B02G271100 // TraesCS5B02G086900 // TraesCS6D02G096000 // TraesCS6B02G230500 // TraesCS3A02G463400 // …
TraesCS7D02G101500 // TraesCS2D02G397800 // TraesCS7D02G395800 // TraesCS7A02G176100 // TraesCS5A02G480600 // TraesCS2B02G595600 // TraesCS3A02G298900 // TraesCS3A02G222100 // TraesCS5D02G097100 // TraesCS3A02G186200 // TraesCS5A02G554700 // TraesCS1B02G021200 // TraesCS6A02G402600 // TraesCS1B02G110400 // TraesCS4D02G254200 // TraesCS7D02G354900 // TraesCS5D02G152200 // TraesCS5B02G404000 // Tra…
GO:0044271	P	cellular nitrogen compound biosynthetic process	843	2813	19482	85761	1.5e-18	7.6e-16	// TraesCS7D02G313600 // TraesCS1D02G260200 // TraesCS4A02G028900 // TraesCS3B02G385500 // TraesCS5A02G467200 // TraesCS2A02G182200 // TraesCS4A02G221400 // TraesCS2B02G217500 // TraesCS1A02G149200 // TraesCS7A02G422500 // TraesCS4A02G364200 // TraesCS3A02G236700 // TraesCS5A02G412000 // TraesCS2D02G507600 // TraesCS7D02G341400 // TraesCS4B02G279700 // TraesCS2A02G169800 // TraesCS7D02G487600 // …
GO:0046483	P	heterocycle metabolic process	1046	2813	25227	85761	2e-18	9.9e-16	// TraesCS5A02G286500 // TraesCS2D02G102800 // TraesCS6A02G213700 // TraesCS1D02G260200 // TraesCS4A02G028900 // TraesCS7A02G304400 // TraesCS3B02G385500 // TraesCS5A02G467200 // TraesCS2A02G182200 // TraesCS2B02G285600 // TraesCS4A02G221400 // TraesCS1A02G082500 // TraesCS5D02G162200 // TraesCS1A02G113100 // TraesCS2B02G217500 // TraesCS7A02G422500 // TraesCS4A02G364200 // TraesCS3A02G236700 // …
GO:0001510	P	RNA methylation	80	2813	759	85761	6.3e-18	3e-15	// TraesCS5D02G040500 // TraesCS4B02G259700 // TraesCS6B02G041500 // TraesCS1D02G227300 // TraesCS2B02G129300 // TraesCS2A02G163700 // TraesCS1D02G101600 // TraesCS4A02G324400 // TraesCS3D02G365600 // TraesCS2B02G400600 // TraesCS7A02G344500 // TraesCS7A02G259500 // TraesCS2D02G580700 // TraesCS4B02G008900 // TraesCS2A02G339200 // TraesCS2B02G296200 // TraesCS4D02G040000 // TraesCS6D02G194300 // …
GO:0042254	P	ribosome biogenesis	128	2813	1625	85761	6.6e-18	3.1e-15	// TraesCS6B02G041500 // TraesCS7A02G261600 // TraesCS5B02G354800 // TraesCS5A02G467200 // TraesCS4B02G228400 // TraesCS7D02G262800 // TraesCS3A02G085600 // TraesCS7D02G289200 // TraesCS6B02G414800 // TraesCS3A02G236700 // TraesCS5B02G278500 // TraesCS7B02G271400 // TraesCS3A02G136800 // TraesCS7A02G356300 // TraesCS7A02G331700 // TraesCS7A02G278700 // TraesCS6D02G246600 // TraesCS1A02G159100 // …
GO:1901360	P	organic cyclic compound metabolic process	1109	2813	27558	85761	7e-16	3.2e-13	// TraesCS7A02G186900 // TraesCS2D02G102800 // TraesCS6A02G213700 // TraesCS4A02G304400 // TraesCS1D02G260200 // TraesCS4A02G028900 // TraesCS7A02G304400 // TraesCS3B02G385500 // TraesCS5A02G467200 // TraesCS2A02G182200 // TraesCS2B02G285600 // TraesCS4A02G221400 // TraesCS1A02G082500 // TraesCS5D02G162200 // TraesCS1A02G113100 // TraesCS2B02G217500 // TraesCS7A02G422500 // TraesCS4A02G364200 // …
GO:0071704	P	organic substance metabolic process	1893	2813	51371	85761	9e-16	4e-13	// TraesCS1A02G382900 // TraesCS6A02G213700 // TraesCS4D02G045500 // TraesCS7A02G304400 // TraesCS5B02G246400 // TraesCS1B02G026000 // TraesCS7A02G422500 // TraesCS1A02G130800 // TraesCS7D02G487600 // TraesCS5B02G302300 // TraesCS2D02G114900 // TraesCS1A02G181000 // TraesCS4D02G256900 // TraesCS2A02G067400 // TraesCS3A02G516900 // TraesCS1B02G271100 // TraesCS3B02G117000 // TraesCS5B02G086900 // …
TraesCS3A02G338700 // TraesCS5D02G159100 // TraesCS3D02G343900 // TraesCS1D02G407500 // TraesCS1D02G112300 // TraesCS3D02G187600 // TraesCS7D02G374600 // TraesCS1A02G001900 // TraesCS5A02G011100 // TraesCS4A02G417400 // TraesCS1B02G086200 // TraesCS2A02G320800 // TraesCS2B02G008900 // TraesCS7A02G107100 // TraesCS4B02G278900 // TraesCS6D02G262600 // TraesCS5D02G449600 // TraesCS3A02G085600 // Tra…
GO:0006333	P	chromatin assembly or disassembly	68	2813	637	85761	1e-15	4.5e-13	// TraesCS1A02G433000 // TraesCS4B02G236100 // TraesCS1D02G368000 // TraesCS4D02G054200 // TraesCS3D02G386400 // TraesCS5D02G451300 // TraesCS5B02G448500 // TraesCS4B02G054200 // TraesCS7D02G428400 // TraesCS1A02G291500 // TraesCS6D02G040700 // TraesCS7B02G151700 // TraesCS5A02G201700 // TraesCS2D02G395400 // TraesCS3B02G390300 // TraesCS1B02G021200 // TraesCS6A02G059000 // TraesCS4A02G324800 // …
GO:0044723	P	single-organism carbohydrate metabolic process	326	2813	6266	85761	1.2e-15	5e-13	// TraesCS1B02G428900 // TraesCS3B02G454300 // TraesCS6A02G213700 // TraesCS3D02G145100 // TraesCS5A02G005500 // TraesCS2B02G215000 // TraesCS1D02G427400 // TraesCS5B02G354800 // TraesCS3A02G193800 // TraesCS5A02G287400 // TraesCS3B02G143500 // TraesCS5B02G246400 // TraesCS7D02G399400 // TraesCS2A02G593000 // TraesCS2B02G304900 // TraesCS7A02G404200 // TraesCS3A02G274600 // TraesCS7D02G413700 // …
GO:0006725	P	cellular aromatic compound metabolic process	1080	2813	26836	85761	2.5e-15	1e-12	// TraesCS5A02G286500 // TraesCS2D02G102800 // TraesCS6A02G213700 // TraesCS4A02G304400 // TraesCS1D02G260200 // TraesCS4A02G028900 // TraesCS7A02G304400 // TraesCS3B02G385500 // TraesCS5A02G467200 // TraesCS2A02G182200 // TraesCS2B02G285600 // TraesCS4A02G221400 // TraesCS1A02G082500 // TraesCS5D02G162200 // TraesCS1A02G113100 // TraesCS2B02G217500 // TraesCS7A02G422500 // TraesCS4A02G364200 // …
GO:0031497	P	chromatin assembly	58	2813	494	85761	3.2e-15	1.3e-12	// TraesCS1A02G433000 // TraesCS4B02G236100 // TraesCS1D02G368000 // TraesCS4D02G054200 // TraesCS3D02G386400 // TraesCS5D02G451300 // TraesCS4B02G054200 // TraesCS7D02G428400 // TraesCS6D02G040700 // TraesCS7B02G151700 // TraesCS5A02G201700 // TraesCS2D02G395400 // TraesCS3B02G390300 // TraesCS1B02G021200 // TraesCS4A02G324800 // TraesCS3A02G357500 // TraesCS2D02G176600 // TraesCS1A02G445900 // …
GO:0090304	P	nucleic acid metabolic process	833	2813	19905	85761	8.8e-15	3.4e-12	// TraesCS5A02G286500 // TraesCS2D02G102800 // TraesCS7D02G313600 // TraesCS1D02G260200 // TraesCS4A02G028900 // TraesCS7A02G304400 // TraesCS5A02G467200 // TraesCS2A02G182200 // TraesCS2B02G285600 // TraesCS2B02G304900 // TraesCS5D02G162200 // TraesCS2B02G217500 // TraesCS7A02G422500 // TraesCS4A02G364200 // TraesCS3A02G236700 // TraesCS5A02G412000 // TraesCS1A02G130800 // TraesCS7D02G341400 // …
GO:0044237	P	cellular metabolic process	1817	2813	49214	85761	9.4e-15	3.6e-12	// TraesCS1A02G382900 // TraesCS6A02G213700 // TraesCS4D02G045500 // TraesCS7A02G304400 // TraesCS5B02G246400 // TraesCS1B02G026000 // TraesCS7A02G422500 // TraesCS1A02G130800 // TraesCS7D02G487600 // TraesCS5B02G302300 // TraesCS2D02G114900 // TraesCS1A02G181000 // TraesCS4D02G256900 // TraesCS2A02G067400 // TraesCS3A02G516900 // TraesCS1B02G271100 // TraesCS3B02G117000 // TraesCS5B02G086900 // …
TraesCS5B02G219100 // TraesCS7B02G209500 // TraesCS6D02G129400 // TraesCS1A02G324800 // TraesCS7A02G466800 // TraesCS7A02G503700 // TraesCS3D02G112300 // TraesCS4A02G405500 // TraesCS6D02G326700 // TraesCS3D02G178900 // TraesCS6B02G093500 // TraesCS4D02G339500 // TraesCS4A02G421400 // TraesCS6D02G177700 // TraesCS5A02G325600 // TraesCS6D02G110100 // TraesCS5D02G437100 // TraesCS4B02G325800 // Tra…
GO:0019637	P	organophosphate metabolic process	302	2813	5805	85761	1.6e-14	5.8e-12	// TraesCS2A02G593000 // TraesCS5A02G221200 // TraesCS6A02G213700 // TraesCS3A02G377600 // TraesCS2D02G361800 // TraesCS4B02G123600 // TraesCS6A02G392000 // TraesCS6A02G084700 // TraesCS5B02G354800 // TraesCS3A02G193800 // TraesCS5A02G287400 // TraesCS3B02G385500 // TraesCS7B02G093800 // TraesCS4D02G254200 // TraesCS4B02G228400 // TraesCS3B02G454300 // TraesCS4A02G221400 // TraesCS1A02G082500 // …
GO:0016570	P	histone modification	113	2813	1522	85761	2.4e-14	8.7e-12	// TraesCS2B02G431700 // TraesCS7D02G313600 // TraesCS2D02G361800 // TraesCS3D02G386400 // TraesCS5B02G072100 // TraesCS6B02G036900 // TraesCS7D02G399400 // TraesCS2A02G182200 // TraesCS2D02G156700 // TraesCS2A02G353400 // TraesCS4A02G364200 // TraesCS1D02G176600 // TraesCS5D02G487100 // TraesCS5D02G128600 // TraesCS7D02G224800 // TraesCS7A02G453700 // TraesCS1D02G366800 // TraesCS2D02G114900 // …
GO:0016569	P	covalent chromatin modification	127	2813	1817	85761	3.5e-14	1.3e-11	// TraesCS2B02G431700 // TraesCS7D02G313600 // TraesCS2D02G361800 // TraesCS3D02G386400 // TraesCS5B02G072100 // TraesCS6B02G036900 // TraesCS7D02G399400 // TraesCS2A02G182200 // TraesCS2D02G156700 // TraesCS2A02G353400 // TraesCS4A02G364200 // TraesCS4A02G324800 // TraesCS1D02G176600 // TraesCS7D02G351700 // TraesCS3D02G079200 // TraesCS5D02G128600 // TraesCS7D02G224800 // TraesCS7B02G468100 // …
GO:0005975	P	carbohydrate metabolic process	392	2813	8137	85761	5.9e-14	2.1e-11	// TraesCS2B02G431700 // TraesCS6A02G213700 // TraesCS5B02G246400 // TraesCS2B02G304900 // TraesCS7D02G129900 // TraesCS2A02G251000 // TraesCS2A02G169800 // TraesCS5D02G417400 // TraesCS4D02G363900 // TraesCS3A02G183500 // TraesCS4D02G256900 // TraesCS2A02G358900 // TraesCS3A02G516900 // TraesCS1D02G081700 // TraesCS2A02G223400 // TraesCS4A02G106300 // TraesCS7A02G404200 // TraesCS3A02G495800 // …
GO:0018193	P	peptidyl-amino acid modification	150	2813	2340	85761	1.1e-13	3.9e-11	// TraesCS7D02G313600 // TraesCS4D02G045500 // TraesCS5B02G354800 // TraesCS7A02G304400 // TraesCS7D02G399400 // TraesCS2A02G182200 // TraesCS7A02G257100 // TraesCS2D02G156700 // TraesCS4A02G364200 // TraesCS5B02G460200 // TraesCS2D02G361800 // TraesCS7B02G209500 // TraesCS3A02G274600 // TraesCS3D02G079200 // TraesCS7D02G224800 // TraesCS7A02G453700 // TraesCS1D02G366800 // TraesCS2D02G114900 // …
GO:0006260	P	DNA replication	90	2813	1113	85761	1.4e-13	4.6e-11	// TraesCS2D02G361800 // TraesCS6B02G225400 // TraesCS7D02G399400 // TraesCS2B02G285600 // TraesCS4A02G364200 // TraesCS5D02G555100 // TraesCS2D02G341500 // TraesCS5D02G128600 // TraesCS7D02G224800 // TraesCS6D02G157200 // TraesCS1A02G348900 // TraesCS3D02G384700 // TraesCS5A02G098900 // TraesCS1B02G271100 // TraesCS6D02G195300 // TraesCS1B02G293500 // TraesCS5A02G200500 // TraesCS5B02G495700 // …
GO:0034622	P	cellular macromolecular complex assembly	229	2813	4165	85761	2.1e-13	6.8e-11	// TraesCS1A02G433000 // TraesCS6B02G126000 // TraesCS3B02G331100 // TraesCS3D02G315200 // TraesCS4D02G054200 // TraesCS7A02G304400 // TraesCS3B02G385500 // TraesCS7D02G399400 // TraesCS2B02G285600 // TraesCS7D02G413700 // TraesCS5A02G444300 // TraesCS4B02G035400 // TraesCS4B02G252500 // TraesCS5A02G513500 // TraesCS1A02G065600 // TraesCS7A02G147200 // TraesCS4B02G099100 // TraesCS2A02G185700 // …
GO:0006334	P	nucleosome assembly	50	2813	428	85761	3e-13	9.6e-11	// TraesCS1A02G433000 // TraesCS4B02G236100 // TraesCS1D02G368000 // TraesCS4D02G054200 // TraesCS5D02G451300 // TraesCS4B02G054200 // TraesCS7D02G428400 // TraesCS6D02G040700 // TraesCS5A02G444300 // TraesCS2D02G395400 // TraesCS3B02G390300 // TraesCS1B02G021200 // TraesCS3A02G357500 // TraesCS7B02G062700 // TraesCS1A02G445900 // TraesCS1B02G049100 // TraesCS5D02G474800 // TraesCS5A02G098300 // …
GO:0006342	P	chromatin silencing	87	2813	1075	85761	3.4e-13	1e-10	// TraesCS7D02G313600 // TraesCS5B02G354800 // TraesCS6B02G036900 // TraesCS7D02G289200 // TraesCS2D02G156700 // TraesCS4A02G364200 // TraesCS4A02G324800 // TraesCS7A02G147200 // TraesCS7D02G351700 // TraesCS3D02G079200 // TraesCS6A02G034600 // TraesCS1D02G039800 // TraesCS4B02G114800 // TraesCS7D02G246600 // TraesCS2D02G232300 // TraesCS6A02G231400 // TraesCS3D02G384700 // TraesCS6D02G030300 // …
GO:0016458	P	gene silencing	120	2813	1734	85761	3.3e-13	1e-10	// TraesCS5A02G221200 // TraesCS7D02G313600 // TraesCS5B02G354800 // TraesCS6B02G036900 // TraesCS7D02G399400 // TraesCS2A02G182200 // TraesCS7D02G289200 // TraesCS2D02G156700 // TraesCS4A02G364200 // TraesCS4A02G324800 // TraesCS7A02G147200 // TraesCS7D02G341400 // TraesCS7D02G351700 // TraesCS3D02G079200 // TraesCS7D02G224800 // TraesCS6A02G034600 // TraesCS2D02G114900 // TraesCS4B02G114800 // …
GO:0045814	P	negative regulation of gene expression, epigenetic	87	2813	1078	85761	3.9e-13	1.2e-10	// TraesCS7D02G313600 // TraesCS5B02G354800 // TraesCS6B02G036900 // TraesCS7D02G289200 // TraesCS2D02G156700 // TraesCS4A02G364200 // TraesCS4A02G324800 // TraesCS7A02G147200 // TraesCS7D02G351700 // TraesCS3D02G079200 // TraesCS6A02G034600 // TraesCS1D02G039800 // TraesCS4B02G114800 // TraesCS7D02G246600 // TraesCS2D02G232300 // TraesCS6A02G231400 // TraesCS3D02G384700 // TraesCS6D02G030300 // …
GO:0006261	P	DNA-dependent DNA replication	77	2813	893	85761	4.3e-13	1.3e-10	// TraesCS2B02G285600 // TraesCS1A02G396600 // TraesCS3A02G202300 // TraesCS1D02G245300 // TraesCS5A02G098900 // TraesCS3D02G533000 // TraesCS4D02G232400 // TraesCS1A02G445500 // TraesCS6B02G225400 // TraesCS7D02G297500 // TraesCS5A02G490500 // TraesCS2A02G561600 // TraesCS7D02G399400 // TraesCS2B02G524100 // TraesCS7B02G352800 // TraesCS1D02G125300 // TraesCS2B02G352700 // TraesCS7B02G112000 // …
GO:0065003	P	macromolecular complex assembly	256	2813	4856	85761	5.2e-13	1.5e-10	// TraesCS1A02G433000 // TraesCS6B02G126000 // TraesCS3B02G331100 // TraesCS3D02G315200 // TraesCS4D02G054200 // TraesCS3D02G386400 // TraesCS7A02G304400 // TraesCS3B02G385500 // TraesCS7D02G399400 // TraesCS2B02G285600 // TraesCS7D02G413700 // TraesCS5A02G444300 // TraesCS4B02G035400 // TraesCS4B02G252500 // TraesCS1D02G186900 // TraesCS5A02G513500 // TraesCS1A02G065600 // TraesCS7A02G147200 // …
GO:0034728	P	nucleosome organization	51	2813	454	85761	6.6e-13	1.9e-10	// TraesCS1A02G433000 // TraesCS4B02G236100 // TraesCS1D02G368000 // TraesCS4D02G054200 // TraesCS5D02G451300 // TraesCS4B02G054200 // TraesCS7D02G428400 // TraesCS6D02G040700 // TraesCS5A02G444300 // TraesCS2D02G395400 // TraesCS3B02G390300 // TraesCS1B02G021200 // TraesCS3A02G357500 // TraesCS7B02G062700 // TraesCS1A02G445900 // TraesCS1B02G049100 // TraesCS5D02G474800 // TraesCS5A02G098300 // …
GO:0007049	P	cell cycle	232	2813	4292	85761	7.1e-13	2e-10	// TraesCS3A02G442300 // TraesCS4A02G046100 // TraesCS5A02G098900 // TraesCS2D02G361800 // TraesCS3D02G386400 // TraesCS3A02G380800 // TraesCS7D02G383900 // TraesCS6B02G225400 // TraesCS7D02G320000 // TraesCS6D02G177700 // TraesCS3D02G351700 // TraesCS2D02G498200 // TraesCS5D02G162200 // TraesCS1D02G125300 // TraesCS7A02G422500 // TraesCS4A02G364200 // TraesCS6B02G177400 // TraesCS4A02G324800 // …
GO:0000278	P	mitotic cell cycle	147	2813	2340	85761	8.4e-13	2.3e-10	// TraesCS3A02G442300 // TraesCS3A02G380800 // TraesCS7D02G383900 // TraesCS6B02G225400 // TraesCS7D02G320000 // TraesCS6D02G177700 // TraesCS3D02G351700 // TraesCS2D02G498200 // TraesCS5D02G162200 // TraesCS7A02G422500 // TraesCS4A02G364200 // TraesCS4A02G324800 // TraesCS6D02G291400 // TraesCS1B02G186200 // TraesCS3A02G000300 // TraesCS3A02G513700 // TraesCS2B02G188000 // TraesCS7D02G224800 // …
GO:0044267	P	cellular protein metabolic process	863	2813	21181	85761	9.6e-13	2.6e-10	// TraesCS1A02G382900 // TraesCS2B02G431700 // TraesCS6A02G213700 // TraesCS3B02G546200 // TraesCS4D02G045500 // TraesCS6D02G265500 // TraesCS7A02G304400 // TraesCS5A02G467200 // TraesCS2B02G318000 // TraesCS2A02G182200 // TraesCS1B02G026000 // TraesCS2B02G304900 // TraesCS5B02G380000 // TraesCS7D02G313600 // TraesCS1A02G149200 // TraesCS7A02G422500 // TraesCS4A02G364200 // TraesCS2A02G251000 // …
GO:0006259	P	DNA metabolic process	200	2813	3573	85761	1.7e-12	4.6e-10	// TraesCS5D02G211300 // TraesCS7D02G313600 // TraesCS6D02G030300 // TraesCS2D02G361800 // TraesCS3D02G386400 // TraesCS6B02G225400 // TraesCS6B02G036900 // TraesCS1A02G324800 // TraesCS7D02G399400 // TraesCS2A02G182200 // TraesCS2B02G285600 // TraesCS3D02G167500 // TraesCS5D02G162200 // TraesCS2D02G156700 // TraesCS4A02G364200 // TraesCS4A02G324800 // TraesCS5D02G555100 // TraesCS7D02G351700 // …
GO:0016052	P	carbohydrate catabolic process	134	2813	2089	85761	2.3e-12	6e-10	// TraesCS2B02G431700 // TraesCS6A02G213700 // TraesCS3A02G377600 // TraesCS5B02G354800 // TraesCS5A02G287400 // TraesCS3B02G143500 // TraesCS5B02G246400 // TraesCS1D02G365100 // TraesCS2A02G593000 // TraesCS3B02G454300 // TraesCS5B02G262900 // TraesCS7D02G129900 // TraesCS4B02G099100 // TraesCS3D02G404000 // TraesCS6B02G112900 // TraesCS7D02G224800 // TraesCS4D02G353800 // TraesCS3A02G183500 // …
GO:0034976	P	response to endoplasmic reticulum stress	109	2813	1565	85761	2.8e-12	7.4e-10	// TraesCS6D02G090400 // TraesCS6A02G213700 // TraesCS1D02G405200 // TraesCS1A02G123000 // TraesCS7A02G285200 // TraesCS2A02G155500 // TraesCS2B02G285600 // TraesCS7B02G101500 // TraesCS7A02G257100 // TraesCS6B02G246700 // TraesCS7A02G370000 // TraesCS3A02G274600 // TraesCS6B02G340400 // TraesCS6D02G136200 // TraesCS5B02G160500 // TraesCS6B02G304200 // TraesCS3A02G537600 // TraesCS2D02G540300 // …
GO:0022402	P	cell cycle process	157	2813	2611	85761	3.4e-12	8.7e-10	// TraesCS3A02G442300 // TraesCS4A02G421400 // TraesCS3D02G386400 // TraesCS7D02G383900 // TraesCS6B02G225400 // TraesCS7D02G399400 // TraesCS3D02G351700 // TraesCS5D02G162200 // TraesCS1D02G125300 // TraesCS7A02G422500 // TraesCS4A02G364200 // TraesCS5A02G412000 // TraesCS4B02G156200 // TraesCS1B02G186200 // TraesCS5D02G555100 // TraesCS3A02G000300 // TraesCS2B02G188000 // TraesCS2D02G341500 // …
GO:0016571	P	histone methylation	85	2813	1105	85761	7.3e-12	1.8e-09	// TraesCS7D02G313600 // TraesCS1A02G264000 // TraesCS3D02G533000 // TraesCS4D02G232400 // TraesCS1A02G445500 // TraesCS5B02G358500 // TraesCS5B02G354800 // TraesCS2D02G232300 // TraesCS3D02G172000 // TraesCS5A02G490500 // TraesCS7D02G399400 // TraesCS2D02G171500 // TraesCS4A02G206100 // TraesCS7B02G352800 // TraesCS6A02G360600 // TraesCS7D02G224800 // TraesCS3A02G273500 // TraesCS4D02G040000 // …
GO:0006753	P	nucleoside phosphate metabolic process	220	2813	4119	85761	8.3e-12	2.1e-09	// TraesCS2A02G593000 // TraesCS3B02G454300 // TraesCS6A02G213700 // TraesCS2D02G361800 // TraesCS5B02G354800 // TraesCS3A02G193800 // TraesCS5A02G287400 // TraesCS3B02G385500 // TraesCS4B02G228400 // TraesCS4A02G221400 // TraesCS1A02G082500 // TraesCS6B02G414800 // TraesCS4B02G330900 // TraesCS2B02G304900 // TraesCS4A02G213400 // TraesCS3A02G236700 // TraesCS4B02G099100 // TraesCS5B02G186100 // …
GO:0055086	P	nucleobase-containing small molecule metabolic process	228	2813	4314	85761	8.7e-12	2.1e-09	// TraesCS2A02G593000 // TraesCS5A02G221200 // TraesCS6A02G213700 // TraesCS2D02G361800 // TraesCS5B02G354800 // TraesCS3A02G193800 // TraesCS5A02G287400 // TraesCS3B02G385500 // TraesCS4B02G228400 // TraesCS3B02G454300 // TraesCS4A02G221400 // TraesCS1A02G082500 // TraesCS6B02G414800 // TraesCS4B02G330900 // TraesCS2B02G304900 // TraesCS4A02G213400 // TraesCS3A02G236700 // TraesCS4B02G099100 // …
GO:0046686	P	response to cadmium ion	176	2813	3086	85761	9.7e-12	2.4e-09	// TraesCS3B02G454300 // TraesCS6A02G213700 // TraesCS5B02G114100 // TraesCS7A02G285200 // TraesCS5A02G287400 // TraesCS3B02G143500 // TraesCS2A02G593000 // TraesCS2B02G285600 // TraesCS2A02G088900 // TraesCS3B02G102600 // TraesCS7A02G257100 // TraesCS7D02G129900 // TraesCS4B02G035400 // TraesCS2A02G228800 // TraesCS2D02G593400 // TraesCS3A02G236700 // TraesCS4B02G099100 // TraesCS1B02G097700 // …
GO:0006479	P	protein methylation	88	2813	1173	85761	1.1e-11	2.5e-09	// TraesCS7D02G313600 // TraesCS2D02G361800 // TraesCS5B02G354800 // TraesCS7D02G399400 // TraesCS2A02G182200 // TraesCS2D02G156700 // TraesCS4A02G364200 // TraesCS5D02G487100 // TraesCS7D02G224800 // TraesCS7A02G453700 // TraesCS1D02G366800 // TraesCS2D02G114900 // TraesCS5D02G344400 // TraesCS2D02G232300 // TraesCS3D02G384700 // TraesCS1B02G271100 // TraesCS1A02G363700 // TraesCS5B02G495700 // …
GO:0008213	P	protein alkylation	88	2813	1173	85761	1.1e-11	2.5e-09	// TraesCS7D02G313600 // TraesCS2D02G361800 // TraesCS5B02G354800 // TraesCS7D02G399400 // TraesCS2A02G182200 // TraesCS2D02G156700 // TraesCS4A02G364200 // TraesCS5D02G487100 // TraesCS7D02G224800 // TraesCS7A02G453700 // TraesCS1D02G366800 // TraesCS2D02G114900 // TraesCS5D02G344400 // TraesCS2D02G232300 // TraesCS3D02G384700 // TraesCS1B02G271100 // TraesCS1A02G363700 // TraesCS5B02G495700 // …
GO:0051726	P	regulation of cell cycle	93	2813	1274	85761	1.1e-11	2.6e-09	// TraesCS5A02G098900 // TraesCS2D02G361800 // TraesCS3D02G386400 // TraesCS7D02G383900 // TraesCS6B02G225400 // TraesCS7D02G399400 // TraesCS1B02G271100 // TraesCS2D02G498200 // TraesCS4A02G364200 // TraesCS4A02G324800 // TraesCS1B02G186200 // TraesCS3A02G513700 // TraesCS7D02G224800 // TraesCS6D02G157200 // TraesCS2D02G232300 // TraesCS3D02G326600 // TraesCS3D02G384700 // TraesCS4A02G421400 // …
GO:0006275	P	regulation of DNA replication	47	2813	430	85761	1.2e-11	2.8e-09	// TraesCS3A02G202300 // TraesCS1D02G245300 // TraesCS5A02G098900 // TraesCS3D02G533000 // TraesCS4D02G232400 // TraesCS1A02G445500 // TraesCS6B02G225400 // TraesCS7D02G399400 // TraesCS4A02G206100 // TraesCS7B02G352800 // TraesCS6A02G360600 // TraesCS2B02G352700 // TraesCS6A02G205200 // TraesCS4A02G364200 // TraesCS2B02G008900 // TraesCS3A02G273500 // TraesCS3A02G391800 // TraesCS3B02G252200 // …
GO:0018022	P	peptidyl-lysine methylation	77	2813	964	85761	1.3e-11	3.1e-09	// TraesCS3A02G202300 // TraesCS7D02G313600 // TraesCS1A02G264000 // TraesCS3D02G533000 // TraesCS4D02G232400 // TraesCS1A02G445500 // TraesCS5B02G358500 // TraesCS5B02G354800 // TraesCS2D02G232300 // TraesCS3D02G172000 // TraesCS5A02G490500 // TraesCS7D02G399400 // TraesCS2D02G171500 // TraesCS4A02G206100 // TraesCS7B02G352800 // TraesCS6A02G360600 // TraesCS3A02G273500 // TraesCS4D02G040000 // …
GO:0006396	P	RNA processing	229	2813	4365	85761	1.5e-11	3.4e-09	// TraesCS2D02G244500 // TraesCS3D02G376100 // TraesCS1B02G478200 // TraesCS5B02G354800 // TraesCS6B02G036900 // TraesCS7A02G304400 // TraesCS7D02G320000 // TraesCS5B02G497100 // TraesCS7D02G289200 // TraesCS6B02G414800 // TraesCS6D02G228900 // TraesCS5A02G032700 // TraesCS1A02G130800 // TraesCS5A02G404500 // TraesCS5B02G087000 // TraesCS7D02G341400 // TraesCS1A02G216900 // TraesCS2A02G096500 // …
GO:0009117	P	nucleotide metabolic process	218	2813	4105	85761	1.7e-11	3.8e-09	// TraesCS2A02G593000 // TraesCS3B02G454300 // TraesCS6A02G213700 // TraesCS2D02G361800 // TraesCS5B02G354800 // TraesCS3A02G193800 // TraesCS5A02G287400 // TraesCS3B02G385500 // TraesCS4B02G228400 // TraesCS4A02G221400 // TraesCS1A02G082500 // TraesCS6B02G414800 // TraesCS4B02G330900 // TraesCS2B02G304900 // TraesCS4A02G213400 // TraesCS3A02G236700 // TraesCS4B02G099100 // TraesCS5B02G186100 // …
GO:0034968	P	histone lysine methylation	75	2813	934	85761	2e-11	4.3e-09	// TraesCS7D02G313600 // TraesCS1A02G264000 // TraesCS3D02G533000 // TraesCS4D02G232400 // TraesCS1A02G445500 // TraesCS5B02G358500 // TraesCS5B02G354800 // TraesCS2D02G232300 // TraesCS3D02G172000 // TraesCS5A02G490500 // TraesCS7D02G399400 // TraesCS2D02G171500 // TraesCS4A02G206100 // TraesCS7B02G352800 // TraesCS6A02G360600 // TraesCS3A02G273500 // TraesCS4D02G040000 // TraesCS2D02G156700 // …
GO:0040029	P	regulation of gene expression, epigenetic	109	2813	1621	85761	2e-11	4.3e-09	// TraesCS7D02G313600 // TraesCS5B02G354800 // TraesCS6B02G036900 // TraesCS2A02G182200 // TraesCS7D02G428400 // TraesCS7D02G289200 // TraesCS2D02G156700 // TraesCS4A02G364200 // TraesCS4A02G324800 // TraesCS7A02G147200 // TraesCS7D02G341400 // TraesCS7D02G351700 // TraesCS3D02G079200 // TraesCS6A02G034600 // TraesCS1D02G366800 // TraesCS1D02G039800 // TraesCS4B02G114800 // TraesCS7D02G246600 // …
GO:0002181	P	cytoplasmic translation	26	2813	140	85761	2.3e-11	4.8e-09	// TraesCS5B02G088900 // TraesCS1D02G227300 // TraesCS5B02G039700 // TraesCS3D02G004200 // TraesCS7A02G344500 // TraesCS3B02G391300 // TraesCS4A02G154700 // TraesCS3A02G358500 // TraesCS2B02G053100 // TraesCS3B02G217500 // TraesCS3B02G011900 // TraesCS2B02G129300 // TraesCS7B02G146600 // TraesCS7A02G503700 // TraesCS6D02G262100 // TraesCS3D02G506600 // TraesCS6D02G326700 // TraesCS6B02G310100 // …
GO:0071824	P	protein-DNA complex subunit organization	56	2813	591	85761	2.5e-11	5.2e-09	// TraesCS1A02G433000 // TraesCS4B02G236100 // TraesCS1D02G368000 // TraesCS4D02G054200 // TraesCS5D02G451300 // TraesCS3A02G357500 // TraesCS4B02G054200 // TraesCS7D02G428400 // TraesCS6D02G040700 // TraesCS5A02G444300 // TraesCS2D02G395400 // TraesCS3B02G390300 // TraesCS1B02G021200 // TraesCS4B02G189200 // TraesCS3A02G513700 // TraesCS7B02G062700 // TraesCS1A02G445900 // TraesCS1B02G049100 // …
GO:0065004	P	protein-DNA complex assembly	54	2813	562	85761	3.5e-11	7.2e-09	// TraesCS1A02G433000 // TraesCS4B02G236100 // TraesCS1D02G368000 // TraesCS4D02G054200 // TraesCS5D02G451300 // TraesCS4B02G054200 // TraesCS7D02G428400 // TraesCS6D02G040700 // TraesCS5A02G444300 // TraesCS2D02G395400 // TraesCS3B02G390300 // TraesCS1B02G021200 // TraesCS4B02G189200 // TraesCS3A02G357500 // TraesCS7B02G062700 // TraesCS1A02G445900 // TraesCS1B02G049100 // TraesCS5D02G474800 // …
GO:0044724	P	single-organism carbohydrate catabolic process	99	2813	1428	85761	3.6e-11	7.3e-09	// TraesCS3B02G454300 // TraesCS6A02G213700 // TraesCS5B02G354800 // TraesCS5A02G287400 // TraesCS3B02G143500 // TraesCS2A02G593000 // TraesCS5B02G262900 // TraesCS7D02G129900 // TraesCS4B02G099100 // TraesCS5B02G186100 // TraesCS6B02G112900 // TraesCS3A02G183500 // TraesCS7A02G478100 // TraesCS5B02G323900 // TraesCS5A02G022200 // TraesCS3A02G516900 // TraesCS5B02G290600 // TraesCS5A02G240300 // …
GO:0022607	P	cellular component assembly	326	2813	6878	85761	6.4e-11	1.3e-08	// TraesCS1A02G433000 // TraesCS6B02G126000 // TraesCS3B02G331100 // TraesCS3D02G315200 // TraesCS2A02G147400 // TraesCS3D02G386400 // TraesCS3A02G275700 // TraesCS3A02G193800 // TraesCS7A02G304400 // TraesCS3B02G385500 // TraesCS7D02G399400 // TraesCS5B02G497100 // TraesCS2B02G285600 // TraesCS3A02G085600 // TraesCS7D02G413700 // TraesCS6B02G414800 // TraesCS4B02G035400 // TraesCS3B02G268200 // …
GO:0019538	P	protein metabolic process	933	2813	23620	85761	6.5e-11	1.3e-08	// TraesCS1A02G382900 // TraesCS2B02G431700 // TraesCS6A02G213700 // TraesCS3B02G546200 // TraesCS4D02G045500 // TraesCS2B02G356500 // TraesCS6D02G265500 // TraesCS7A02G304400 // TraesCS5A02G467200 // TraesCS2B02G318000 // TraesCS2A02G182200 // TraesCS1B02G026000 // TraesCS5D02G380000 // TraesCS5B02G380000 // TraesCS7D02G313600 // TraesCS1A02G149200 // TraesCS7A02G422500 // TraesCS4A02G364200 // …
GO:0016070	P	RNA metabolic process	732	2813	17938	85761	1.1e-10	2.1e-08	// TraesCS7D02G313600 // TraesCS1D02G260200 // TraesCS4A02G028900 // TraesCS7A02G304400 // TraesCS5A02G467200 // TraesCS2A02G182200 // TraesCS2B02G304900 // TraesCS2B02G217500 // TraesCS7A02G422500 // TraesCS4A02G364200 // TraesCS3A02G236700 // TraesCS5A02G412000 // TraesCS1A02G130800 // TraesCS7D02G341400 // TraesCS4B02G279700 // TraesCS7B02G271400 // TraesCS7D02G024400 // TraesCS7D02G487600 // …
GO:1903047	P	mitotic cell cycle process	103	2813	1559	85761	1.8e-10	3.5e-08	// TraesCS3A02G442300 // TraesCS7D02G383900 // TraesCS6B02G225400 // TraesCS7D02G399400 // TraesCS3D02G351700 // TraesCS5D02G162200 // TraesCS7A02G422500 // TraesCS4A02G364200 // TraesCS1B02G186200 // TraesCS3A02G000300 // TraesCS4A02G163400 // TraesCS7D02G224800 // TraesCS2A02G209100 // TraesCS6D02G157200 // TraesCS3B02G485700 // TraesCS2A02G067400 // TraesCS2D02G232300 // TraesCS3D02G384700 // …
GO:0018205	P	peptidyl-lysine modification	102	2813	1539	85761	1.9e-10	3.6e-08	// TraesCS7D02G313600 // TraesCS2D02G361800 // TraesCS5B02G354800 // TraesCS7A02G304400 // TraesCS7D02G399400 // TraesCS2A02G182200 // TraesCS2D02G156700 // TraesCS4A02G364200 // TraesCS5D02G487100 // TraesCS7D02G224800 // TraesCS7A02G453700 // TraesCS1D02G366800 // TraesCS2D02G114900 // TraesCS5D02G344400 // TraesCS2D02G232300 // TraesCS3D02G384700 // TraesCS1B02G271100 // TraesCS1A02G363700 // …
GO:0022618	P	ribonucleoprotein complex assembly	46	2813	456	85761	2.3e-10	4.3e-08	// TraesCS5D02G040500 // TraesCS5A02G170200 // TraesCS3D02G315200 // TraesCS3D02G004200 // TraesCS3A02G530600 // TraesCS7A02G304400 // TraesCS6D02G037400 // TraesCS7A02G318800 // TraesCS3D02G161300 // TraesCS5A02G554700 // TraesCS2D02G278200 // TraesCS2B02G053100 // TraesCS5A02G513500 // TraesCS5B02G219100 // TraesCS2B02G444700 // TraesCS2A02G245900 // TraesCS4A02G115300 // TraesCS7D02G024400 // …
GO:0071826	P	ribonucleoprotein complex subunit organization	47	2813	473	85761	2.3e-10	4.3e-08	// TraesCS5D02G040500 // TraesCS5A02G170200 // TraesCS3D02G315200 // TraesCS3D02G004200 // TraesCS3A02G530600 // TraesCS7A02G304400 // TraesCS6D02G037400 // TraesCS7A02G318800 // TraesCS3D02G161300 // TraesCS5A02G554700 // TraesCS2D02G278200 // TraesCS2B02G053100 // TraesCS5A02G513500 // TraesCS5B02G219100 // TraesCS2B02G444700 // TraesCS2A02G245900 // TraesCS4A02G115300 // TraesCS7D02G024400 // …
GO:0061647	P	histone H3-K9 modification	58	2813	670	85761	2.7e-10	5.1e-08	// TraesCS7D02G313600 // TraesCS1A02G264000 // TraesCS3D02G533000 // TraesCS4D02G232400 // TraesCS1A02G445500 // TraesCS5B02G358500 // TraesCS5B02G354800 // TraesCS3D02G172000 // TraesCS5A02G490500 // TraesCS4A02G206100 // TraesCS7B02G352800 // TraesCS6A02G360600 // TraesCS2D02G171500 // TraesCS2D02G156700 // TraesCS4A02G364200 // TraesCS5B02G094600 // TraesCS2A02G164600 // TraesCS3B02G126500 // …
GO:0051567	P	histone H3-K9 methylation	58	2813	670	85761	2.7e-10	5.1e-08	// TraesCS7D02G313600 // TraesCS1A02G264000 // TraesCS3D02G533000 // TraesCS4D02G232400 // TraesCS1A02G445500 // TraesCS5B02G358500 // TraesCS5B02G354800 // TraesCS3D02G172000 // TraesCS5A02G490500 // TraesCS4A02G206100 // TraesCS7B02G352800 // TraesCS6A02G360600 // TraesCS2D02G171500 // TraesCS2D02G156700 // TraesCS4A02G364200 // TraesCS5B02G094600 // TraesCS2A02G164600 // TraesCS3B02G126500 // …
GO:0044728	P	DNA methylation or demethylation	60	2813	710	85761	3.2e-10	5.9e-08	// TraesCS6D02G030300 // TraesCS3D02G533000 // TraesCS4D02G232400 // TraesCS1A02G445500 // TraesCS5B02G358500 // TraesCS6B02G036900 // TraesCS1A02G324800 // TraesCS5A02G490500 // TraesCS3A02G167400 // TraesCS4A02G206100 // TraesCS3D02G231600 // TraesCS6A02G360600 // TraesCS2D02G156700 // TraesCS7D02G246600 // TraesCS7B02G202900 // TraesCS2D02G361800 // TraesCS3A02G273500 // TraesCS3A02G391800 // …
GO:0006304	P	DNA modification	60	2813	713	85761	3.8e-10	6.8e-08	// TraesCS6D02G030300 // TraesCS3D02G533000 // TraesCS4D02G232400 // TraesCS1A02G445500 // TraesCS5B02G358500 // TraesCS6B02G036900 // TraesCS1A02G324800 // TraesCS5A02G490500 // TraesCS3A02G167400 // TraesCS4A02G206100 // TraesCS3D02G231600 // TraesCS6A02G360600 // TraesCS2D02G156700 // TraesCS7D02G246600 // TraesCS7B02G202900 // TraesCS2D02G361800 // TraesCS3A02G273500 // TraesCS3A02G391800 // …
GO:0051052	P	regulation of DNA metabolic process	64	2813	792	85761	4.5e-10	8e-08	// TraesCS2B02G176700 // TraesCS1D02G245300 // TraesCS5A02G098900 // TraesCS3D02G533000 // TraesCS4D02G232400 // TraesCS1A02G445500 // TraesCS6B02G225400 // TraesCS2D02G232300 // TraesCS2A02G561600 // TraesCS7D02G399400 // TraesCS4A02G206100 // TraesCS7B02G352800 // TraesCS6A02G360600 // TraesCS2B02G352700 // TraesCS2D02G156700 // TraesCS6A02G205200 // TraesCS5B02G331700 // TraesCS4A02G364200 // …
GO:0006306	P	DNA methylation	58	2813	681	85761	4.8e-10	8.4e-08	// TraesCS6D02G030300 // TraesCS3D02G533000 // TraesCS4D02G232400 // TraesCS1A02G445500 // TraesCS5B02G358500 // TraesCS6B02G036900 // TraesCS1A02G324800 // TraesCS5A02G490500 // TraesCS3A02G167400 // TraesCS4A02G206100 // TraesCS3D02G231600 // TraesCS6A02G360600 // TraesCS2D02G156700 // TraesCS7D02G246600 // TraesCS7B02G202900 // TraesCS2D02G361800 // TraesCS3A02G273500 // TraesCS3A02G391800 // …
GO:0006305	P	DNA alkylation	58	2813	681	85761	4.8e-10	8.4e-08	// TraesCS6D02G030300 // TraesCS3D02G533000 // TraesCS4D02G232400 // TraesCS1A02G445500 // TraesCS5B02G358500 // TraesCS6B02G036900 // TraesCS1A02G324800 // TraesCS5A02G490500 // TraesCS3A02G167400 // TraesCS4A02G206100 // TraesCS3D02G231600 // TraesCS6A02G360600 // TraesCS2D02G156700 // TraesCS7D02G246600 // TraesCS7B02G202900 // TraesCS2D02G361800 // TraesCS3A02G273500 // TraesCS3A02G391800 // …
GO:0090407	P	organophosphate biosynthetic process	200	2813	3847	85761	6.3e-10	1.1e-07	// TraesCS5A02G221200 // TraesCS6A02G213700 // TraesCS2D02G361800 // TraesCS6A02G084700 // TraesCS3B02G385500 // TraesCS4B02G228400 // TraesCS4A02G221400 // TraesCS4D02G214700 // TraesCS6B02G414800 // TraesCS2B02G304900 // TraesCS4A02G213400 // TraesCS5A02G513500 // TraesCS5D02G072200 // TraesCS1A02G217200 // TraesCS1B02G381600 // TraesCS1B02G097700 // TraesCS1A02G180100 // TraesCS3D02G079200 // …
GO:0008380	P	RNA splicing	96	2813	1453	85761	7.4e-10	1.3e-07	// TraesCS2D02G244500 // TraesCS1B02G478200 // TraesCS7A02G304400 // TraesCS7D02G320000 // TraesCS6A02G176900 // TraesCS4D02G143400 // TraesCS5B02G087000 // TraesCS7D02G341400 // TraesCS3A02G513700 // TraesCS7D02G024400 // TraesCS5A02G416300 // TraesCS5B02G358500 // TraesCS4D02G354800 // TraesCS6A02G065400 // TraesCS2B02G559200 // TraesCS1B02G168200 // TraesCS3A02G446300 // TraesCS7D02G140400 // …
GO:0006457	P	protein folding	94	2813	1411	85761	7.5e-10	1.3e-07	// TraesCS6D02G090400 // TraesCS1A02G123000 // TraesCS5B02G563900 // TraesCS6A02G176900 // TraesCS3D02G168500 // TraesCS2D02G498200 // TraesCS7A02G257100 // TraesCS6B02G246700 // TraesCS7A02G370000 // TraesCS3D02G114800 // TraesCS3D02G393700 // TraesCS6B02G304200 // TraesCS7D02G466500 // TraesCS4A02G250800 // TraesCS3B02G143500 // TraesCS4A02G107900 // TraesCS6D02G221000 // TraesCS7B02G381600 // …
GO:0006414	P	translational elongation	34	2813	290	85761	1.6e-09	2.7e-07	// TraesCS7B02G362600 // TraesCS4B02G154700 // TraesCS2A02G114000 // TraesCS6D02G177000 // TraesCS2A02G083300 // TraesCS5A02G104000 // TraesCS2A02G083000 // TraesCS2B02G490800 // TraesCS7D02G313800 // TraesCS7B02G271400 // TraesCS7D02G360200 // TraesCS2D02G562000 // TraesCS2D02G080800 // TraesCS7A02G204600 // TraesCS2A02G169800 // TraesCS7A02G356300 // TraesCS5D02G423300 // TraesCS2B02G147700 // …
GO:0048193	P	Golgi vesicle transport	88	2813	1308	85761	1.7e-09	2.8e-07	// TraesCS7D02G281900 // TraesCS7D02G383900 // TraesCS7D02G399400 // TraesCS7A02G422500 // TraesCS5B02G400500 // TraesCS7D02G254400 // TraesCS5B02G186100 // TraesCS1D02G275600 // TraesCS1D02G136900 // TraesCS2D02G341500 // TraesCS7D02G224800 // TraesCS6B02G304200 // TraesCS4D02G363900 // TraesCS5D02G024600 // TraesCS4B02G206900 // TraesCS7D02G012000 // TraesCS4A02G107900 // TraesCS7B02G455900 // …
GO:0000910	P	cytokinesis	83	2813	1204	85761	1.7e-09	2.8e-07	// TraesCS4B02G236100 // TraesCS3A02G442300 // TraesCS1D02G245300 // TraesCS3A02G273500 // TraesCS5A02G098900 // TraesCS3D02G533000 // TraesCS4D02G232400 // TraesCS1A02G445500 // TraesCS3D02G172000 // TraesCS1B02G411700 // TraesCS7D02G399400 // TraesCS2A02G430300 // TraesCS5B02G074200 // TraesCS3D02G351700 // TraesCS3B02G314900 // TraesCS7D02G224800 // TraesCS5D02G162200 // TraesCS7A02G252900 // …
GO:0008152	P	metabolic process	2039	2813	57664	85761	1.8e-09	2.9e-07	// TraesCS1A02G382900 // TraesCS6A02G213700 // TraesCS4D02G045500 // TraesCS7A02G304400 // TraesCS5B02G246400 // TraesCS1B02G026000 // TraesCS7A02G422500 // TraesCS1A02G130800 // TraesCS7D02G487600 // TraesCS5B02G302300 // TraesCS2D02G114900 // TraesCS1A02G181000 // TraesCS4D02G256900 // TraesCS2A02G067400 // TraesCS3A02G516900 // TraesCS1B02G271100 // TraesCS3B02G117000 // TraesCS5B02G086900 // …
TraesCS2D02G496100 // TraesCS6A02G383800 // TraesCS2B02G238500 // TraesCS5B02G348800 // TraesCS3D02G123900 // TraesCS4A02G281500 // TraesCS4D02G192400 // TraesCS3B02G286300 // TraesCS5B02G460200 // TraesCS5A02G242600 // TraesCS2B02G478100 // TraesCS5B02G564200 // TraesCS7A02G344500 // TraesCS6B02G473900 // TraesCS6A02G307900 // TraesCS4A02G268800 // TraesCS3D02G356900 // TraesCS2D02G422900 // Tra…
GO:0000281	P	mitotic cytokinesis	82	2813	1187	85761	2e-09	3.1e-07	// TraesCS4B02G236100 // TraesCS3A02G442300 // TraesCS1D02G245300 // TraesCS3A02G273500 // TraesCS5A02G098900 // TraesCS3D02G533000 // TraesCS4D02G232400 // TraesCS1A02G445500 // TraesCS3D02G172000 // TraesCS1B02G411700 // TraesCS7D02G399400 // TraesCS2A02G430300 // TraesCS5B02G074200 // TraesCS3D02G351700 // TraesCS3B02G314900 // TraesCS7D02G224800 // TraesCS5D02G162200 // TraesCS7A02G252900 // …
GO:0005996	P	monosaccharide metabolic process	92	2813	1400	85761	2.1e-09	3.4e-07	// TraesCS3B02G454300 // TraesCS6A02G213700 // TraesCS3A02G377600 // TraesCS5A02G287400 // TraesCS3B02G143500 // TraesCS5D02G404300 // TraesCS2B02G304900 // TraesCS4B02G205200 // TraesCS7D02G129900 // TraesCS2A02G343900 // TraesCS5D02G293800 // TraesCS4B02G099100 // TraesCS5B02G186100 // TraesCS7A02G478100 // TraesCS5B02G323900 // TraesCS4B02G248500 // TraesCS5A02G022200 // TraesCS4A02G106300 // …
GO:0010629	P	negative regulation of gene expression	158	2813	2898	85761	2.2e-09	3.5e-07	// TraesCS5A02G221200 // TraesCS7D02G313600 // TraesCS5A02G156100 // TraesCS5D02G344400 // TraesCS5B02G354800 // TraesCS4A02G028900 // TraesCS7D02G399400 // TraesCS2A02G182200 // TraesCS7D02G289200 // TraesCS2D02G156700 // TraesCS1B02G048900 // TraesCS4A02G364200 // TraesCS4A02G324800 // TraesCS7A02G147200 // TraesCS7D02G341400 // TraesCS7D02G351700 // TraesCS7A02G204600 // TraesCS2B02G448100 // …
GO:0035966	P	response to topologically incorrect protein	92	2813	1407	85761	2.7e-09	4.2e-07	// TraesCS4B02G009200 // TraesCS3B02G331100 // TraesCS5A02G287400 // TraesCS2B02G285600 // TraesCS7B02G101500 // TraesCS4B02G035400 // TraesCS7A02G370000 // TraesCS4B02G099100 // TraesCS7D02G513300 // TraesCS2B02G232000 // TraesCS6B02G340400 // TraesCS6D02G136200 // TraesCS5B02G160500 // TraesCS5B02G263600 // TraesCS7A02G503700 // TraesCS6B02G308900 // TraesCS2A02G155500 // TraesCS6B02G175100 // …
GO:0061640	P	cytoskeleton-dependent cytokinesis	82	2813	1198	85761	2.9e-09	4.5e-07	// TraesCS4B02G236100 // TraesCS3A02G442300 // TraesCS1D02G245300 // TraesCS3A02G273500 // TraesCS5A02G098900 // TraesCS3D02G533000 // TraesCS4D02G232400 // TraesCS1A02G445500 // TraesCS3D02G172000 // TraesCS1B02G411700 // TraesCS7D02G399400 // TraesCS2A02G430300 // TraesCS5B02G074200 // TraesCS3D02G351700 // TraesCS3B02G314900 // TraesCS7D02G224800 // TraesCS5D02G162200 // TraesCS7A02G252900 // …
GO:0044042	P	glucan metabolic process	146	2813	2628	85761	3e-09	4.6e-07	// TraesCS3A02G377600 // TraesCS1D02G427400 // TraesCS5B02G246400 // TraesCS7D02G399400 // TraesCS2A02G593000 // TraesCS7D02G413700 // TraesCS1A02G091500 // TraesCS2A02G251000 // TraesCS5D02G293800 // TraesCS4D02G155800 // TraesCS2A02G169800 // TraesCS6B02G112900 // TraesCS7A02G466800 // TraesCS7D02G224800 // TraesCS4D02G353800 // TraesCS6B02G304200 // TraesCS4D02G363900 // TraesCS2D02G358500 // …
GO:0006073	P	cellular glucan metabolic process	145	2813	2605	85761	3e-09	4.6e-07	// TraesCS3A02G377600 // TraesCS1D02G427400 // TraesCS5B02G246400 // TraesCS7D02G399400 // TraesCS2A02G593000 // TraesCS7D02G413700 // TraesCS1A02G091500 // TraesCS2A02G251000 // TraesCS5D02G293800 // TraesCS4D02G155800 // TraesCS2A02G169800 // TraesCS6B02G112900 // TraesCS7A02G466800 // TraesCS7D02G224800 // TraesCS4D02G353800 // TraesCS6B02G304200 // TraesCS4D02G363900 // TraesCS2D02G358500 // …
GO:0051649	P	establishment of localization in cell	252	2813	5253	85761	4.4e-09	6.6e-07	// TraesCS7D02G281900 // TraesCS1B02G478200 // TraesCS7D02G383900 // TraesCS7A02G285200 // TraesCS4A02G028900 // TraesCS2A02G155500 // TraesCS5A02G221200 // TraesCS1D02G157100 // TraesCS1A02G283200 // TraesCS2B02G217500 // TraesCS1A02G165800 // TraesCS7A02G422500 // TraesCS4B02G252500 // TraesCS2D02G593400 // TraesCS1A02G065600 // TraesCS5B02G400500 // TraesCS5D02G293800 // TraesCS6B02G201800 // …
GO:0009132	P	nucleoside diphosphate metabolic process	73	2813	1032	85761	6e-09	8.9e-07	// TraesCS4B02G107200 // TraesCS3B02G454300 // TraesCS6A02G213700 // TraesCS2D02G593400 // TraesCS3A02G341000 // TraesCS6D02G078300 // TraesCS2D02G491300 // TraesCS4B02G140900 // TraesCS5A02G287400 // TraesCS2A02G082100 // TraesCS3A02G193800 // TraesCS4A02G106300 // TraesCS7A02G529900 // TraesCS7B02G112000 // TraesCS7D02G129900 // TraesCS7A02G226000 // TraesCS3A02G128600 // TraesCS4B02G189200 // …
GO:0070828	P	heterochromatin organization	25	2813	175	85761	6.7e-09	1e-06	// TraesCS6D02G040500 // TraesCS3D02G386400 // TraesCS6D02G062800 // TraesCS2A02G182200 // TraesCS7D02G427900 // TraesCS7B02G151700 // TraesCS5A02G201700 // TraesCS4A02G324800 // TraesCS2D02G176600 // TraesCS7A02G147200 // TraesCS1B02G049100 // TraesCS5D02G474800 // TraesCS1A02G038100 // TraesCS6B02G049500 // TraesCS6B02G049400 // TraesCS6A02G034600 // TraesCS1D02G039800 // TraesCS5D02G344400 // …
GO:0006165	P	nucleoside diphosphate phosphorylation	72	2813	1015	85761	6.8e-09	1e-06	// TraesCS4B02G107200 // TraesCS3B02G454300 // TraesCS6A02G213700 // TraesCS2D02G593400 // TraesCS3A02G341000 // TraesCS6D02G078300 // TraesCS2D02G491300 // TraesCS4B02G140900 // TraesCS5A02G287400 // TraesCS2A02G082100 // TraesCS3A02G193800 // TraesCS4A02G106300 // TraesCS7A02G529900 // TraesCS7D02G129900 // TraesCS7A02G226000 // TraesCS3A02G128600 // TraesCS4B02G189200 // TraesCS7A02G088100 // …
GO:0016051	P	carbohydrate biosynthetic process	202	2813	4030	85761	7.8e-09	1.1e-06	// TraesCS3B02G454300 // TraesCS6A02G213700 // TraesCS3A02G377600 // TraesCS2B02G215000 // TraesCS1D02G427400 // TraesCS3A02G193800 // TraesCS5A02G287400 // TraesCS3B02G143500 // TraesCS5B02G246400 // TraesCS7D02G399400 // TraesCS2A02G593000 // TraesCS2B02G304900 // TraesCS7D02G413700 // TraesCS1A02G091500 // TraesCS5B02G416400 // TraesCS2A02G251000 // TraesCS5D02G293800 // TraesCS4B02G099100 // …
GO:0046939	P	nucleotide phosphorylation	74	2813	1060	85761	7.8e-09	1.1e-06	// TraesCS4B02G107200 // TraesCS3B02G454300 // TraesCS6A02G213700 // TraesCS2D02G593400 // TraesCS3A02G341000 // TraesCS6D02G078300 // TraesCS2D02G491300 // TraesCS4B02G140900 // TraesCS5A02G287400 // TraesCS2A02G082100 // TraesCS3A02G193800 // TraesCS4A02G106300 // TraesCS7A02G529900 // TraesCS7D02G129900 // TraesCS7A02G226000 // TraesCS3A02G128600 // TraesCS4B02G189200 // TraesCS7A02G088100 // …
GO:0032506	P	cytokinetic process	75	2813	1083	85761	8.5e-09	1.2e-06	// TraesCS4B02G236100 // TraesCS3A02G442300 // TraesCS1D02G245300 // TraesCS5A02G098900 // TraesCS3D02G533000 // TraesCS4D02G232400 // TraesCS1A02G445500 // TraesCS3D02G172000 // TraesCS1B02G411700 // TraesCS7D02G399400 // TraesCS2A02G430300 // TraesCS5B02G074200 // TraesCS3D02G351700 // TraesCS3B02G314900 // TraesCS5D02G162200 // TraesCS7A02G252900 // TraesCS7A02G422500 // TraesCS4A02G364200 // …
GO:1902410	P	mitotic cytokinetic process	75	2813	1083	85761	8.5e-09	1.2e-06	// TraesCS4B02G236100 // TraesCS3A02G442300 // TraesCS1D02G245300 // TraesCS5A02G098900 // TraesCS3D02G533000 // TraesCS4D02G232400 // TraesCS1A02G445500 // TraesCS3D02G172000 // TraesCS1B02G411700 // TraesCS7D02G399400 // TraesCS2A02G430300 // TraesCS5B02G074200 // TraesCS3D02G351700 // TraesCS3B02G314900 // TraesCS5D02G162200 // TraesCS7A02G252900 // TraesCS7A02G422500 // TraesCS4A02G364200 // …
GO:0006184	P	obsolete GTP catabolic process	36	2813	347	85761	1e-08	1.4e-06	// TraesCS7B02G362600 // TraesCS7D02G349900 // TraesCS4D02G047600 // TraesCS5D02G022100 // TraesCS1B02G479100 // TraesCS1B02G411700 // TraesCS2A02G158300 // TraesCS2A02G083300 // TraesCS7A02G198100 // TraesCS2A02G083000 // TraesCS7A02G243700 // TraesCS1D02G420600 // TraesCS5A02G032700 // TraesCS7D02G254400 // TraesCS3A02G273500 // TraesCS2A02G294500 // TraesCS2D02G488700 // TraesCS2D02G080800 // …
GO:0006006	P	glucose metabolic process	71	2813	1010	85761	1.2e-08	1.7e-06	// TraesCS4A02G094000 // TraesCS2B02G326400 // TraesCS6A02G213700 // TraesCS3A02G377600 // TraesCS3A02G341000 // TraesCS2A02G352600 // TraesCS2A02G288100 // TraesCS2D02G491300 // TraesCS4B02G140900 // TraesCS5A02G287400 // TraesCS2A02G082100 // TraesCS6A02G080600 // TraesCS4A02G106300 // TraesCS7A02G529900 // TraesCS2B02G304900 // TraesCS4D02G040000 // TraesCS7D02G129900 // TraesCS3A02G186200 // …
GO:0009451	P	RNA modification	105	2813	1746	85761	1.3e-08	1.8e-06	// TraesCS2D02G244500 // TraesCS6B02G041500 // TraesCS7A02G261600 // TraesCS4B02G250800 // TraesCS4B02G228400 // TraesCS6D02G177000 // TraesCS2A02G228800 // TraesCS5A02G032700 // TraesCS4D02G254200 // TraesCS7B02G271400 // TraesCS3B02G011900 // TraesCS7D02G487600 // TraesCS5A02G416300 // TraesCS7A02G356300 // TraesCS7A02G331700 // TraesCS7A02G278700 // TraesCS6A02G065400 // TraesCS1A02G159100 // …
GO:0010324	P	membrane invagination	75	2813	1097	85761	1.4e-08	1.9e-06	// TraesCS4B02G236100 // TraesCS3A02G442300 // TraesCS1D02G245300 // TraesCS5A02G098900 // TraesCS3D02G533000 // TraesCS4D02G232400 // TraesCS1A02G445500 // TraesCS3D02G172000 // TraesCS1B02G411700 // TraesCS7D02G399400 // TraesCS2A02G430300 // TraesCS5B02G074200 // TraesCS3D02G351700 // TraesCS3B02G314900 // TraesCS5D02G162200 // TraesCS7A02G252900 // TraesCS7A02G422500 // TraesCS4A02G364200 // …
GO:0051186	P	cofactor metabolic process	206	2813	4166	85761	1.5e-08	2e-06	// TraesCS2A02G593000 // TraesCS3B02G454300 // TraesCS6A02G213700 // TraesCS1A02G195200 // TraesCS5B02G354800 // TraesCS3A02G193800 // TraesCS5A02G287400 // TraesCS5B02G563900 // TraesCS1D02G371200 // TraesCS4A02G221400 // TraesCS1A02G082500 // TraesCS4D02G214700 // TraesCS6B02G414800 // TraesCS5A02G400700 // TraesCS5B02G317200 // TraesCS4B02G099100 // TraesCS5B02G186100 // TraesCS2D02G200100 // …
GO:0010605	P	negative regulation of macromolecule metabolic process	191	2813	3795	85761	1.5e-08	2.1e-06	// TraesCS5A02G221200 // TraesCS7D02G313600 // TraesCS5A02G156100 // TraesCS5D02G344400 // TraesCS5B02G354800 // TraesCS4A02G028900 // TraesCS7D02G399400 // TraesCS2A02G182200 // TraesCS1B02G026000 // TraesCS7D02G428400 // TraesCS7D02G289200 // TraesCS2D02G156700 // TraesCS1B02G048900 // TraesCS4A02G364200 // TraesCS4A02G324800 // TraesCS7A02G147200 // TraesCS7D02G341400 // TraesCS3A02G046000 // …
GO:0044262	P	cellular carbohydrate metabolic process	201	2813	4044	85761	1.5e-08	2.1e-06	// TraesCS3A02G377600 // TraesCS2B02G215000 // TraesCS1D02G427400 // TraesCS5B02G246400 // TraesCS1D02G365100 // TraesCS2A02G593000 // TraesCS7D02G413700 // TraesCS1A02G091500 // TraesCS2A02G251000 // TraesCS5D02G293800 // TraesCS3B02G545900 // TraesCS4D02G155800 // TraesCS2A02G169800 // TraesCS6B02G112900 // TraesCS7A02G466800 // TraesCS7D02G224800 // TraesCS4D02G353800 // TraesCS6B02G304200 // …
GO:0046496	P	nicotinamide nucleotide metabolic process	100	2813	1642	85761	1.6e-08	2.2e-06	// TraesCS3B02G454300 // TraesCS6A02G213700 // TraesCS5B02G354800 // TraesCS5A02G287400 // TraesCS3B02G143500 // TraesCS2A02G593000 // TraesCS4A02G221400 // TraesCS7D02G129900 // TraesCS4B02G099100 // TraesCS5B02G186100 // TraesCS6D02G078300 // TraesCS3A02G183500 // TraesCS7A02G478100 // TraesCS5A02G022200 // TraesCS3B02G565200 // TraesCS5B02G290600 // TraesCS5A02G240300 // TraesCS6B02G194400 // …
GO:0046907	P	intracellular transport	236	2813	4933	85761	1.7e-08	2.3e-06	// TraesCS7D02G281900 // TraesCS1B02G478200 // TraesCS7D02G383900 // TraesCS7A02G285200 // TraesCS4A02G028900 // TraesCS2A02G155500 // TraesCS5A02G221200 // TraesCS1D02G157100 // TraesCS1A02G283200 // TraesCS2B02G217500 // TraesCS1A02G165800 // TraesCS7A02G422500 // TraesCS4B02G252500 // TraesCS2D02G593400 // TraesCS1A02G065600 // TraesCS5B02G400500 // TraesCS5D02G293800 // TraesCS6B02G201800 // …
GO:0010558	P	negative regulation of macromolecule biosynthetic process	146	2813	2708	85761	1.7e-08	2.3e-06	// TraesCS7D02G313600 // TraesCS5D02G344400 // TraesCS5B02G354800 // TraesCS6B02G036900 // TraesCS2A02G182200 // TraesCS7D02G428400 // TraesCS7D02G289200 // TraesCS2D02G156700 // TraesCS1B02G048900 // TraesCS4A02G364200 // TraesCS4A02G324800 // TraesCS7A02G147200 // TraesCS7D02G341400 // TraesCS7D02G351700 // TraesCS7A02G204600 // TraesCS2B02G448100 // TraesCS3D02G079200 // TraesCS6D02G136200 // …
GO:0019362	P	pyridine nucleotide metabolic process	100	2813	1645	85761	1.8e-08	2.3e-06	// TraesCS3B02G454300 // TraesCS6A02G213700 // TraesCS5B02G354800 // TraesCS5A02G287400 // TraesCS3B02G143500 // TraesCS2A02G593000 // TraesCS4A02G221400 // TraesCS7D02G129900 // TraesCS4B02G099100 // TraesCS5B02G186100 // TraesCS6D02G078300 // TraesCS3A02G183500 // TraesCS7A02G478100 // TraesCS5A02G022200 // TraesCS3B02G565200 // TraesCS5B02G290600 // TraesCS5A02G240300 // TraesCS6B02G194400 // …
GO:0072524	P	pyridine-containing compound metabolic process	101	2813	1669	85761	1.8e-08	2.4e-06	// TraesCS3B02G454300 // TraesCS6A02G213700 // TraesCS5B02G354800 // TraesCS5A02G287400 // TraesCS3B02G143500 // TraesCS2A02G593000 // TraesCS4A02G221400 // TraesCS7D02G129900 // TraesCS4B02G099100 // TraesCS5B02G186100 // TraesCS6D02G078300 // TraesCS3A02G183500 // TraesCS7A02G478100 // TraesCS5A02G022200 // TraesCS3B02G565200 // TraesCS5B02G290600 // TraesCS5A02G240300 // TraesCS6B02G194400 // …
GO:0005982	P	starch metabolic process	69	2813	982	85761	2e-08	2.5e-06	// TraesCS5D02G097100 // TraesCS2B02G342600 // TraesCS1D02G427400 // TraesCS7D02G190100 // TraesCS3A02G377600 // TraesCS1A02G445500 // TraesCS7D02G261700 // TraesCS5B02G246400 // TraesCS7D02G399400 // TraesCS2A02G593000 // TraesCS6D02G319300 // TraesCS7D02G413700 // TraesCS1A02G091500 // TraesCS7D02G374600 // TraesCS3B02G219900 // TraesCS7B02G095400 // TraesCS5D02G293800 // TraesCS7A02G377800 // …
GO:0051172	P	negative regulation of nitrogen compound metabolic process	150	2813	2811	85761	2e-08	2.6e-06	// TraesCS7D02G313600 // TraesCS5D02G344400 // TraesCS5B02G354800 // TraesCS6B02G036900 // TraesCS2A02G182200 // TraesCS7D02G428400 // TraesCS7D02G289200 // TraesCS2D02G156700 // TraesCS1B02G048900 // TraesCS4A02G364200 // TraesCS4A02G324800 // TraesCS7A02G147200 // TraesCS7D02G341400 // TraesCS7D02G351700 // TraesCS7A02G204600 // TraesCS2B02G448100 // TraesCS3D02G079200 // TraesCS6D02G136200 // …
GO:2000113	P	negative regulation of cellular macromolecule biosynthetic process	142	2813	2621	85761	2.1e-08	2.6e-06	// TraesCS7D02G313600 // TraesCS5D02G344400 // TraesCS5B02G354800 // TraesCS6B02G036900 // TraesCS2A02G182200 // TraesCS7D02G428400 // TraesCS7D02G289200 // TraesCS2D02G156700 // TraesCS1B02G048900 // TraesCS4A02G364200 // TraesCS4A02G324800 // TraesCS7A02G147200 // TraesCS7D02G341400 // TraesCS7D02G351700 // TraesCS7A02G204600 // TraesCS2B02G448100 // TraesCS3D02G079200 // TraesCS6D02G136200 // …
GO:0000911	P	cytokinesis by cell plate formation	73	2813	1068	85761	2.2e-08	2.7e-06	// TraesCS3A02G442300 // TraesCS1D02G245300 // TraesCS5A02G098900 // TraesCS3D02G533000 // TraesCS4D02G232400 // TraesCS1A02G445500 // TraesCS3D02G172000 // TraesCS1B02G411700 // TraesCS7D02G399400 // TraesCS2A02G430300 // TraesCS5B02G074200 // TraesCS3D02G351700 // TraesCS6A02G360600 // TraesCS5D02G162200 // TraesCS7A02G252900 // TraesCS7A02G422500 // TraesCS4A02G364200 // TraesCS1D02G445700 // …
GO:0006757	P	ATP generation from ADP	69	2813	989	85761	2.5e-08	3.1e-06	// TraesCS4B02G107200 // TraesCS3B02G454300 // TraesCS6A02G213700 // TraesCS2D02G593400 // TraesCS3A02G341000 // TraesCS6D02G078300 // TraesCS2D02G491300 // TraesCS4B02G140900 // TraesCS5A02G287400 // TraesCS2A02G082100 // TraesCS4A02G106300 // TraesCS7A02G529900 // TraesCS7D02G129900 // TraesCS7A02G226000 // TraesCS3A02G128600 // TraesCS4B02G189200 // TraesCS7A02G088100 // TraesCS5B02G111400 // …
GO:0006096	P	glycolytic process	69	2813	989	85761	2.5e-08	3.1e-06	// TraesCS4B02G107200 // TraesCS3B02G454300 // TraesCS6A02G213700 // TraesCS2D02G593400 // TraesCS3A02G341000 // TraesCS6D02G078300 // TraesCS2D02G491300 // TraesCS4B02G140900 // TraesCS5A02G287400 // TraesCS2A02G082100 // TraesCS4A02G106300 // TraesCS7A02G529900 // TraesCS7D02G129900 // TraesCS7A02G226000 // TraesCS3A02G128600 // TraesCS4B02G189200 // TraesCS7A02G088100 // TraesCS5B02G111400 // …
GO:0019318	P	hexose metabolic process	79	2813	1206	85761	3.2e-08	3.9e-06	// TraesCS4A02G094000 // TraesCS2B02G326400 // TraesCS6A02G213700 // TraesCS3A02G377600 // TraesCS3A02G341000 // TraesCS2A02G352600 // TraesCS2A02G288100 // TraesCS2D02G491300 // TraesCS4B02G140900 // TraesCS5A02G287400 // TraesCS2A02G082100 // TraesCS6A02G080600 // TraesCS4A02G106300 // TraesCS7A02G529900 // TraesCS2B02G304900 // TraesCS4B02G193000 // TraesCS4D02G040000 // TraesCS7D02G129900 // …
GO:0009135	P	purine nucleoside diphosphate metabolic process	69	2813	997	85761	3.4e-08	4e-06	// TraesCS4B02G107200 // TraesCS3B02G454300 // TraesCS6A02G213700 // TraesCS2D02G593400 // TraesCS3A02G341000 // TraesCS6D02G078300 // TraesCS2D02G491300 // TraesCS4B02G140900 // TraesCS5A02G287400 // TraesCS2A02G082100 // TraesCS4A02G106300 // TraesCS7A02G529900 // TraesCS7D02G129900 // TraesCS7A02G226000 // TraesCS3A02G128600 // TraesCS4B02G189200 // TraesCS7A02G088100 // TraesCS5B02G111400 // …
GO:0009179	P	purine ribonucleoside diphosphate metabolic process	69	2813	997	85761	3.4e-08	4e-06	// TraesCS4B02G107200 // TraesCS3B02G454300 // TraesCS6A02G213700 // TraesCS2D02G593400 // TraesCS3A02G341000 // TraesCS6D02G078300 // TraesCS2D02G491300 // TraesCS4B02G140900 // TraesCS5A02G287400 // TraesCS2A02G082100 // TraesCS4A02G106300 // TraesCS7A02G529900 // TraesCS7D02G129900 // TraesCS7A02G226000 // TraesCS3A02G128600 // TraesCS4B02G189200 // TraesCS7A02G088100 // TraesCS5B02G111400 // …
GO:0046031	P	ADP metabolic process	69	2813	997	85761	3.4e-08	4e-06	// TraesCS4B02G107200 // TraesCS3B02G454300 // TraesCS6A02G213700 // TraesCS2D02G593400 // TraesCS3A02G341000 // TraesCS6D02G078300 // TraesCS2D02G491300 // TraesCS4B02G140900 // TraesCS5A02G287400 // TraesCS2A02G082100 // TraesCS4A02G106300 // TraesCS7A02G529900 // TraesCS7D02G129900 // TraesCS7A02G226000 // TraesCS3A02G128600 // TraesCS4B02G189200 // TraesCS7A02G088100 // TraesCS5B02G111400 // …
GO:0009185	P	ribonucleoside diphosphate metabolic process	69	2813	997	85761	3.4e-08	4e-06	// TraesCS4B02G107200 // TraesCS3B02G454300 // TraesCS6A02G213700 // TraesCS2D02G593400 // TraesCS3A02G341000 // TraesCS6D02G078300 // TraesCS2D02G491300 // TraesCS4B02G140900 // TraesCS5A02G287400 // TraesCS2A02G082100 // TraesCS4A02G106300 // TraesCS7A02G529900 // TraesCS7D02G129900 // TraesCS7A02G226000 // TraesCS3A02G128600 // TraesCS4B02G189200 // TraesCS7A02G088100 // TraesCS5B02G111400 // …
GO:0006084	P	acetyl-CoA metabolic process	34	2813	333	85761	3.6e-08	4.3e-06	// TraesCS5D02G097100 // TraesCS1A02G264000 // TraesCS5B02G354800 // TraesCS3D02G195700 // TraesCS1D02G371200 // TraesCS2B02G255000 // TraesCS7A02G269100 // TraesCS7A02G252900 // TraesCS4B02G047100 // TraesCS4D02G046900 // TraesCS2D02G231700 // TraesCS4A02G247700 // TraesCS2B02G249500 // TraesCS4B02G154100 // TraesCS1A02G304300 // TraesCS5A02G291500 // TraesCS1A02G208500 // TraesCS4D02G073400 // …
GO:0070271	P	protein complex biogenesis	203	2813	4146	85761	3.8e-08	4.4e-06	// TraesCS1A02G433000 // TraesCS6B02G126000 // TraesCS3B02G331100 // TraesCS1D02G368000 // TraesCS4D02G054200 // TraesCS5A02G287400 // TraesCS3B02G385500 // TraesCS7D02G399400 // TraesCS2B02G285600 // TraesCS7D02G413700 // TraesCS5A02G444300 // TraesCS4B02G035400 // TraesCS4B02G252500 // TraesCS1A02G065600 // TraesCS7A02G147200 // TraesCS4B02G099100 // TraesCS2A02G185700 // TraesCS6A02G158800 // …
GO:0045934	P	negative regulation of nucleobase-containing compound metabolic process	125	2813	2247	85761	3.8e-08	4.4e-06	// TraesCS7D02G313600 // TraesCS5B02G354800 // TraesCS6B02G036900 // TraesCS7D02G428400 // TraesCS7D02G289200 // TraesCS2D02G156700 // TraesCS1B02G048900 // TraesCS4A02G364200 // TraesCS4A02G324800 // TraesCS7A02G147200 // TraesCS5D02G555100 // TraesCS7D02G351700 // TraesCS2B02G448100 // TraesCS3D02G079200 // TraesCS6D02G136200 // TraesCS6A02G034600 // TraesCS1D02G039800 // TraesCS4B02G114800 // …
GO:0030261	P	chromosome condensation	12	2813	38	85761	4.1e-08	4.7e-06	// TraesCS2B02G247200 // TraesCS5A02G480000 // TraesCS3A02G391800 // TraesCS1B02G186200 // TraesCS4D02G050000 // TraesCS2B02G152100 // TraesCS2A02G221800 // TraesCS1D02G168800 // TraesCS7D02G207100 // TraesCS6D02G290500 // TraesCS3D02G384700 // TraesCS3A02G202300
GO:0044763	P	single-organism cellular process	1469	2813	40376	85761	4.4e-08	5e-06	// TraesCS1A02G382900 // TraesCS6A02G213700 // TraesCS4D02G045500 // TraesCS7D02G383900 // TraesCS5B02G246400 // TraesCS7A02G422500 // TraesCS5D02G116400 // TraesCS2D02G114900 // TraesCS1A02G181000 // TraesCS4D02G256900 // TraesCS2A02G067400 // TraesCS3A02G516900 // TraesCS1B02G271100 // TraesCS3B02G117000 // TraesCS5B02G086900 // TraesCS6D02G096000 // TraesCS3A02G463400 // TraesCS5B02G271300 // …
GO:0006461	P	protein complex assembly	201	2813	4110	85761	4.8e-08	5.4e-06	// TraesCS1A02G433000 // TraesCS6B02G126000 // TraesCS3B02G331100 // TraesCS1D02G368000 // TraesCS4D02G054200 // TraesCS5A02G287400 // TraesCS3B02G385500 // TraesCS7D02G399400 // TraesCS2B02G285600 // TraesCS7D02G413700 // TraesCS5A02G444300 // TraesCS4B02G035400 // TraesCS4B02G252500 // TraesCS1A02G065600 // TraesCS7A02G147200 // TraesCS4B02G099100 // TraesCS2A02G185700 // TraesCS6A02G158800 // …
GO:0008104	P	protein localization	257	2813	5541	85761	4.9e-08	5.5e-06	// TraesCS7D02G281900 // TraesCS1B02G478200 // TraesCS7D02G383900 // TraesCS7A02G285200 // TraesCS4A02G028900 // TraesCS2A02G155500 // TraesCS5A02G221200 // TraesCS1D02G157100 // TraesCS1A02G283200 // TraesCS2B02G217500 // TraesCS1A02G165800 // TraesCS7A02G422500 // TraesCS4B02G252500 // TraesCS6B02G201800 // TraesCS1A02G065600 // TraesCS5D02G293800 // TraesCS7D02G254400 // TraesCS2A02G185700 // …
GO:1902589	P	single-organism organelle organization	167	2813	3271	85761	5.3e-08	5.9e-06	// TraesCS7D02G383900 // TraesCS3B02G143500 // TraesCS7D02G399400 // TraesCS7D02G413700 // TraesCS7A02G422500 // TraesCS4A02G364200 // TraesCS2A02G251000 // TraesCS6D02G291400 // TraesCS1B02G186200 // TraesCS5D02G555100 // TraesCS5A02G328200 // TraesCS3A02G520900 // TraesCS2D02G458300 // TraesCS5D02G417400 // TraesCS7D02G224800 // TraesCS7B02G468100 // TraesCS2A02G209100 // TraesCS6D02G157200 // …
GO:0009116	P	nucleoside metabolic process	111	2813	1938	85761	5.5e-08	6.2e-06	// TraesCS5A02G221200 // TraesCS6A02G213700 // TraesCS5B02G354800 // TraesCS3A02G193800 // TraesCS5A02G287400 // TraesCS3B02G385500 // TraesCS2A02G593000 // TraesCS3B02G454300 // TraesCS5D02G380000 // TraesCS1A02G082500 // TraesCS6B02G414800 // TraesCS4A02G213400 // TraesCS3A02G236700 // TraesCS4B02G099100 // TraesCS6D02G352300 // TraesCS5A02G416300 // TraesCS3D02G285500 // TraesCS3D02G112300 // …
GO:0048285	P	organelle fission	92	2813	1510	85761	5.9e-08	6.5e-06	// TraesCS3D02G386400 // TraesCS7D02G383900 // TraesCS6B02G225400 // TraesCS7D02G399400 // TraesCS1B02G271100 // TraesCS7A02G422500 // TraesCS5A02G412000 // TraesCS1B02G186200 // TraesCS4D02G047600 // TraesCS2B02G188000 // TraesCS7D02G224800 // TraesCS6D02G157200 // TraesCS2D02G232300 // TraesCS3D02G384700 // TraesCS4A02G107900 // TraesCS5D02G294100 // TraesCS7A02G470300 // TraesCS4B02G156200 // …
GO:0010038	P	response to metal ion	208	2813	4300	85761	6e-08	6.6e-06	// TraesCS3B02G454300 // TraesCS6A02G213700 // TraesCS4A02G421400 // TraesCS5B02G114100 // TraesCS7A02G285200 // TraesCS5A02G287400 // TraesCS5B02G457100 // TraesCS2A02G593000 // TraesCS2B02G285600 // TraesCS2A02G088900 // TraesCS3B02G102600 // TraesCS7A02G257100 // TraesCS7D02G129900 // TraesCS4B02G035400 // TraesCS3A02G038300 // TraesCS2A02G228800 // TraesCS2D02G593400 // TraesCS3A02G236700 // …
GO:0071822	P	protein complex subunit organization	205	2813	4230	85761	6.6e-08	7.2e-06	// TraesCS1A02G433000 // TraesCS6B02G126000 // TraesCS3B02G331100 // TraesCS1D02G368000 // TraesCS4D02G054200 // TraesCS5A02G287400 // TraesCS3B02G385500 // TraesCS7D02G399400 // TraesCS2B02G285600 // TraesCS7D02G413700 // TraesCS5A02G444300 // TraesCS4B02G035400 // TraesCS4B02G252500 // TraesCS1A02G065600 // TraesCS7A02G147200 // TraesCS4B02G099100 // TraesCS2A02G185700 // TraesCS6A02G158800 // …
GO:0035383	P	thioester metabolic process	37	2813	395	85761	7.1e-08	7.7e-06	// TraesCS5D02G097100 // TraesCS3D02G112300 // TraesCS4A02G304400 // TraesCS1A02G264000 // TraesCS5B02G354800 // TraesCS3D02G195700 // TraesCS1D02G371200 // TraesCS2B02G255000 // TraesCS7A02G180100 // TraesCS7A02G252900 // TraesCS4B02G047100 // TraesCS4D02G046900 // TraesCS2D02G231700 // TraesCS4A02G247700 // TraesCS2B02G249500 // TraesCS4B02G154100 // TraesCS1A02G304300 // TraesCS5A02G291500 // …
GO:0006637	P	acyl-CoA metabolic process	37	2813	395	85761	7.1e-08	7.7e-06	// TraesCS5D02G097100 // TraesCS3D02G112300 // TraesCS4A02G304400 // TraesCS1A02G264000 // TraesCS5B02G354800 // TraesCS3D02G195700 // TraesCS1D02G371200 // TraesCS2B02G255000 // TraesCS7A02G180100 // TraesCS7A02G252900 // TraesCS4B02G047100 // TraesCS4D02G046900 // TraesCS2D02G231700 // TraesCS4A02G247700 // TraesCS2B02G249500 // TraesCS4B02G154100 // TraesCS1A02G304300 // TraesCS5A02G291500 // …
GO:0009119	P	ribonucleoside metabolic process	107	2813	1872	85761	1.1e-07	1.1e-05	// TraesCS5A02G221200 // TraesCS6A02G213700 // TraesCS5B02G354800 // TraesCS3A02G193800 // TraesCS5A02G287400 // TraesCS3B02G385500 // TraesCS2A02G593000 // TraesCS3B02G454300 // TraesCS5D02G380000 // TraesCS1A02G082500 // TraesCS6B02G414800 // TraesCS4A02G213400 // TraesCS3A02G236700 // TraesCS4B02G099100 // TraesCS6D02G352300 // TraesCS5A02G416300 // TraesCS3D02G112300 // TraesCS3A02G183500 // …
GO:0061024	P	membrane organization	203	2813	4217	85761	1.2e-07	1.3e-05	// TraesCS3A02G442300 // TraesCS5A02G221200 // TraesCS7A02G285200 // TraesCS4A02G028900 // TraesCS2A02G155500 // TraesCS7D02G399400 // TraesCS1B02G271100 // TraesCS3D02G351700 // TraesCS6D02G099400 // TraesCS2B02G531200 // TraesCS5D02G162200 // TraesCS1A02G283200 // TraesCS2B02G217500 // TraesCS7A02G422500 // TraesCS4A02G364200 // TraesCS5D02G293800 // TraesCS3A02G000300 // TraesCS7A02G204600 // …
GO:1903507	P	negative regulation of nucleic acid-templated transcription	117	2813	2122	85761	1.6e-07	1.7e-05	// TraesCS7D02G313600 // TraesCS5B02G354800 // TraesCS6B02G036900 // TraesCS7D02G289200 // TraesCS2D02G156700 // TraesCS1B02G048900 // TraesCS4A02G364200 // TraesCS4A02G324800 // TraesCS7A02G147200 // TraesCS5D02G555100 // TraesCS7D02G351700 // TraesCS2B02G448100 // TraesCS3D02G079200 // TraesCS6D02G136200 // TraesCS6A02G034600 // TraesCS1D02G039800 // TraesCS4B02G114800 // TraesCS7D02G246600 // …
GO:1902679	P	negative regulation of RNA biosynthetic process	117	2813	2122	85761	1.6e-07	1.7e-05	// TraesCS7D02G313600 // TraesCS5B02G354800 // TraesCS6B02G036900 // TraesCS7D02G289200 // TraesCS2D02G156700 // TraesCS1B02G048900 // TraesCS4A02G364200 // TraesCS4A02G324800 // TraesCS7A02G147200 // TraesCS5D02G555100 // TraesCS7D02G351700 // TraesCS2B02G448100 // TraesCS3D02G079200 // TraesCS6D02G136200 // TraesCS6A02G034600 // TraesCS1D02G039800 // TraesCS4B02G114800 // TraesCS7D02G246600 // …
GO:0006268	P	DNA unwinding involved in DNA replication	12	2813	44	85761	1.6e-07	1.7e-05	// TraesCS1B02G309300 // TraesCS6B02G295700 // TraesCS7D02G297500 // TraesCS5B02G479200 // TraesCS5B02G094600 // TraesCS6A02G268600 // TraesCS1D02G125300 // TraesCS1A02G264000 // TraesCS1B02G271100 // TraesCS6A02G360600 // TraesCS3D02G203400 // TraesCS7A02G302200
GO:0008283	P	cell proliferation	105	2813	1843	85761	1.6e-07	1.7e-05	// TraesCS7B02G179000 // TraesCS2D02G361800 // TraesCS1A02G296300 // TraesCS5B02G354800 // TraesCS7D02G399400 // TraesCS7A02G147200 // TraesCS5D02G555100 // TraesCS3A02G000300 // TraesCS5D02G487100 // TraesCS5B02G160500 // TraesCS6A02G034600 // TraesCS1D02G039800 // TraesCS6D02G157200 // TraesCS6A02G065400 // TraesCS2A02G067400 // TraesCS4B02G068100 // TraesCS2D02G232300 // TraesCS3D02G384700 // …
GO:0042273	P	ribosomal large subunit biogenesis	24	2813	196	85761	1.8e-07	1.9e-05	// TraesCS5D02G040500 // TraesCS3D02G365600 // TraesCS2B02G400600 // TraesCS2B02G296200 // TraesCS5A02G513500 // TraesCS1A02G060700 // TraesCS7D02G268700 // TraesCS7B02G332300 // TraesCS2B02G444700 // TraesCS4A02G305300 // TraesCS7A02G278700 // TraesCS6D02G246600 // TraesCS4B02G037300 // TraesCS6D02G326700 // TraesCS4A02G406500 // TraesCS2D02G422900 // TraesCS1B02G245100 // TraesCS2D02G430500 // …
GO:0045892	P	negative regulation of transcription, DNA-templated	113	2813	2035	85761	1.8e-07	1.9e-05	// TraesCS7D02G313600 // TraesCS5B02G354800 // TraesCS6B02G036900 // TraesCS7D02G289200 // TraesCS2D02G156700 // TraesCS1B02G048900 // TraesCS4A02G364200 // TraesCS4A02G324800 // TraesCS7A02G147200 // TraesCS5D02G555100 // TraesCS7D02G351700 // TraesCS2B02G448100 // TraesCS3D02G079200 // TraesCS6D02G136200 // TraesCS6A02G034600 // TraesCS1D02G039800 // TraesCS4B02G114800 // TraesCS7D02G246600 // …
GO:0042023	P	DNA endoreduplication	34	2813	359	85761	1.9e-07	1.9e-05	// TraesCS1D02G245300 // TraesCS3D02G533000 // TraesCS4D02G232400 // TraesCS6B02G225400 // TraesCS7D02G399400 // TraesCS2B02G285600 // TraesCS7A02G151700 // TraesCS3D02G238700 // TraesCS6A02G205200 // TraesCS4B02G189200 // TraesCS5D02G555100 // TraesCS3B02G252200 // TraesCS3A02G186500 // TraesCS7A02G248700 // TraesCS7D02G224800 // TraesCS2D02G341500 // TraesCS2D02G496100 // TraesCS2A02G320800 // …
GO:0019252	P	starch biosynthetic process	54	2813	737	85761	1.9e-07	2e-05	// TraesCS5D02G097100 // TraesCS2B02G342600 // TraesCS1D02G427400 // TraesCS7D02G190100 // TraesCS4B02G360800 // TraesCS1A02G445500 // TraesCS5B02G246400 // TraesCS2A02G593000 // TraesCS6D02G319300 // TraesCS7D02G413700 // TraesCS1A02G091500 // TraesCS7D02G374600 // TraesCS7B02G095400 // TraesCS5D02G293800 // TraesCS7A02G377800 // TraesCS7A02G336400 // TraesCS2A02G330200 // TraesCS7D02G261700 // …
GO:0051253	P	negative regulation of RNA metabolic process	117	2813	2131	85761	1.9e-07	2e-05	// TraesCS7D02G313600 // TraesCS5B02G354800 // TraesCS6B02G036900 // TraesCS7D02G289200 // TraesCS2D02G156700 // TraesCS1B02G048900 // TraesCS4A02G364200 // TraesCS4A02G324800 // TraesCS7A02G147200 // TraesCS5D02G555100 // TraesCS7D02G351700 // TraesCS2B02G448100 // TraesCS3D02G079200 // TraesCS6D02G136200 // TraesCS6A02G034600 // TraesCS1D02G039800 // TraesCS4B02G114800 // TraesCS7D02G246600 // …
GO:0044786	P	cell cycle DNA replication	35	2813	378	85761	2e-07	2e-05	// TraesCS1D02G245300 // TraesCS3D02G533000 // TraesCS4D02G232400 // TraesCS6B02G225400 // TraesCS7D02G399400 // TraesCS2B02G285600 // TraesCS7A02G151700 // TraesCS3D02G238700 // TraesCS6A02G205200 // TraesCS4B02G189200 // TraesCS5D02G555100 // TraesCS3B02G252200 // TraesCS1D02G392400 // TraesCS3A02G186500 // TraesCS7A02G248700 // TraesCS7D02G224800 // TraesCS2D02G341500 // TraesCS2D02G496100 // …
GO:0006364	P	rRNA processing	75	2813	1185	85761	2.5e-07	2.5e-05	// TraesCS5D02G040500 // TraesCS4A02G046100 // TraesCS4B02G259700 // TraesCS4B02G154700 // TraesCS2A02G163700 // TraesCS2B02G296200 // TraesCS6D02G177000 // TraesCS3D02G365600 // TraesCS2D02G434600 // TraesCS4B02G228400 // TraesCS3B02G314900 // TraesCS3A02G222100 // TraesCS6B02G414800 // TraesCS7D02G289200 // TraesCS2B02G301300 // TraesCS3B02G131400 // TraesCS6D02G194300 // TraesCS6A02G225200 // …
GO:0006090	P	pyruvate metabolic process	101	2813	1770	85761	2.6e-07	2.5e-05	// TraesCS3B02G454300 // TraesCS6A02G213700 // TraesCS5B02G354800 // TraesCS5A02G287400 // TraesCS3B02G143500 // TraesCS2A02G593000 // TraesCS4D02G214700 // TraesCS7D02G129900 // TraesCS5A02G513500 // TraesCS4B02G099100 // TraesCS6D02G078300 // TraesCS3A02G183500 // TraesCS7A02G478100 // TraesCS5A02G022200 // TraesCS5B02G290600 // TraesCS5A02G240300 // TraesCS6B02G194400 // TraesCS1D02G226100 // …
GO:0080129	P	proteasome core complex assembly	40	2813	477	85761	3.2e-07	3.2e-05	// TraesCS2D02G496100 // TraesCS4B02G009200 // TraesCS3B02G331100 // TraesCS4D02G006700 // TraesCS2D02G491300 // TraesCS5A02G287400 // TraesCS2A02G082100 // TraesCS2B02G285600 // TraesCS1A02G143900 // TraesCS4B02G035400 // TraesCS4B02G189200 // TraesCS5B02G111400 // TraesCS6B02G115500 // TraesCS4B02G099100 // TraesCS5B02G266700 // TraesCS4D02G047800 // TraesCS1D02G231000 // TraesCS2D02G341500 // …
GO:0009250	P	glucan biosynthetic process	112	2813	2042	85761	3.7e-07	3.6e-05	// TraesCS1D02G427400 // TraesCS5B02G246400 // TraesCS7D02G399400 // TraesCS2A02G593000 // TraesCS7D02G413700 // TraesCS1A02G091500 // TraesCS2A02G251000 // TraesCS5D02G293800 // TraesCS2A02G169800 // TraesCS5D02G417400 // TraesCS7D02G224800 // TraesCS4D02G353800 // TraesCS6B02G304200 // TraesCS4D02G363900 // TraesCS2D02G358500 // TraesCS6A02G166100 // TraesCS2D02G468900 // TraesCS6A02G200600 // …
GO:0000398	P	mRNA splicing, via spliceosome	49	2813	656	85761	4.1e-07	4e-05	// TraesCS2B02G518600 // TraesCS1D02G445700 // TraesCS1B02G478200 // TraesCS4A02G106800 // TraesCS7A02G304400 // TraesCS4D02G162900 // TraesCS6D02G332000 // TraesCS7B02G401200 // TraesCS5A02G554700 // TraesCS2B02G301300 // TraesCS2A02G473000 // TraesCS1B02G021200 // TraesCS4D02G143400 // TraesCS5B02G087000 // TraesCS7A02G096900 // TraesCS5D02G555100 // TraesCS7D02G024400 // TraesCS4B02G215500 // …
GO:0010564	P	regulation of cell cycle process	46	2813	600	85761	4.7e-07	4.6e-05	// TraesCS1D02G245300 // TraesCS5A02G098900 // TraesCS3D02G533000 // TraesCS4D02G232400 // TraesCS7D02G383900 // TraesCS6B02G225400 // TraesCS5B02G495700 // TraesCS7D02G399400 // TraesCS4A02G206100 // TraesCS7B02G352800 // TraesCS6A02G360600 // TraesCS2B02G352700 // TraesCS5D02G433700 // TraesCS6A02G205200 // TraesCS4A02G364200 // TraesCS1D02G445700 // TraesCS3B02G126500 // TraesCS3A02G273500 // …
GO:0007010	P	cytoskeleton organization	134	2813	2581	85761	4.8e-07	4.6e-05	// TraesCS6A02G213700 // TraesCS4A02G364200 // TraesCS3B02G143500 // TraesCS7D02G399400 // TraesCS2B02G304900 // TraesCS7D02G413700 // TraesCS7A02G422500 // TraesCS4B02G252500 // TraesCS2A02G251000 // TraesCS6D02G291400 // TraesCS2D02G554500 // TraesCS5A02G328200 // TraesCS3A02G520900 // TraesCS5D02G417400 // TraesCS7D02G224800 // TraesCS7B02G468100 // TraesCS2A02G209100 // TraesCS6D02G157200 // …
GO:0016072	P	rRNA metabolic process	75	2813	1211	85761	5.3e-07	5.1e-05	// TraesCS5D02G040500 // TraesCS4A02G046100 // TraesCS4B02G259700 // TraesCS4B02G154700 // TraesCS2A02G163700 // TraesCS2B02G296200 // TraesCS6D02G177000 // TraesCS3D02G365600 // TraesCS2D02G434600 // TraesCS4B02G228400 // TraesCS3B02G314900 // TraesCS3A02G222100 // TraesCS6B02G414800 // TraesCS7D02G289200 // TraesCS2B02G301300 // TraesCS3B02G131400 // TraesCS6D02G194300 // TraesCS6A02G225200 // …
GO:0051788	P	response to misfolded protein	47	2813	623	85761	5.4e-07	5.1e-05	// TraesCS2D02G496100 // TraesCS4B02G009200 // TraesCS3B02G331100 // TraesCS3D02G533000 // TraesCS4D02G006700 // TraesCS2D02G491300 // TraesCS3A02G193800 // TraesCS5A02G287400 // TraesCS2A02G082100 // TraesCS2B02G285600 // TraesCS1A02G143900 // TraesCS3D02G238700 // TraesCS4B02G035400 // TraesCS4B02G189200 // TraesCS5B02G111400 // TraesCS2A02G463500 // TraesCS6B02G115500 // TraesCS4B02G099100 // …
GO:0006888	P	ER to Golgi vesicle-mediated transport	39	2813	469	85761	5.4e-07	5.1e-05	// TraesCS5D02G192100 // TraesCS7D02G383900 // TraesCS4B02G248500 // TraesCS1D02G275600 // TraesCS3A02G193800 // TraesCS4B02G047100 // TraesCS4D02G046900 // TraesCS5B02G151700 // TraesCS2D02G600500 // TraesCS5B02G400500 // TraesCS1A02G069600 // TraesCS5B02G186100 // TraesCS1B02G191000 // TraesCS4B02G014100 // TraesCS6D02G239500 // TraesCS3A02G537700 // TraesCS2B02G478100 // TraesCS2D02G368900 // …
GO:0043094	P	cellular metabolic compound salvage	53	2813	748	85761	6.4e-07	6.1e-05	// TraesCS7D02G324400 // TraesCS4B02G235400 // TraesCS1D02G427400 // TraesCS1B02G136600 // TraesCS1B02G363100 // TraesCS1D02G227300 // TraesCS4D02G006700 // TraesCS2D02G491300 // TraesCS5A02G287400 // TraesCS2A02G082100 // TraesCS5D02G527100 // TraesCS5B02G517900 // TraesCS3A02G193800 // TraesCS2A02G228800 // TraesCS7B02G095400 // TraesCS4B02G189200 // TraesCS6A02G070600 // TraesCS5B02G111400 // …
GO:0043248	P	proteasome assembly	47	2813	628	85761	6.7e-07	6.3e-05	// TraesCS2D02G496100 // TraesCS4B02G009200 // TraesCS3B02G331100 // TraesCS3D02G533000 // TraesCS4D02G006700 // TraesCS2D02G491300 // TraesCS3A02G193800 // TraesCS5A02G287400 // TraesCS2A02G082100 // TraesCS2B02G285600 // TraesCS1A02G143900 // TraesCS3D02G238700 // TraesCS4B02G035400 // TraesCS4B02G189200 // TraesCS5B02G111400 // TraesCS6B02G115500 // TraesCS4B02G099100 // TraesCS5B02G266700 // …
GO:0006732	P	coenzyme metabolic process	154	2813	3094	85761	7.1e-07	6.6e-05	// TraesCS2A02G593000 // TraesCS3B02G454300 // TraesCS6A02G213700 // TraesCS5B02G354800 // TraesCS3A02G193800 // TraesCS5A02G287400 // TraesCS3B02G143500 // TraesCS1D02G371200 // TraesCS4A02G221400 // TraesCS7D02G129900 // TraesCS5B02G317200 // TraesCS4B02G099100 // TraesCS5B02G186100 // TraesCS2D02G200100 // TraesCS3A02G449100 // TraesCS4A02G120700 // TraesCS3D02G112300 // TraesCS3A02G183500 // …
GO:0007017	P	microtubule-based process	105	2813	1918	85761	9.1e-07	8.5e-05	// TraesCS3D02G271500 // TraesCS4A02G364200 // TraesCS3B02G143500 // TraesCS7D02G399400 // TraesCS5D02G162200 // TraesCS6D02G221400 // TraesCS4B02G252500 // TraesCS2A02G251000 // TraesCS3A02G000300 // TraesCS5D02G417400 // TraesCS7D02G224800 // TraesCS1D02G248600 // TraesCS2A02G209100 // TraesCS6D02G157200 // TraesCS6A02G166100 // TraesCS3B02G485700 // TraesCS2A02G067400 // TraesCS2D02G232300 // …
GO:1901293	P	nucleoside phosphate biosynthetic process	114	2813	2135	85761	9.8e-07	9e-05	// TraesCS2D02G361800 // TraesCS3B02G385500 // TraesCS4B02G228400 // TraesCS4A02G221400 // TraesCS6B02G414800 // TraesCS3A02G236700 // TraesCS1B02G097700 // TraesCS3D02G079200 // TraesCS5A02G416300 // TraesCS5B02G160500 // TraesCS4D02G353800 // TraesCS2D02G114900 // TraesCS3D02G285500 // TraesCS3D02G112300 // TraesCS3B02G177500 // TraesCS1A02G159100 // TraesCS2B02G302800 // TraesCS5D02G527100 // …
GO:0072531	P	pyrimidine-containing compound transmembrane transport	14	2813	77	85761	1.1e-06	0.0001	// TraesCS7A02G370000 // TraesCS2A02G559300 // TraesCS5D02G499100 // TraesCS5A02G140600 // TraesCS5B02G499100 // TraesCS1A02G156400 // TraesCS6A02G203400 // TraesCS6D02G288700 // TraesCS6B02G224000 // TraesCS1B02G173400 // TraesCS7A02G324800 // TraesCS2A02G359100 // TraesCS1D02G154900 // TraesCS7D02G353100
GO:0019693	P	ribose phosphate metabolic process	168	2813	3479	85761	1.3e-06	0.00012	// TraesCS3B02G454300 // TraesCS6A02G213700 // TraesCS5B02G354800 // TraesCS3A02G193800 // TraesCS5A02G287400 // TraesCS3B02G385500 // TraesCS2A02G593000 // TraesCS5D02G380000 // TraesCS1A02G082500 // TraesCS6B02G414800 // TraesCS4A02G213400 // TraesCS3A02G236700 // TraesCS4B02G099100 // TraesCS5B02G186100 // TraesCS1B02G097700 // TraesCS6D02G352300 // TraesCS3D02G079200 // TraesCS5A02G416300 // …
GO:0009259	P	ribonucleotide metabolic process	145	2813	2909	85761	1.4e-06	0.00013	// TraesCS3B02G454300 // TraesCS6A02G213700 // TraesCS5B02G354800 // TraesCS5A02G287400 // TraesCS3B02G385500 // TraesCS2A02G593000 // TraesCS5D02G380000 // TraesCS1A02G082500 // TraesCS6B02G414800 // TraesCS4A02G213400 // TraesCS3A02G236700 // TraesCS4B02G099100 // TraesCS1B02G097700 // TraesCS6D02G352300 // TraesCS3D02G079200 // TraesCS5A02G416300 // TraesCS5B02G160500 // TraesCS2D02G114900 // …
GO:0051171	P	regulation of nitrogen compound metabolic process	529	2813	13256	85761	1.4e-06	0.00013	// TraesCS7D02G313600 // TraesCS1D02G260200 // TraesCS4A02G028900 // TraesCS2A02G182200 // TraesCS2B02G217500 // TraesCS1A02G149200 // TraesCS7A02G422500 // TraesCS4A02G364200 // TraesCS5A02G412000 // TraesCS7D02G341400 // TraesCS4B02G279700 // TraesCS4A02G404800 // TraesCS6A02G034600 // TraesCS2D02G114900 // TraesCS2A02G232400 // TraesCS6A02G065400 // TraesCS1A02G334900 // TraesCS1B02G271100 // …
GO:0008652	P	cellular amino acid biosynthetic process	66	2813	1048	85761	1.5e-06	0.00013	// TraesCS1D02G141800 // TraesCS4D02G195100 // TraesCS4D02G186300 // TraesCS2A02G382700 // TraesCS4B02G122800 // TraesCS1B02G479100 // TraesCS2A02G268500 // TraesCS3D02G302500 // TraesCS7A02G496500 // TraesCS5D02G159100 // TraesCS4B02G157700 // TraesCS4B02G185000 // TraesCS2A02G407900 // TraesCS4B02G235400 // TraesCS3A02G299200 // TraesCS7B02G202900 // TraesCS5B02G266700 // TraesCS3B02G343000 // …
GO:0000377	P	RNA splicing, via transesterification reactions with bulged adenosine as nucleophile	50	2813	709	85761	1.5e-06	0.00013	// TraesCS2B02G518600 // TraesCS1D02G445700 // TraesCS1B02G478200 // TraesCS4A02G106800 // TraesCS7A02G304400 // TraesCS4D02G162900 // TraesCS6D02G332000 // TraesCS7B02G401200 // TraesCS5A02G554700 // TraesCS2B02G301300 // TraesCS2A02G473000 // TraesCS1B02G021200 // TraesCS4D02G143400 // TraesCS5B02G087000 // TraesCS7A02G096900 // TraesCS5D02G555100 // TraesCS7D02G024400 // TraesCS4B02G215500 // …
GO:0045184	P	establishment of protein localization	233	2813	5167	85761	1.5e-06	0.00014	// TraesCS7D02G281900 // TraesCS1B02G478200 // TraesCS7D02G383900 // TraesCS7A02G285200 // TraesCS4A02G028900 // TraesCS2A02G155500 // TraesCS5A02G221200 // TraesCS1D02G157100 // TraesCS1A02G283200 // TraesCS2B02G217500 // TraesCS1A02G165800 // TraesCS7A02G422500 // TraesCS4B02G252500 // TraesCS6B02G201800 // TraesCS1A02G065600 // TraesCS5D02G293800 // TraesCS7D02G254400 // TraesCS2A02G185700 // …
GO:0034613	P	cellular protein localization	211	2813	4595	85761	1.6e-06	0.00014	// TraesCS7D02G281900 // TraesCS1B02G478200 // TraesCS7A02G285200 // TraesCS4A02G028900 // TraesCS2A02G155500 // TraesCS5A02G221200 // TraesCS1D02G157100 // TraesCS1A02G283200 // TraesCS2B02G217500 // TraesCS1A02G165800 // TraesCS7A02G422500 // TraesCS4B02G252500 // TraesCS6B02G201800 // TraesCS1A02G065600 // TraesCS5D02G293800 // TraesCS7D02G254400 // TraesCS2A02G185700 // TraesCS1B02G186200 // …
GO:0046128	P	purine ribonucleoside metabolic process	98	2813	1778	85761	1.6e-06	0.00014	// TraesCS5A02G221200 // TraesCS6A02G213700 // TraesCS5B02G354800 // TraesCS5A02G287400 // TraesCS3B02G385500 // TraesCS2A02G593000 // TraesCS3B02G454300 // TraesCS5D02G380000 // TraesCS6B02G414800 // TraesCS4A02G213400 // TraesCS4B02G099100 // TraesCS6D02G352300 // TraesCS5A02G416300 // TraesCS3D02G112300 // TraesCS3A02G183500 // TraesCS7A02G478100 // TraesCS4A02G124000 // TraesCS5A02G022200 // …
GO:0015031	P	protein transport	232	2813	5144	85761	1.6e-06	0.00014	// TraesCS7D02G281900 // TraesCS1B02G478200 // TraesCS7D02G383900 // TraesCS7A02G285200 // TraesCS4A02G028900 // TraesCS2A02G155500 // TraesCS5A02G221200 // TraesCS1D02G157100 // TraesCS1A02G283200 // TraesCS2B02G217500 // TraesCS1A02G165800 // TraesCS7A02G422500 // TraesCS4B02G252500 // TraesCS6B02G201800 // TraesCS1A02G065600 // TraesCS5D02G293800 // TraesCS7D02G254400 // TraesCS2A02G185700 // …
GO:0044264	P	cellular polysaccharide metabolic process	162	2813	3343	85761	1.6e-06	0.00014	// TraesCS3A02G377600 // TraesCS2B02G215000 // TraesCS1D02G427400 // TraesCS5B02G246400 // TraesCS7D02G399400 // TraesCS2A02G593000 // TraesCS7D02G413700 // TraesCS1A02G091500 // TraesCS2A02G251000 // TraesCS5D02G293800 // TraesCS3B02G545900 // TraesCS4D02G155800 // TraesCS2A02G169800 // TraesCS6B02G112900 // TraesCS7A02G466800 // TraesCS7D02G224800 // TraesCS4D02G353800 // TraesCS6B02G304200 // …
GO:0016192	P	vesicle-mediated transport	150	2813	3047	85761	1.8e-06	0.00015	// TraesCS7D02G281900 // TraesCS5A02G337100 // TraesCS3A02G377600 // TraesCS7A02G381000 // TraesCS7D02G383900 // TraesCS7A02G285200 // TraesCS7D02G399400 // TraesCS4A02G107900 // TraesCS5A02G221200 // TraesCS1D02G157100 // TraesCS7A02G422500 // TraesCS5A02G032700 // TraesCS2A02G251000 // TraesCS5B02G400500 // TraesCS7D02G254400 // TraesCS5B02G186100 // TraesCS3D02G246500 // TraesCS5D02G417400 // …
GO:0000375	P	RNA splicing, via transesterification reactions	50	2813	714	85761	1.8e-06	0.00015	// TraesCS2B02G518600 // TraesCS1D02G445700 // TraesCS1B02G478200 // TraesCS4A02G106800 // TraesCS7A02G304400 // TraesCS4D02G162900 // TraesCS6D02G332000 // TraesCS7B02G401200 // TraesCS5A02G554700 // TraesCS2B02G301300 // TraesCS2A02G473000 // TraesCS1B02G021200 // TraesCS4D02G143400 // TraesCS5B02G087000 // TraesCS7A02G096900 // TraesCS5D02G555100 // TraesCS7D02G024400 // TraesCS4B02G215500 // …
GO:2000112	P	regulation of cellular macromolecule biosynthetic process	513	2813	12835	85761	1.8e-06	0.00016	// TraesCS7D02G313600 // TraesCS1D02G260200 // TraesCS4A02G028900 // TraesCS2A02G182200 // TraesCS2B02G217500 // TraesCS1A02G149200 // TraesCS7A02G422500 // TraesCS4A02G364200 // TraesCS5A02G412000 // TraesCS7D02G341400 // TraesCS4B02G279700 // TraesCS2A02G169800 // TraesCS6A02G034600 // TraesCS2D02G114900 // TraesCS2A02G232400 // TraesCS6A02G065400 // TraesCS1A02G334900 // TraesCS1B02G271100 // …
GO:0090481	P	pyrimidine nucleotide-sugar transmembrane transport	11	2813	47	85761	1.9e-06	0.00016	// TraesCS7A02G370000 // TraesCS2A02G559300 // TraesCS5A02G140600 // TraesCS1A02G156400 // TraesCS6A02G203400 // TraesCS6B02G224000 // TraesCS1B02G173400 // TraesCS7A02G324800 // TraesCS2A02G359100 // TraesCS1D02G154900 // TraesCS7D02G353100
GO:0010556	P	regulation of macromolecule biosynthetic process	515	2813	12897	85761	1.9e-06	0.00016	// TraesCS7D02G313600 // TraesCS1D02G260200 // TraesCS4A02G028900 // TraesCS2A02G182200 // TraesCS2B02G217500 // TraesCS1A02G149200 // TraesCS7A02G422500 // TraesCS4A02G364200 // TraesCS5A02G412000 // TraesCS7D02G341400 // TraesCS4B02G279700 // TraesCS2A02G169800 // TraesCS6A02G034600 // TraesCS2D02G114900 // TraesCS2A02G232400 // TraesCS6A02G065400 // TraesCS1A02G334900 // TraesCS1B02G271100 // …
GO:0009165	P	nucleotide biosynthetic process	112	2813	2123	85761	2.1e-06	0.00017	// TraesCS2D02G361800 // TraesCS3B02G385500 // TraesCS4B02G228400 // TraesCS4A02G221400 // TraesCS6B02G414800 // TraesCS3A02G236700 // TraesCS1B02G097700 // TraesCS3D02G079200 // TraesCS5A02G416300 // TraesCS5B02G160500 // TraesCS4D02G353800 // TraesCS2D02G114900 // TraesCS3D02G285500 // TraesCS3D02G112300 // TraesCS3B02G177500 // TraesCS1A02G159100 // TraesCS2B02G302800 // TraesCS5D02G527100 // …
GO:0031327	P	negative regulation of cellular biosynthetic process	149	2813	3033	85761	2.1e-06	0.00018	// TraesCS7D02G313600 // TraesCS5D02G344400 // TraesCS5B02G354800 // TraesCS6B02G036900 // TraesCS2A02G182200 // TraesCS7D02G428400 // TraesCS7D02G289200 // TraesCS2D02G156700 // TraesCS1B02G048900 // TraesCS4A02G364200 // TraesCS4A02G324800 // TraesCS7A02G147200 // TraesCS7D02G341400 // TraesCS7D02G351700 // TraesCS7A02G204600 // TraesCS2B02G448100 // TraesCS3D02G079200 // TraesCS6D02G136200 // …
GO:0042278	P	purine nucleoside metabolic process	98	2813	1791	85761	2.1e-06	0.00018	// TraesCS5A02G221200 // TraesCS6A02G213700 // TraesCS5B02G354800 // TraesCS5A02G287400 // TraesCS3B02G385500 // TraesCS2A02G593000 // TraesCS3B02G454300 // TraesCS5D02G380000 // TraesCS6B02G414800 // TraesCS4A02G213400 // TraesCS4B02G099100 // TraesCS6D02G352300 // TraesCS5A02G416300 // TraesCS3D02G112300 // TraesCS3A02G183500 // TraesCS7A02G478100 // TraesCS4A02G124000 // TraesCS5A02G022200 // …
GO:0070925	P	organelle assembly	41	2813	537	85761	2.1e-06	0.00018	// TraesCS5D02G040500 // TraesCS1D02G245300 // TraesCS3D02G533000 // TraesCS4D02G232400 // TraesCS1A02G445500 // TraesCS3A02G530600 // TraesCS7D02G399400 // TraesCS6A02G268600 // TraesCS7A02G252900 // TraesCS4A02G247700 // TraesCS5A02G513500 // TraesCS2B02G444700 // TraesCS2A02G245900 // TraesCS3B02G252200 // TraesCS5B02G330400 // TraesCS7A02G248700 // TraesCS7D02G224800 // TraesCS6B02G079900 // …
GO:0009199	P	ribonucleoside triphosphate metabolic process	91	2813	1631	85761	2.3e-06	0.00019	// TraesCS3B02G454300 // TraesCS6A02G213700 // TraesCS5B02G354800 // TraesCS5A02G287400 // TraesCS3B02G385500 // TraesCS2A02G593000 // TraesCS5D02G380000 // TraesCS1D02G436900 // TraesCS6B02G414800 // TraesCS4A02G213400 // TraesCS3A02G236700 // TraesCS4B02G099100 // TraesCS6D02G352300 // TraesCS3A02G183500 // TraesCS7A02G478100 // TraesCS5A02G022200 // TraesCS3B02G143500 // TraesCS5B02G290600 // …
GO:0051301	P	cell division	153	2813	3141	85761	2.4e-06	0.0002	// TraesCS3A02G442300 // TraesCS5A02G098900 // TraesCS3A02G380800 // TraesCS7D02G383900 // TraesCS6B02G225400 // TraesCS7D02G399400 // TraesCS3D02G351700 // TraesCS5D02G162200 // TraesCS7A02G422500 // TraesCS4A02G364200 // TraesCS2A02G251000 // TraesCS5B02G400500 // TraesCS1A02G221100 // TraesCS3A02G000300 // TraesCS2B02G448100 // TraesCS5D02G417400 // TraesCS2B02G188000 // TraesCS2D02G341500 // …
GO:0009141	P	nucleoside triphosphate metabolic process	92	2813	1660	85761	2.6e-06	0.00022	// TraesCS3B02G454300 // TraesCS6A02G213700 // TraesCS5B02G354800 // TraesCS5A02G287400 // TraesCS3B02G385500 // TraesCS2A02G593000 // TraesCS5D02G380000 // TraesCS1A02G082500 // TraesCS6B02G414800 // TraesCS4A02G213400 // TraesCS3A02G236700 // TraesCS4B02G099100 // TraesCS6D02G352300 // TraesCS3A02G183500 // TraesCS7A02G478100 // TraesCS5A02G022200 // TraesCS3B02G143500 // TraesCS5B02G290600 // …
GO:0007059	P	chromosome segregation	55	2813	831	85761	2.8e-06	0.00022	// TraesCS1D02G445700 // TraesCS4D02G232400 // TraesCS3D02G386400 // TraesCS7D02G383900 // TraesCS7D02G297500 // TraesCS4D02G162900 // TraesCS7D02G399400 // TraesCS6A02G268600 // TraesCS5B02G495700 // TraesCS7B02G151700 // TraesCS5D02G433700 // TraesCS5B02G331700 // TraesCS3B02G535000 // TraesCS5A02G286500 // TraesCS5A02G480000 // TraesCS3A02G391800 // TraesCS1B02G186200 // TraesCS4D02G050000 // …
GO:0000070	P	mitotic sister chromatid segregation	17	2813	124	85761	2.8e-06	0.00022	// TraesCS1D02G168800 // TraesCS1A02G396600 // TraesCS6D02G157200 // TraesCS3A02G391800 // TraesCS1B02G186200 // TraesCS5B02G176400 // TraesCS7D02G383900 // TraesCS5A02G480000 // TraesCS2B02G152100 // TraesCS3B02G252200 // TraesCS3A02G186500 // TraesCS7D02G207100 // TraesCS6D02G290500 // TraesCS3D02G384700 // TraesCS3A02G202300 // TraesCS6D02G207900 // TraesCS5B02G495700
GO:0009892	P	negative regulation of metabolic process	198	2813	4300	85761	2.8e-06	0.00023	// TraesCS5A02G221200 // TraesCS7D02G313600 // TraesCS5A02G156100 // TraesCS5D02G344400 // TraesCS5B02G354800 // TraesCS4A02G028900 // TraesCS7D02G399400 // TraesCS2A02G182200 // TraesCS1B02G026000 // TraesCS7D02G428400 // TraesCS7D02G289200 // TraesCS2D02G156700 // TraesCS4D02G184500 // TraesCS4A02G364200 // TraesCS4A02G324800 // TraesCS7A02G147200 // TraesCS7D02G341400 // TraesCS3A02G046000 // …
GO:0009161	P	ribonucleoside monophosphate metabolic process	95	2813	1735	85761	2.9e-06	0.00024	// TraesCS3B02G454300 // TraesCS6A02G213700 // TraesCS5B02G354800 // TraesCS5A02G287400 // TraesCS3B02G385500 // TraesCS2A02G593000 // TraesCS5D02G380000 // TraesCS6B02G414800 // TraesCS4B02G099100 // TraesCS6D02G352300 // TraesCS5A02G416300 // TraesCS3D02G285500 // TraesCS3A02G183500 // TraesCS7A02G478100 // TraesCS4A02G124000 // TraesCS5A02G022200 // TraesCS3B02G143500 // TraesCS5B02G290600 // …
GO:0051604	P	protein maturation	37	2813	467	85761	3e-06	0.00024	// TraesCS7D02G324400 // TraesCS4B02G380800 // TraesCS6D02G401500 // TraesCS5A02G402100 // TraesCS3D02G207000 // TraesCS4B02G140900 // TraesCS2B02G285600 // TraesCS4D02G040000 // TraesCS5B02G151700 // TraesCS5D02G228800 // TraesCS4B02G064100 // TraesCS7A02G327600 // TraesCS5A02G526000 // TraesCS6D02G239500 // TraesCS1D02G178500 // TraesCS2D02G341500 // TraesCS4B02G215500 // TraesCS2A02G314500 // …
GO:0006270	P	DNA replication initiation	24	2813	234	85761	3.2e-06	0.00026	// TraesCS1A02G264000 // TraesCS4D02G232400 // TraesCS6A02G268600 // TraesCS1D02G125300 // TraesCS5D02G472300 // TraesCS3A02G273500 // TraesCS3A02G391800 // TraesCS1D02G392400 // TraesCS6D02G290500 // TraesCS3D02G203400 // TraesCS6D02G157200 // TraesCS6B02G295700 // TraesCS2D02G232300 // TraesCS3D02G384700 // TraesCS7D02G278800 // TraesCS1B02G271100 // TraesCS1B02G309300 // TraesCS2A02G561600 // …
GO:0033365	P	protein localization to organelle	116	2813	2244	85761	3.3e-06	0.00026	// TraesCS7D02G281900 // TraesCS1B02G478200 // TraesCS5A02G221200 // TraesCS1D02G157100 // TraesCS1A02G165800 // TraesCS7A02G422500 // TraesCS6B02G201800 // TraesCS1A02G065600 // TraesCS2A02G185700 // TraesCS1B02G186200 // TraesCS5D02G555100 // TraesCS7A02G204600 // TraesCS1D02G154900 // TraesCS5A02G416300 // TraesCS6B02G393300 // TraesCS6B02G308900 // TraesCS5D02G136900 // TraesCS1B02G447500 // …
GO:0000226	P	microtubule cytoskeleton organization	92	2813	1671	85761	3.4e-06	0.00027	// TraesCS4A02G364200 // TraesCS3B02G143500 // TraesCS7D02G399400 // TraesCS5D02G162200 // TraesCS7A02G422500 // TraesCS4B02G252500 // TraesCS2A02G251000 // TraesCS3A02G000300 // TraesCS5D02G417400 // TraesCS7D02G224800 // TraesCS2A02G209100 // TraesCS6D02G157200 // TraesCS6A02G166100 // TraesCS3B02G485700 // TraesCS2A02G067400 // TraesCS2D02G232300 // TraesCS3D02G145100 // TraesCS1B02G271100 // …
GO:0000280	P	nuclear division	80	2813	1393	85761	3.5e-06	0.00027	// TraesCS1A02G044800 // TraesCS1D02G245300 // TraesCS2A02G341500 // TraesCS4D02G232400 // TraesCS3D02G386400 // TraesCS2B02G053100 // TraesCS7D02G383900 // TraesCS6B02G225400 // TraesCS2D02G232300 // TraesCS5B02G495700 // TraesCS4D02G162900 // TraesCS7D02G399400 // TraesCS4A02G107900 // TraesCS1D02G256000 // TraesCS6A02G268600 // TraesCS1D02G125300 // TraesCS2B02G352700 // TraesCS7B02G151700 // …
GO:0016572	P	histone phosphorylation	23	2813	220	85761	3.8e-06	0.0003	// TraesCS2B02G431700 // TraesCS2A02G341500 // TraesCS1A02G445500 // TraesCS2D02G350700 // TraesCS5B02G358500 // TraesCS5B02G354800 // TraesCS7D02G399400 // TraesCS6A02G268600 // TraesCS2A02G353400 // TraesCS3B02G126500 // TraesCS3B02G252200 // TraesCS1B02G186800 // TraesCS7A02G248700 // TraesCS7D02G224800 // TraesCS6D02G091600 // TraesCS2A02G067400 // TraesCS6B02G295700 // TraesCS2D02G232300 // …
GO:0031324	P	negative regulation of cellular metabolic process	175	2813	3735	85761	4.2e-06	0.00033	// TraesCS7D02G313600 // TraesCS5D02G344400 // TraesCS5B02G354800 // TraesCS6B02G036900 // TraesCS2A02G182200 // TraesCS1B02G026000 // TraesCS7D02G428400 // TraesCS7D02G289200 // TraesCS2D02G156700 // TraesCS4D02G184500 // TraesCS4A02G364200 // TraesCS4A02G324800 // TraesCS7A02G147200 // TraesCS7D02G341400 // TraesCS3A02G046000 // TraesCS7D02G351700 // TraesCS7A02G204600 // TraesCS2B02G448100 // …
GO:0009123	P	nucleoside monophosphate metabolic process	95	2813	1753	85761	4.4e-06	0.00034	// TraesCS3B02G454300 // TraesCS6A02G213700 // TraesCS5B02G354800 // TraesCS5A02G287400 // TraesCS3B02G385500 // TraesCS2A02G593000 // TraesCS5D02G380000 // TraesCS6B02G414800 // TraesCS4B02G099100 // TraesCS6D02G352300 // TraesCS5A02G416300 // TraesCS3D02G285500 // TraesCS3A02G183500 // TraesCS7A02G478100 // TraesCS4A02G124000 // TraesCS5A02G022200 // TraesCS3B02G143500 // TraesCS5B02G290600 // …
GO:0009890	P	negative regulation of biosynthetic process	151	2813	3129	85761	4.5e-06	0.00035	// TraesCS7D02G313600 // TraesCS5D02G344400 // TraesCS5B02G354800 // TraesCS6B02G036900 // TraesCS2A02G182200 // TraesCS7D02G428400 // TraesCS7D02G289200 // TraesCS2D02G156700 // TraesCS1B02G048900 // TraesCS4A02G364200 // TraesCS4A02G324800 // TraesCS7A02G147200 // TraesCS7D02G341400 // TraesCS7D02G351700 // TraesCS7A02G204600 // TraesCS2B02G448100 // TraesCS3D02G079200 // TraesCS6D02G136200 // …
GO:0006094	P	gluconeogenesis	46	2813	658	85761	4.7e-06	0.00036	// TraesCS4A02G094000 // TraesCS3B02G454300 // TraesCS6A02G213700 // TraesCS3A02G377600 // TraesCS4B02G193200 // TraesCS2D02G491300 // TraesCS4B02G140900 // TraesCS5A02G287400 // TraesCS2A02G082100 // TraesCS3A02G186200 // TraesCS7A02G529900 // TraesCS2B02G304900 // TraesCS4D02G040000 // TraesCS7D02G129900 // TraesCS2B02G599300 // TraesCS2D02G593400 // TraesCS4B02G189200 // TraesCS7A02G088100 // …
GO:0034470	P	ncRNA processing	88	2813	1593	85761	4.9e-06	0.00037	// TraesCS5B02G354800 // TraesCS5B02G497100 // TraesCS7D02G289200 // TraesCS6B02G414800 // TraesCS5A02G032700 // TraesCS7D02G341400 // TraesCS7B02G271400 // TraesCS7A02G356300 // TraesCS7A02G278700 // TraesCS6A02G065400 // TraesCS7B02G093000 // TraesCS7D02G066900 // TraesCS5A02G404500 // TraesCS1D02G226100 // TraesCS4D02G210000 // TraesCS3D02G131100 // TraesCS5B02G136600 // TraesCS1D02G437000 // …
GO:0034660	P	ncRNA metabolic process	107	2813	2046	85761	4.9e-06	0.00037	// TraesCS5B02G354800 // TraesCS5B02G497100 // TraesCS2B02G304900 // TraesCS7D02G289200 // TraesCS6B02G414800 // TraesCS5A02G032700 // TraesCS7D02G341400 // TraesCS3A02G274600 // TraesCS7B02G271400 // TraesCS1A02G411600 // TraesCS7A02G356300 // TraesCS7A02G278700 // TraesCS6A02G065400 // TraesCS7B02G093000 // TraesCS7B02G205000 // TraesCS3D02G376100 // TraesCS7D02G066900 // TraesCS5A02G404500 // …
GO:0098813	P	nuclear chromosome segregation	50	2813	745	85761	5.4e-06	0.00041	// TraesCS1D02G445700 // TraesCS4D02G232400 // TraesCS3D02G386400 // TraesCS7D02G383900 // TraesCS4D02G162900 // TraesCS7D02G399400 // TraesCS6A02G268600 // TraesCS5B02G495700 // TraesCS7B02G151700 // TraesCS5D02G433700 // TraesCS2B02G053100 // TraesCS3B02G535000 // TraesCS5A02G286500 // TraesCS5A02G480000 // TraesCS3A02G391800 // TraesCS1B02G186200 // TraesCS4D02G050000 // TraesCS3B02G252200 // …
GO:0009853	P	photorespiration	43	2813	601	85761	5.6e-06	0.00042	// TraesCS7D02G324400 // TraesCS1D02G427400 // TraesCS1B02G136600 // TraesCS1B02G363100 // TraesCS1D02G227300 // TraesCS4D02G006700 // TraesCS2D02G491300 // TraesCS5A02G287400 // TraesCS2A02G082100 // TraesCS3A02G193800 // TraesCS2A02G228800 // TraesCS4B02G189200 // TraesCS6A02G070600 // TraesCS5B02G111400 // TraesCS5B02G266700 // TraesCS4D02G047800 // TraesCS4B02G009200 // TraesCS7A02G327600 // …
GO:0070646	P	protein modification by small protein removal	56	2813	877	85761	6.1e-06	0.00045	// TraesCS2D02G087300 // TraesCS7B02G051400 // TraesCS2A02G320800 // TraesCS4A02G013000 // TraesCS4B02G281500 // TraesCS1A02G364600 // TraesCS2B02G105000 // TraesCS1B02G382000 // TraesCS7D02G023600 // TraesCS7A02G258200 // TraesCS4D02G040000 // TraesCS3D02G238700 // TraesCS1D02G031400 // TraesCS6D02G194300 // TraesCS2B02G053100 // TraesCS1A02G060700 // TraesCS2D02G278200 // TraesCS7A02G147900 // …
GO:0072530	P	purine-containing compound transmembrane transport	17	2813	133	85761	6.4e-06	0.00048	// TraesCS1A02G156400 // TraesCS2A02G559300 // TraesCS6B02G206800 // TraesCS5B02G175700 // TraesCS5D02G182500 // TraesCS5D02G499100 // TraesCS5A02G140600 // TraesCS5B02G499100 // TraesCS6D02G288700 // TraesCS7A02G324800 // TraesCS3A02G181500 // TraesCS1B02G173400 // TraesCS5A02G178100 // TraesCS2A02G359100 // TraesCS6D02G166400 // TraesCS3A02G233300 // TraesCS1D02G154900
GO:0001731	P	formation of translation preinitiation complex	12	2813	67	85761	7.3e-06	0.00054	// TraesCS5D02G228100 // TraesCS2A02G040200 // TraesCS3A02G153900 // TraesCS3D02G315200 // TraesCS1D02G338400 // TraesCS3D02G506600 // TraesCS5B02G219100 // TraesCS6B02G381600 // TraesCS2D02G278200 // TraesCS4D02G298100 // TraesCS3D02G161300 // TraesCS2B02G053100
GO:0043543	P	protein acylation	48	2813	713	85761	7.6e-06	0.00056	// TraesCS2B02G479800 // TraesCS3D02G187900 // TraesCS5D02G211300 // TraesCS6D02G239800 // TraesCS6A02G255800 // TraesCS6B02G212600 // TraesCS4B02G140900 // TraesCS4B02G248500 // TraesCS2A02G082100 // TraesCS7A02G529900 // TraesCS2B02G497500 // TraesCS7A02G257100 // TraesCS5A02G201700 // TraesCS2D02G156700 // TraesCS5D02G183100 // TraesCS4B02G252500 // TraesCS1D02G366200 // TraesCS5B02G186100 // …
GO:0009612	P	response to mechanical stimulus	28	2813	319	85761	8.1e-06	0.00059	// TraesCS4D02G110000 // TraesCS1A02G113100 // TraesCS7D02G513300 // TraesCS5A02G218300 // TraesCS4B02G112500 // TraesCS5D02G268000 // TraesCS7B02G070900 // TraesCS3B02G219900 // TraesCS7A02G500900 // TraesCS1A02G069600 // TraesCS7B02G327000 // TraesCS3A02G537700 // TraesCS2B02G603600 // TraesCS1B02G186800 // TraesCS6D02G136200 // TraesCS7B02G418500 // TraesCS7D02G030100 // TraesCS3A02G238200 // …
GO:0070972	P	protein localization to endoplasmic reticulum	16	2813	121	85761	8.1e-06	0.00059	// TraesCS1B02G363800 // TraesCS2D02G593400 // TraesCS7B02G245200 // TraesCS5B02G323900 // TraesCS1A02G349100 // TraesCS7A02G204600 // TraesCS3A02G354600 // TraesCS5D02G136900 // TraesCS5A02G129400 // TraesCS2B02G599300 // TraesCS7B02G151700 // TraesCS2A02G314500 // TraesCS2B02G490800 // TraesCS2B02G332900 // TraesCS6B02G034100 // TraesCS7D02G341200
GO:0072334	P	UDP-galactose transmembrane transport	9	2813	35	85761	8.4e-06	0.00061	// TraesCS7A02G370000 // TraesCS2A02G559300 // TraesCS2A02G359100 // TraesCS1A02G156400 // TraesCS1B02G173400 // TraesCS7A02G324800 // TraesCS5A02G140600 // TraesCS1D02G154900 // TraesCS7D02G353100
GO:0015785	P	UDP-galactose transport	9	2813	35	85761	8.4e-06	0.00061	// TraesCS7A02G370000 // TraesCS2A02G559300 // TraesCS2A02G359100 // TraesCS1A02G156400 // TraesCS1B02G173400 // TraesCS7A02G324800 // TraesCS5A02G140600 // TraesCS1D02G154900 // TraesCS7D02G353100
GO:0015931	P	nucleobase-containing compound transport	51	2813	781	85761	8.8e-06	0.00063	// TraesCS5D02G192100 // TraesCS4A02G099300 // TraesCS1D02G147600 // TraesCS5D02G182500 // TraesCS3A02G530600 // TraesCS3D02G199900 // TraesCS4B02G140900 // TraesCS1A02G156400 // TraesCS2A02G430300 // TraesCS7B02G315000 // TraesCS6B02G206800 // TraesCS4B02G288200 // TraesCS5D02G242900 // TraesCS2B02G261300 // TraesCS7A02G370000 // TraesCS1A02G060700 // TraesCS1A02G049300 // TraesCS2D02G456400 // …
GO:0048519	P	negative regulation of biological process	364	2813	8864	85761	9e-06	0.00065	// TraesCS1A02G382900 // TraesCS7D02G313600 // TraesCS7D02G383900 // TraesCS4A02G028900 // TraesCS2A02G182200 // TraesCS1B02G026000 // TraesCS1A02G149200 // TraesCS7A02G422500 // TraesCS4A02G364200 // TraesCS2A02G251000 // TraesCS7D02G341400 // TraesCS3B02G399200 // TraesCS5D02G417400 // TraesCS6A02G034600 // TraesCS2D02G114900 // TraesCS6A02G065400 // TraesCS1A02G334900 // TraesCS1B02G271100 // …
GO:0005976	P	polysaccharide metabolic process	184	2813	4027	85761	9.7e-06	0.0007	// TraesCS2B02G431700 // TraesCS3A02G377600 // TraesCS2B02G215000 // TraesCS1D02G427400 // TraesCS5B02G246400 // TraesCS1D02G365100 // TraesCS2A02G593000 // TraesCS7D02G413700 // TraesCS1A02G091500 // TraesCS5B02G416400 // TraesCS2A02G251000 // TraesCS5D02G293800 // TraesCS3D02G404000 // TraesCS3B02G545900 // TraesCS4D02G155800 // TraesCS2A02G169800 // TraesCS6B02G112900 // TraesCS7A02G466800 // …
GO:0034637	P	cellular carbohydrate biosynthetic process	142	2813	2953	85761	1e-05	0.00073	// TraesCS3A02G377600 // TraesCS2B02G215000 // TraesCS1D02G427400 // TraesCS5B02G246400 // TraesCS7D02G399400 // TraesCS2A02G593000 // TraesCS7D02G413700 // TraesCS1A02G091500 // TraesCS2A02G251000 // TraesCS5D02G293800 // TraesCS3B02G545900 // TraesCS2A02G169800 // TraesCS5D02G417400 // TraesCS7D02G224800 // TraesCS4D02G353800 // TraesCS6B02G304200 // TraesCS6D02G229700 // TraesCS4D02G363900 // …
GO:0009144	P	purine nucleoside triphosphate metabolic process	87	2813	1603	85761	1e-05	0.00073	// TraesCS3B02G454300 // TraesCS6A02G213700 // TraesCS5B02G354800 // TraesCS5A02G287400 // TraesCS3B02G385500 // TraesCS2A02G593000 // TraesCS5D02G380000 // TraesCS6B02G414800 // TraesCS4A02G213400 // TraesCS4B02G099100 // TraesCS6D02G352300 // TraesCS3A02G183500 // TraesCS7A02G478100 // TraesCS5A02G022200 // TraesCS3B02G143500 // TraesCS5B02G290600 // TraesCS5A02G240300 // TraesCS7A02G378000 // …
GO:0009066	P	aspartate family amino acid metabolic process	47	2813	703	85761	1.1e-05	0.00078	// TraesCS1A02G382900 // TraesCS4B02G235400 // TraesCS4D02G195100 // TraesCS3B02G331100 // TraesCS2A02G382700 // TraesCS4B02G122800 // TraesCS2A02G268500 // TraesCS5D02G159100 // TraesCS4B02G157700 // TraesCS6A02G220100 // TraesCS5B02G266700 // TraesCS3B02G343000 // TraesCS7D02G361100 // TraesCS4A02G192500 // TraesCS4D02G318900 // TraesCS5A02G416300 // TraesCS1A02G208500 // TraesCS6D02G203100 // …
GO:0090480	P	purine nucleotide-sugar transmembrane transport	10	2813	47	85761	1.1e-05	0.0008	// TraesCS1A02G156400 // TraesCS2A02G559300 // TraesCS5B02G175700 // TraesCS5D02G182500 // TraesCS5A02G140600 // TraesCS7A02G324800 // TraesCS1B02G173400 // TraesCS5A02G178100 // TraesCS2A02G359100 // TraesCS1D02G154900
GO:0036079	P	purine nucleotide-sugar transport	10	2813	47	85761	1.1e-05	0.0008	// TraesCS1A02G156400 // TraesCS2A02G559300 // TraesCS5B02G175700 // TraesCS5D02G182500 // TraesCS5A02G140600 // TraesCS7A02G324800 // TraesCS1B02G173400 // TraesCS5A02G178100 // TraesCS2A02G359100 // TraesCS1D02G154900
GO:0009167	P	purine ribonucleoside monophosphate metabolic process	89	2813	1658	85761	1.2e-05	0.00084	// TraesCS3B02G454300 // TraesCS6A02G213700 // TraesCS5B02G354800 // TraesCS5A02G287400 // TraesCS3B02G385500 // TraesCS2A02G593000 // TraesCS5D02G380000 // TraesCS6B02G414800 // TraesCS4B02G099100 // TraesCS6D02G352300 // TraesCS5A02G416300 // TraesCS3A02G183500 // TraesCS7A02G478100 // TraesCS4A02G124000 // TraesCS5A02G022200 // TraesCS3B02G143500 // TraesCS5B02G290600 // TraesCS5A02G240300 // …
GO:0070192	P	chromosome organization involved in meiotic cell cycle	30	2813	364	85761	1.2e-05	0.00084	// TraesCS4D02G232400 // TraesCS3D02G386400 // TraesCS4D02G162900 // TraesCS7D02G399400 // TraesCS7B02G151700 // TraesCS2B02G053100 // TraesCS3B02G535000 // TraesCS5A02G286500 // TraesCS5A02G480000 // TraesCS1B02G186200 // TraesCS4D02G050000 // TraesCS2B02G152100 // TraesCS5B02G162300 // TraesCS7D02G313500 // TraesCS6D02G157200 // TraesCS1B02G161100 // TraesCS7B02G287700 // TraesCS3D02G506600 // …
GO:0051641	P	cellular localization	300	2813	7140	85761	1.2e-05	0.00084	// TraesCS7D02G281900 // TraesCS1B02G478200 // TraesCS7D02G383900 // TraesCS7A02G285200 // TraesCS4A02G028900 // TraesCS2A02G155500 // TraesCS3B02G385500 // TraesCS5A02G221200 // TraesCS1D02G157100 // TraesCS5D02G142800 // TraesCS1A02G283200 // TraesCS2B02G217500 // TraesCS1A02G165800 // TraesCS7A02G422500 // TraesCS4B02G252500 // TraesCS2D02G593400 // TraesCS1A02G065600 // TraesCS5B02G400500 // …
GO:0009126	P	purine nucleoside monophosphate metabolic process	89	2813	1658	85761	1.2e-05	0.00084	// TraesCS3B02G454300 // TraesCS6A02G213700 // TraesCS5B02G354800 // TraesCS5A02G287400 // TraesCS3B02G385500 // TraesCS2A02G593000 // TraesCS5D02G380000 // TraesCS6B02G414800 // TraesCS4B02G099100 // TraesCS6D02G352300 // TraesCS5A02G416300 // TraesCS3A02G183500 // TraesCS7A02G478100 // TraesCS4A02G124000 // TraesCS5A02G022200 // TraesCS3B02G143500 // TraesCS5B02G290600 // TraesCS5A02G240300 // …
GO:0010389	P	regulation of G2/M transition of mitotic cell cycle	22	2813	221	85761	1.2e-05	0.00086	// TraesCS1D02G245300 // TraesCS4D02G232400 // TraesCS7D02G399400 // TraesCS4A02G206100 // TraesCS7B02G352800 // TraesCS6A02G360600 // TraesCS4A02G364200 // TraesCS3A02G273500 // TraesCS3A02G391800 // TraesCS3B02G252200 // TraesCS6D02G290500 // TraesCS7A02G248700 // TraesCS7D02G224800 // TraesCS4B02G109700 // TraesCS2D02G232300 // TraesCS3D02G384700 // TraesCS6D02G140500 // TraesCS6A02G282800 // …
GO:0044281	P	small molecule metabolic process	579	2813	14959	85761	1.3e-05	0.0009	// TraesCS1A02G382900 // TraesCS7A02G186900 // TraesCS6A02G213700 // TraesCS4A02G028900 // TraesCS3B02G385500 // TraesCS4B02G228400 // TraesCS4A02G221400 // TraesCS1A02G082500 // TraesCS1A02G113100 // TraesCS7A02G422500 // TraesCS3A02G236700 // TraesCS4A02G192500 // TraesCS4D02G182800 // TraesCS3A02G449100 // TraesCS2D02G114900 // TraesCS1A02G181000 // TraesCS3A02G183500 // TraesCS2A02G358900 // …
GO:0006886	P	intracellular protein transport	194	2813	4311	85761	1.3e-05	0.0009	// TraesCS7D02G281900 // TraesCS1B02G478200 // TraesCS7A02G285200 // TraesCS4A02G028900 // TraesCS2A02G155500 // TraesCS5A02G221200 // TraesCS1D02G157100 // TraesCS1A02G283200 // TraesCS2B02G217500 // TraesCS1A02G165800 // TraesCS7A02G422500 // TraesCS4B02G252500 // TraesCS6B02G201800 // TraesCS1A02G065600 // TraesCS5D02G293800 // TraesCS7D02G254400 // TraesCS2A02G185700 // TraesCS5D02G555100 // …
GO:0072521	P	purine-containing compound metabolic process	131	2813	2693	85761	1.3e-05	0.00091	// TraesCS5A02G221200 // TraesCS6A02G213700 // TraesCS5B02G354800 // TraesCS5A02G287400 // TraesCS3B02G385500 // TraesCS4B02G228400 // TraesCS3B02G454300 // TraesCS5D02G380000 // TraesCS6B02G414800 // TraesCS4A02G213400 // TraesCS4B02G099100 // TraesCS1B02G097700 // TraesCS6D02G352300 // TraesCS3D02G079200 // TraesCS5A02G416300 // TraesCS5B02G160500 // TraesCS3D02G112300 // TraesCS3A02G183500 // …
GO:0032392	P	DNA geometric change	18	2813	158	85761	1.5e-05	0.00098	// TraesCS3B02G337600 // TraesCS3A02G261300 // TraesCS2D02G102800 // TraesCS1B02G309300 // TraesCS3A02G298900 // TraesCS6B02G295700 // TraesCS7D02G297500 // TraesCS5B02G479200 // TraesCS1D02G392400 // TraesCS5B02G094600 // TraesCS4D02G040000 // TraesCS6A02G268600 // TraesCS1D02G125300 // TraesCS1A02G264000 // TraesCS1B02G271100 // TraesCS6A02G360600 // TraesCS3D02G203400 // TraesCS7A02G302200
GO:0032508	P	DNA duplex unwinding	18	2813	158	85761	1.5e-05	0.00098	// TraesCS3B02G337600 // TraesCS3A02G261300 // TraesCS2D02G102800 // TraesCS1B02G309300 // TraesCS3A02G298900 // TraesCS6B02G295700 // TraesCS7D02G297500 // TraesCS5B02G479200 // TraesCS1D02G392400 // TraesCS5B02G094600 // TraesCS4D02G040000 // TraesCS6A02G268600 // TraesCS1D02G125300 // TraesCS1A02G264000 // TraesCS1B02G271100 // TraesCS6A02G360600 // TraesCS3D02G203400 // TraesCS7A02G302200
GO:0006281	P	DNA repair	78	2813	1408	85761	1.5e-05	0.001	// TraesCS5D02G211300 // TraesCS6B02G177400 // TraesCS2D02G361800 // TraesCS4D02G232400 // TraesCS1A02G445500 // TraesCS5B02G358500 // TraesCS5B02G310700 // TraesCS1A02G364600 // TraesCS1B02G382000 // TraesCS7D02G023600 // TraesCS7B02G352800 // TraesCS1D02G125300 // TraesCS7A02G402400 // TraesCS7B02G151700 // TraesCS5D02G433700 // TraesCS3D02G238700 // TraesCS5A02G307100 // TraesCS5D02G303500 // …
GO:1902749	P	regulation of cell cycle G2/M phase transition	22	2813	224	85761	1.5e-05	0.001	// TraesCS1D02G245300 // TraesCS4D02G232400 // TraesCS7D02G399400 // TraesCS4A02G206100 // TraesCS7B02G352800 // TraesCS6A02G360600 // TraesCS4A02G364200 // TraesCS3A02G273500 // TraesCS3A02G391800 // TraesCS3B02G252200 // TraesCS6D02G290500 // TraesCS7A02G248700 // TraesCS7D02G224800 // TraesCS4B02G109700 // TraesCS2D02G232300 // TraesCS3D02G384700 // TraesCS6D02G140500 // TraesCS6A02G282800 // …
GO:0034654	P	nucleobase-containing compound biosynthetic process	579	2813	14983	85761	1.6e-05	0.001	// TraesCS7D02G313600 // TraesCS1D02G260200 // TraesCS4A02G028900 // TraesCS3B02G385500 // TraesCS5A02G467200 // TraesCS4B02G228400 // TraesCS4A02G221400 // TraesCS2B02G217500 // TraesCS7A02G422500 // TraesCS4A02G364200 // TraesCS3A02G236700 // TraesCS5A02G412000 // TraesCS4B02G279700 // TraesCS4A02G404800 // TraesCS6A02G034600 // TraesCS2D02G114900 // TraesCS2A02G232400 // TraesCS1A02G334900 // …
GO:0009205	P	purine ribonucleoside triphosphate metabolic process	86	2813	1601	85761	1.6e-05	0.0011	// TraesCS3B02G454300 // TraesCS6A02G213700 // TraesCS5B02G354800 // TraesCS5A02G287400 // TraesCS3B02G385500 // TraesCS2A02G593000 // TraesCS5D02G380000 // TraesCS6B02G414800 // TraesCS4A02G213400 // TraesCS4B02G099100 // TraesCS6D02G352300 // TraesCS3A02G183500 // TraesCS7A02G478100 // TraesCS5A02G022200 // TraesCS3B02G143500 // TraesCS5B02G290600 // TraesCS5A02G240300 // TraesCS7A02G378000 // …
GO:0015780	P	nucleotide-sugar transport	14	2813	100	85761	1.6e-05	0.0011	// TraesCS7A02G370000 // TraesCS2A02G559300 // TraesCS5B02G175700 // TraesCS5D02G182500 // TraesCS5A02G140600 // TraesCS1A02G156400 // TraesCS6A02G203400 // TraesCS6B02G224000 // TraesCS7A02G324800 // TraesCS1B02G173400 // TraesCS5A02G178100 // TraesCS2A02G359100 // TraesCS1D02G154900 // TraesCS7D02G353100
GO:0009086	P	methionine biosynthetic process	34	2813	448	85761	1.7e-05	0.0011	// TraesCS4B02G235400 // TraesCS4B02G122800 // TraesCS2A02G268500 // TraesCS4B02G157700 // TraesCS6A02G220100 // TraesCS5B02G266700 // TraesCS3B02G343000 // TraesCS7D02G361100 // TraesCS4A02G192500 // TraesCS4D02G318900 // TraesCS5A02G416300 // TraesCS1A02G208500 // TraesCS6D02G203100 // TraesCS1B02G112300 // TraesCS2A02G356500 // TraesCS2B02G375800 // TraesCS4A02G059800 // TraesCS6D02G352400 // …
GO:0007346	P	regulation of mitotic cell cycle	44	2813	654	85761	1.8e-05	0.0012	// TraesCS1D02G245300 // TraesCS2B02G323700 // TraesCS4D02G232400 // TraesCS3D02G004200 // TraesCS7D02G383900 // TraesCS6B02G225400 // TraesCS7D02G399400 // TraesCS6D02G177700 // TraesCS4A02G206100 // TraesCS7B02G352800 // TraesCS6A02G360600 // TraesCS2D02G498200 // TraesCS6A02G205200 // TraesCS5B02G331700 // TraesCS4A02G364200 // TraesCS3A02G186500 // TraesCS3A02G273500 // TraesCS3A02G391800 // …
GO:0060255	P	regulation of macromolecule metabolic process	609	2813	15862	85761	1.8e-05	0.0012	// TraesCS1A02G382900 // TraesCS7D02G313600 // TraesCS1D02G260200 // TraesCS4A02G028900 // TraesCS2B02G318000 // TraesCS2A02G182200 // TraesCS1B02G026000 // TraesCS2B02G217500 // TraesCS1A02G149200 // TraesCS7A02G422500 // TraesCS4A02G364200 // TraesCS5A02G412000 // TraesCS7D02G341400 // TraesCS4B02G279700 // TraesCS2A02G169800 // TraesCS7D02G024400 // TraesCS6A02G034600 // TraesCS2D02G114900 // …
GO:0019319	P	hexose biosynthetic process	47	2813	720	85761	1.9e-05	0.0013	// TraesCS4A02G094000 // TraesCS3B02G454300 // TraesCS6A02G213700 // TraesCS3A02G377600 // TraesCS4B02G193200 // TraesCS2D02G491300 // TraesCS4B02G140900 // TraesCS5A02G287400 // TraesCS2A02G082100 // TraesCS3A02G186200 // TraesCS7A02G529900 // TraesCS2B02G304900 // TraesCS4D02G040000 // TraesCS7D02G129900 // TraesCS2B02G599300 // TraesCS2D02G593400 // TraesCS4B02G189200 // TraesCS7A02G088100 // …
GO:1901135	P	carbohydrate derivative metabolic process	296	2813	7081	85761	2e-05	0.0013	// TraesCS7D02G492000 // TraesCS3A02G295000 // TraesCS5A02G221200 // TraesCS6A02G213700 // TraesCS3A02G377600 // TraesCS6A02G392000 // TraesCS1A02G361100 // TraesCS3A02G193800 // TraesCS5A02G287400 // TraesCS3B02G385500 // TraesCS5B02G246400 // TraesCS4D02G254200 // TraesCS3D02G184500 // TraesCS2A02G593000 // TraesCS3B02G454300 // TraesCS5D02G380000 // TraesCS1A02G082500 // TraesCS4D02G214700 // …
GO:0005984	P	disaccharide metabolic process	52	2813	831	85761	2.1e-05	0.0014	// TraesCS2B02G342600 // TraesCS3B02G231400 // TraesCS3A02G377600 // TraesCS1A02G445500 // TraesCS2B02G327300 // TraesCS2A02G593000 // TraesCS7D02G413700 // TraesCS1A02G091500 // TraesCS4B02G179600 // TraesCS5A02G190000 // TraesCS2D02G231700 // TraesCS7A02G377800 // TraesCS2A02G330200 // TraesCS4A02G062900 // TraesCS6A02G367200 // TraesCS3A02G493900 // TraesCS2B02G249500 // TraesCS6B02G112900 // …
GO:0007076	P	mitotic chromosome condensation	7	2813	21	85761	2.1e-05	0.0014	// TraesCS5A02G480000 // TraesCS2B02G152100 // TraesCS3A02G391800 // TraesCS7D02G207100 // TraesCS6D02G290500 // TraesCS3D02G384700 // TraesCS3A02G202300
GO:0000271	P	polysaccharide biosynthetic process	143	2813	3029	85761	2.2e-05	0.0014	// TraesCS2B02G215000 // TraesCS1D02G427400 // TraesCS5B02G246400 // TraesCS7D02G399400 // TraesCS2A02G593000 // TraesCS7D02G413700 // TraesCS1A02G091500 // TraesCS5B02G416400 // TraesCS2A02G251000 // TraesCS5D02G293800 // TraesCS3B02G545900 // TraesCS2A02G169800 // TraesCS5D02G417400 // TraesCS7D02G224800 // TraesCS4D02G353800 // TraesCS6B02G304200 // TraesCS6D02G229700 // TraesCS4D02G363900 // …
GO:0000086	P	G2/M transition of mitotic cell cycle	22	2813	231	85761	2.3e-05	0.0015	// TraesCS1D02G245300 // TraesCS4D02G232400 // TraesCS7D02G399400 // TraesCS4A02G206100 // TraesCS7B02G352800 // TraesCS6A02G360600 // TraesCS4A02G364200 // TraesCS3A02G273500 // TraesCS3A02G391800 // TraesCS3B02G252200 // TraesCS6D02G290500 // TraesCS7A02G248700 // TraesCS7D02G224800 // TraesCS4B02G109700 // TraesCS2D02G232300 // TraesCS3D02G384700 // TraesCS6D02G140500 // TraesCS6A02G282800 // …
GO:0072528	P	pyrimidine-containing compound biosynthetic process	43	2813	641	85761	2.4e-05	0.0015	// TraesCS2A02G161300 // TraesCS4A02G213400 // TraesCS7D02G286800 // TraesCS3A02G469000 // TraesCS2B02G105000 // TraesCS2D02G271700 // TraesCS6A02G279400 // TraesCS1B02G367100 // TraesCS3A02G236700 // TraesCS2A02G206800 // TraesCS2D02G488700 // TraesCS4D02G254200 // TraesCS3B02G547900 // TraesCS2A02G109900 // TraesCS1A02G217200 // TraesCS5D02G128600 // TraesCS3A02G449100 // TraesCS2D02G114900 // …
GO:0006413	P	translational initiation	34	2813	457	85761	2.4e-05	0.0015	// TraesCS3D02G315200 // TraesCS2A02G209100 // TraesCS3D02G004200 // TraesCS4B02G222300 // TraesCS2B02G105000 // TraesCS3D02G161300 // TraesCS1A02G149200 // TraesCS2B02G053100 // TraesCS6A02G216300 // TraesCS5B02G219100 // TraesCS2B02G356500 // TraesCS3A02G513700 // TraesCS2D02G278200 // TraesCS3A02G153900 // TraesCS2B02G127200 // TraesCS5B02G324000 // TraesCS4B02G190900 // TraesCS3D02G506600 // …
GO:0009067	P	aspartate family amino acid biosynthetic process	38	2813	539	85761	2.5e-05	0.0016	// TraesCS4B02G235400 // TraesCS4D02G195100 // TraesCS4B02G122800 // TraesCS2A02G268500 // TraesCS5D02G159100 // TraesCS4B02G157700 // TraesCS6A02G220100 // TraesCS5B02G266700 // TraesCS3B02G343000 // TraesCS7D02G361100 // TraesCS4A02G192500 // TraesCS4D02G318900 // TraesCS5A02G416300 // TraesCS1A02G208500 // TraesCS6D02G203100 // TraesCS1B02G112300 // TraesCS2A02G356500 // TraesCS2B02G375800 // …
GO:0046364	P	monosaccharide biosynthetic process	47	2813	729	85761	2.6e-05	0.0016	// TraesCS4A02G094000 // TraesCS3B02G454300 // TraesCS6A02G213700 // TraesCS3A02G377600 // TraesCS4B02G193200 // TraesCS2D02G491300 // TraesCS4B02G140900 // TraesCS5A02G287400 // TraesCS2A02G082100 // TraesCS3A02G186200 // TraesCS7A02G529900 // TraesCS2B02G304900 // TraesCS4D02G040000 // TraesCS7D02G129900 // TraesCS2B02G599300 // TraesCS2D02G593400 // TraesCS4B02G189200 // TraesCS7A02G088100 // …
GO:0010608	P	posttranscriptional regulation of gene expression	83	2813	1554	85761	2.8e-05	0.0017	// TraesCS2A02G182200 // TraesCS1D02G211000 // TraesCS3D02G315200 // TraesCS7D02G351700 // TraesCS5D02G344400 // TraesCS4A02G142300 // TraesCS5D02G121500 // TraesCS2B02G105000 // TraesCS2D02G203000 // TraesCS4A02G206100 // TraesCS4D02G305400 // TraesCS2A02G246900 // TraesCS3D02G161300 // TraesCS5A02G104000 // TraesCS6D02G245500 // TraesCS2B02G490800 // TraesCS1A02G149200 // TraesCS2B02G053100 // …
GO:0044839	P	cell cycle G2/M phase transition	22	2813	234	85761	2.8e-05	0.0017	// TraesCS1D02G245300 // TraesCS4D02G232400 // TraesCS7D02G399400 // TraesCS4A02G206100 // TraesCS7B02G352800 // TraesCS6A02G360600 // TraesCS4A02G364200 // TraesCS3A02G273500 // TraesCS3A02G391800 // TraesCS3B02G252200 // TraesCS6D02G290500 // TraesCS7A02G248700 // TraesCS7D02G224800 // TraesCS4B02G109700 // TraesCS2D02G232300 // TraesCS3D02G384700 // TraesCS6D02G140500 // TraesCS6A02G282800 // …
GO:0015781	P	pyrimidine nucleotide-sugar transport	11	2813	65	85761	2.8e-05	0.0017	// TraesCS7A02G370000 // TraesCS2A02G559300 // TraesCS5A02G140600 // TraesCS1A02G156400 // TraesCS6A02G203400 // TraesCS6B02G224000 // TraesCS1B02G173400 // TraesCS7A02G324800 // TraesCS2A02G359100 // TraesCS1D02G154900 // TraesCS7D02G353100
GO:0042157	P	lipoprotein metabolic process	39	2813	563	85761	2.9e-05	0.0018	// TraesCS7D02G324400 // TraesCS3D02G187900 // TraesCS5D02G211300 // TraesCS5B02G493400 // TraesCS3D02G150400 // TraesCS4B02G140900 // TraesCS4B02G248500 // TraesCS2A02G082100 // TraesCS7A02G529900 // TraesCS7A02G257100 // TraesCS5A02G367800 // TraesCS5D02G183100 // TraesCS4B02G252500 // TraesCS3B02G147000 // TraesCS5D02G072200 // TraesCS5B02G186100 // TraesCS7B02G302300 // TraesCS7A02G327600 // …
GO:1903046	P	meiotic cell cycle process	52	2813	844	85761	3.1e-05	0.0019	// TraesCS1A02G044800 // TraesCS4D02G232400 // TraesCS3D02G386400 // TraesCS2B02G053100 // TraesCS5B02G358500 // TraesCS6B02G225400 // TraesCS4D02G162900 // TraesCS7D02G399400 // TraesCS6A02G268600 // TraesCS1D02G125300 // TraesCS2B02G352700 // TraesCS7B02G151700 // TraesCS6A02G205200 // TraesCS5B02G331700 // TraesCS3B02G535000 // TraesCS5A02G286500 // TraesCS5A02G412000 // TraesCS5A02G480000 // …
GO:0046034	P	ATP metabolic process	83	2813	1560	85761	3.1e-05	0.0019	// TraesCS1A02G263300 // TraesCS4B02G107200 // TraesCS3B02G454300 // TraesCS6A02G213700 // TraesCS2D02G593400 // TraesCS3A02G341000 // TraesCS3B02G245000 // TraesCS6D02G078300 // TraesCS2D02G491300 // TraesCS4B02G140900 // TraesCS5A02G287400 // TraesCS3B02G385500 // TraesCS4A02G106300 // TraesCS7A02G529900 // TraesCS5D02G380000 // TraesCS1A02G154800 // TraesCS6B02G414800 // TraesCS4A02G247700 // …
GO:0042158	P	lipoprotein biosynthetic process	38	2813	545	85761	3.2e-05	0.0019	// TraesCS7D02G324400 // TraesCS3D02G187900 // TraesCS5D02G211300 // TraesCS5B02G493400 // TraesCS3D02G150400 // TraesCS4B02G140900 // TraesCS4B02G248500 // TraesCS2A02G082100 // TraesCS7A02G529900 // TraesCS7A02G257100 // TraesCS5A02G367800 // TraesCS5D02G183100 // TraesCS4B02G252500 // TraesCS5D02G072200 // TraesCS5B02G186100 // TraesCS7B02G302300 // TraesCS7A02G327600 // TraesCS4D02G318900 // …
GO:0006497	P	protein lipidation	38	2813	545	85761	3.2e-05	0.0019	// TraesCS7D02G324400 // TraesCS3D02G187900 // TraesCS5D02G211300 // TraesCS5B02G493400 // TraesCS3D02G150400 // TraesCS4B02G140900 // TraesCS4B02G248500 // TraesCS2A02G082100 // TraesCS7A02G529900 // TraesCS7A02G257100 // TraesCS5A02G367800 // TraesCS5D02G183100 // TraesCS4B02G252500 // TraesCS5D02G072200 // TraesCS5B02G186100 // TraesCS7B02G302300 // TraesCS7A02G327600 // TraesCS4D02G318900 // …
GO:0009099	P	valine biosynthetic process	8	2813	32	85761	3.2e-05	0.0019	// TraesCS4B02G235400 // TraesCS7A02G280700 // TraesCS2A02G407900 // TraesCS4A02G059800 // TraesCS3D02G302500 // TraesCS6A02G218300 // TraesCS1A02G208500 // TraesCS3A02G299200
GO:0006338	P	chromatin remodeling	20	2813	202	85761	3.2e-05	0.002	// TraesCS4A02G324800 // TraesCS2D02G176600 // TraesCS6B02G354900 // TraesCS1D02G366200 // TraesCS3D02G386400 // TraesCS7D02G297500 // TraesCS5B02G358500 // TraesCS5B02G354800 // TraesCS3D02G204500 // TraesCS2D02G337400 // TraesCS1B02G329500 // TraesCS7B02G050100 // TraesCS1B02G378100 // TraesCS7B02G151700 // TraesCS5A02G201700 // TraesCS7B02G468100 // TraesCS7A02G329300 // TraesCS7A02G552400 // …
GO:0009220	P	pyrimidine ribonucleotide biosynthetic process	36	2813	507	85761	3.6e-05	0.0021	// TraesCS4A02G213400 // TraesCS3B02G321000 // TraesCS2B02G105000 // TraesCS6A02G279400 // TraesCS1B02G367100 // TraesCS3A02G236700 // TraesCS2A02G206800 // TraesCS2D02G488700 // TraesCS4D02G254200 // TraesCS3B02G547900 // TraesCS2A02G109900 // TraesCS1A02G217200 // TraesCS5D02G128600 // TraesCS2D02G114900 // TraesCS6B02G328700 // TraesCS4B02G190900 // TraesCS7A02G280700 // TraesCS1A02G354400 // …
GO:0009218	P	pyrimidine ribonucleotide metabolic process	36	2813	507	85761	3.6e-05	0.0021	// TraesCS4A02G213400 // TraesCS3B02G321000 // TraesCS2B02G105000 // TraesCS6A02G279400 // TraesCS1B02G367100 // TraesCS3A02G236700 // TraesCS2A02G206800 // TraesCS2D02G488700 // TraesCS4D02G254200 // TraesCS3B02G547900 // TraesCS2A02G109900 // TraesCS1A02G217200 // TraesCS5D02G128600 // TraesCS2D02G114900 // TraesCS6B02G328700 // TraesCS4B02G190900 // TraesCS7A02G280700 // TraesCS1A02G354400 // …
GO:0048523	P	negative regulation of cellular process	264	2813	6270	85761	3.7e-05	0.0022	// TraesCS7D02G313600 // TraesCS3B02G546200 // TraesCS1A02G296300 // TraesCS1D02G405200 // TraesCS7D02G383900 // TraesCS5B02G354800 // TraesCS6B02G036900 // TraesCS2A02G155500 // TraesCS2A02G182200 // TraesCS1B02G026000 // TraesCS1D02G360000 // TraesCS7D02G428400 // TraesCS3A02G273500 // TraesCS7D02G289200 // TraesCS2D02G156700 // TraesCS1A02G149200 // TraesCS7A02G422500 // TraesCS4A02G364200 // …
GO:0007135	P	meiosis II	10	2813	55	85761	3.7e-05	0.0022	// TraesCS5A02G412000 // TraesCS6D02G157200 // TraesCS1B02G161100 // TraesCS1B02G186200 // TraesCS6B02G225400 // TraesCS1D02G168800 // TraesCS2B02G352700 // TraesCS7A02G470300 // TraesCS1D02G142500 // TraesCS6A02G205200
GO:0006163	P	purine nucleotide metabolic process	123	2813	2558	85761	3.9e-05	0.0023	// TraesCS3B02G454300 // TraesCS6A02G213700 // TraesCS5B02G354800 // TraesCS5A02G287400 // TraesCS3B02G385500 // TraesCS4B02G228400 // TraesCS5D02G380000 // TraesCS6B02G414800 // TraesCS4A02G213400 // TraesCS4B02G099100 // TraesCS1B02G097700 // TraesCS6D02G352300 // TraesCS3D02G079200 // TraesCS5A02G416300 // TraesCS5B02G160500 // TraesCS3D02G112300 // TraesCS3A02G183500 // TraesCS1A02G159100 // …
GO:0015786	P	UDP-glucose transport	9	2813	44	85761	4.1e-05	0.0024	// TraesCS7A02G370000 // TraesCS2A02G559300 // TraesCS2A02G359100 // TraesCS1A02G156400 // TraesCS1B02G173400 // TraesCS7A02G324800 // TraesCS5A02G140600 // TraesCS1D02G154900 // TraesCS7D02G353100
GO:0019219	P	regulation of nucleobase-containing compound metabolic process	483	2813	12393	85761	4.5e-05	0.0027	// TraesCS7D02G313600 // TraesCS1D02G260200 // TraesCS4A02G028900 // TraesCS2B02G217500 // TraesCS7A02G422500 // TraesCS4A02G364200 // TraesCS5A02G412000 // TraesCS4B02G279700 // TraesCS4A02G404800 // TraesCS6A02G034600 // TraesCS2D02G114900 // TraesCS2A02G232400 // TraesCS1A02G334900 // TraesCS1B02G271100 // TraesCS5B02G086900 // TraesCS5D02G211400 // TraesCS5D02G294100 // TraesCS6D02G096000 // …
GO:0006007	P	glucose catabolic process	27	2813	335	85761	4.6e-05	0.0027	// TraesCS4A02G094000 // TraesCS2B02G326400 // TraesCS6A02G213700 // TraesCS3A02G341000 // TraesCS4B02G248500 // TraesCS5D02G404300 // TraesCS5B02G262900 // TraesCS7B02G062700 // TraesCS5B02G186100 // TraesCS5A02G197500 // TraesCS2A02G352600 // TraesCS5B02G323900 // TraesCS1B02G350600 // TraesCS2A02G070500 // TraesCS4A02G281500 // TraesCS4A02G151800 // TraesCS3A02G289300 // TraesCS2A02G498600 // …
GO:0006635	P	fatty acid beta-oxidation	43	2813	664	85761	5.1e-05	0.003	// TraesCS7B02G226700 // TraesCS2D02G458300 // TraesCS6B02G126000 // TraesCS1B02G363100 // TraesCS3B02G331100 // TraesCS2D02G496100 // TraesCS4A02G286000 // TraesCS3D02G238700 // TraesCS1B02G311400 // TraesCS4A02G128000 // TraesCS7A02G422500 // TraesCS7D02G060200 // TraesCS4B02G189200 // TraesCS3D02G272100 // TraesCS5D02G246800 // TraesCS7A02G104100 // TraesCS1D02G231000 // TraesCS3B02G265000 // …
GO:0072599	P	establishment of protein localization to endoplasmic reticulum	13	2813	98	85761	5.4e-05	0.0031	// TraesCS2D02G593400 // TraesCS7B02G245200 // TraesCS7A02G204600 // TraesCS3A02G354600 // TraesCS5D02G136900 // TraesCS5A02G129400 // TraesCS2B02G599300 // TraesCS7B02G151700 // TraesCS2A02G314500 // TraesCS2B02G490800 // TraesCS2B02G332900 // TraesCS6B02G034100 // TraesCS7D02G341200
GO:0045047	P	protein targeting to ER	13	2813	98	85761	5.4e-05	0.0031	// TraesCS2D02G593400 // TraesCS7B02G245200 // TraesCS7A02G204600 // TraesCS3A02G354600 // TraesCS5D02G136900 // TraesCS5A02G129400 // TraesCS2B02G599300 // TraesCS7B02G151700 // TraesCS2A02G314500 // TraesCS2B02G490800 // TraesCS2B02G332900 // TraesCS6B02G034100 // TraesCS7D02G341200
GO:0071428	P	rRNA-containing ribonucleoprotein complex export from nucleus	8	2813	35	85761	5.5e-05	0.0032	// TraesCS1A02G060700 // TraesCS7D02G349900 // TraesCS3A02G530600 // TraesCS3D02G535900 // TraesCS4B02G299100 // TraesCS2A02G430300 // TraesCS2A02G147400 // TraesCS1D02G420600
GO:0048464	P	flower calyx development	18	2813	177	85761	5.7e-05	0.0033	// TraesCS5A02G391800 // TraesCS1A02G240300 // TraesCS6B02G354900 // TraesCS6B02G195600 // TraesCS1D02G026100 // TraesCS3A02G000300 // TraesCS3A02G098900 // TraesCS5B02G495700 // TraesCS4A02G206100 // TraesCS6D02G157200 // TraesCS4A02G237600 // TraesCS4B02G109700 // TraesCS4D02G132100 // TraesCS4D02G075900 // TraesCS7B02G468100 // TraesCS7A02G446900 // TraesCS6A02G123800 // TraesCS5D02G040800
GO:0048442	P	sepal development	18	2813	177	85761	5.7e-05	0.0033	// TraesCS5A02G391800 // TraesCS1A02G240300 // TraesCS6B02G354900 // TraesCS6B02G195600 // TraesCS1D02G026100 // TraesCS3A02G000300 // TraesCS3A02G098900 // TraesCS5B02G495700 // TraesCS4A02G206100 // TraesCS6D02G157200 // TraesCS4A02G237600 // TraesCS4B02G109700 // TraesCS4D02G132100 // TraesCS4D02G075900 // TraesCS7B02G468100 // TraesCS7A02G446900 // TraesCS6A02G123800 // TraesCS5D02G040800
GO:0019320	P	hexose catabolic process	28	2813	359	85761	5.7e-05	0.0033	// TraesCS4A02G094000 // TraesCS2B02G326400 // TraesCS6A02G213700 // TraesCS3A02G341000 // TraesCS4B02G248500 // TraesCS5D02G404300 // TraesCS5B02G262900 // TraesCS7B02G062700 // TraesCS5B02G186100 // TraesCS7D02G288800 // TraesCS5A02G197500 // TraesCS2A02G352600 // TraesCS5B02G323900 // TraesCS1B02G350600 // TraesCS2A02G070500 // TraesCS4A02G281500 // TraesCS4A02G151800 // TraesCS3A02G289300 // …
GO:0072527	P	pyrimidine-containing compound metabolic process	43	2813	671	85761	6.3e-05	0.0036	// TraesCS2A02G161300 // TraesCS4A02G213400 // TraesCS7D02G286800 // TraesCS3A02G469000 // TraesCS2B02G105000 // TraesCS2D02G271700 // TraesCS6A02G279400 // TraesCS1B02G367100 // TraesCS3A02G236700 // TraesCS2A02G206800 // TraesCS2D02G488700 // TraesCS4D02G254200 // TraesCS3B02G547900 // TraesCS2A02G109900 // TraesCS1A02G217200 // TraesCS5D02G128600 // TraesCS3A02G449100 // TraesCS2D02G114900 // …
GO:1901679	P	nucleotide transmembrane transport	13	2813	100	85761	6.5e-05	0.0037	// TraesCS1A02G156400 // TraesCS3D02G199900 // TraesCS6B02G206800 // TraesCS2A02G359100 // TraesCS6A02G203400 // TraesCS3A02G233300 // TraesCS6B02G224000 // TraesCS3A02G181500 // TraesCS1B02G173400 // TraesCS7D02G483000 // TraesCS5A02G140600 // TraesCS6D02G166400 // TraesCS1D02G154900
GO:2000896	P	amylopectin metabolic process	8	2813	36	85761	6.5e-05	0.0037	// TraesCS7D02G190100 // TraesCS2D02G468900 // TraesCS2B02G327300 // TraesCS5B02G246400 // TraesCS7B02G093800 // TraesCS1D02G246300 // TraesCS1A02G091500 // TraesCS2A02G468800
GO:0010021	P	amylopectin biosynthetic process	8	2813	36	85761	6.5e-05	0.0037	// TraesCS7D02G190100 // TraesCS2D02G468900 // TraesCS2B02G327300 // TraesCS5B02G246400 // TraesCS7B02G093800 // TraesCS1D02G246300 // TraesCS1A02G091500 // TraesCS2A02G468800
GO:0051225	P	spindle assembly	20	2813	214	85761	6.8e-05	0.0038	// TraesCS6A02G282800 // TraesCS1D02G245300 // TraesCS3D02G533000 // TraesCS4D02G232400 // TraesCS1A02G445500 // TraesCS3B02G485700 // TraesCS1B02G480100 // TraesCS6B02G295700 // TraesCS2D02G232300 // TraesCS3B02G252200 // TraesCS4A02G247700 // TraesCS7D02G399400 // TraesCS7A02G252900 // TraesCS6A02G268600 // TraesCS7A02G248700 // TraesCS7D02G224800 // TraesCS1B02G271100 // TraesCS6B02G079900 // …
GO:0000338	P	protein deneddylation	28	2813	363	85761	6.8e-05	0.0038	// TraesCS2D02G087300 // TraesCS2A02G320800 // TraesCS2B02G105000 // TraesCS7D02G023600 // TraesCS6D02G221000 // TraesCS4D02G040000 // TraesCS1D02G031400 // TraesCS6D02G194300 // TraesCS2B02G053100 // TraesCS1A02G060700 // TraesCS2D02G278200 // TraesCS2D02G341500 // TraesCS3A02G266200 // TraesCS1D02G134200 // TraesCS3D02G187900 // TraesCS4B02G190900 // TraesCS4A02G247200 // TraesCS7D02G510600 // …
GO:0031326	P	regulation of cellular biosynthetic process	531	2813	13821	85761	6.9e-05	0.0039	// TraesCS7D02G313600 // TraesCS1D02G260200 // TraesCS4A02G028900 // TraesCS2A02G182200 // TraesCS2B02G217500 // TraesCS1A02G149200 // TraesCS7A02G422500 // TraesCS4A02G364200 // TraesCS5A02G412000 // TraesCS7D02G341400 // TraesCS4B02G279700 // TraesCS2A02G169800 // TraesCS6A02G034600 // TraesCS2D02G114900 // TraesCS2A02G232400 // TraesCS6A02G065400 // TraesCS1A02G334900 // TraesCS1B02G271100 // …
GO:0006555	P	methionine metabolic process	35	2813	505	85761	7.1e-05	0.004	// TraesCS1A02G382900 // TraesCS4B02G235400 // TraesCS4B02G122800 // TraesCS2A02G268500 // TraesCS4B02G157700 // TraesCS6A02G220100 // TraesCS5B02G266700 // TraesCS3B02G343000 // TraesCS7D02G361100 // TraesCS4A02G192500 // TraesCS4D02G318900 // TraesCS5A02G416300 // TraesCS1A02G208500 // TraesCS6D02G203100 // TraesCS1B02G112300 // TraesCS2A02G356500 // TraesCS2B02G375800 // TraesCS4A02G059800 // …
GO:0006221	P	pyrimidine nucleotide biosynthetic process	37	2813	548	85761	7.4e-05	0.0041	// TraesCS2A02G161300 // TraesCS4A02G213400 // TraesCS3B02G321000 // TraesCS2B02G105000 // TraesCS6A02G279400 // TraesCS1B02G367100 // TraesCS3A02G236700 // TraesCS2A02G206800 // TraesCS2D02G488700 // TraesCS4D02G254200 // TraesCS3B02G547900 // TraesCS2A02G109900 // TraesCS1A02G217200 // TraesCS5D02G128600 // TraesCS2D02G114900 // TraesCS6B02G328700 // TraesCS4B02G190900 // TraesCS7A02G280700 // …
GO:1901264	P	carbohydrate derivative transport	20	2813	216	85761	7.7e-05	0.0042	// TraesCS7A02G370000 // TraesCS2A02G559300 // TraesCS6B02G206800 // TraesCS4A02G268800 // TraesCS5B02G175700 // TraesCS7A02G324800 // TraesCS5D02G182500 // TraesCS5A02G140600 // TraesCS1A02G156400 // TraesCS6A02G203400 // TraesCS3A02G233300 // TraesCS6B02G224000 // TraesCS3A02G181500 // TraesCS1B02G173400 // TraesCS5A02G178100 // TraesCS6D02G166400 // TraesCS2A02G359100 // TraesCS1B02G135100 // …
GO:0033692	P	cellular polysaccharide biosynthetic process	130	2813	2780	85761	7.6e-05	0.0042	// TraesCS2B02G215000 // TraesCS1D02G427400 // TraesCS5B02G246400 // TraesCS7D02G399400 // TraesCS2A02G593000 // TraesCS7D02G413700 // TraesCS1A02G091500 // TraesCS2A02G251000 // TraesCS5D02G293800 // TraesCS3B02G545900 // TraesCS2A02G169800 // TraesCS5D02G417400 // TraesCS7D02G224800 // TraesCS4D02G353800 // TraesCS6B02G304200 // TraesCS6D02G229700 // TraesCS4D02G363900 // TraesCS2D02G358500 // …
GO:0044699	P	single-organism process	1772	2813	50975	85761	7.9e-05	0.0044	// TraesCS1A02G382900 // TraesCS6A02G213700 // TraesCS4D02G045500 // TraesCS7D02G383900 // TraesCS5B02G246400 // TraesCS7A02G422500 // TraesCS2D02G554500 // TraesCS5B02G302300 // TraesCS2D02G114900 // TraesCS1A02G181000 // TraesCS4D02G256900 // TraesCS2A02G067400 // TraesCS3A02G516900 // TraesCS1B02G271100 // TraesCS3B02G117000 // TraesCS5B02G086900 // TraesCS6D02G096000 // TraesCS3D02G038400 // …
TraesCS1A02G385400 // TraesCS3D02G274600 // TraesCS6B02G020800 // TraesCS1B02G161100 // TraesCS3D02G161000 // TraesCS2B02G289000 // TraesCS1D02G356800 // TraesCS7D02G483000 // TraesCS4A02G067900 // TraesCS2B02G332900 // TraesCS7D02G313500 // TraesCS6A02G045200 // TraesCS5A02G226500 // TraesCS3B02G064800 // TraesCS3A02G179000 // TraesCS5B02G499100 // TraesCS7A02G269100 // TraesCS5B02G185000 // Tra…
GO:0015783	P	GDP-fucose transport	7	2813	27	85761	8.2e-05	0.0045	// TraesCS1A02G156400 // TraesCS2A02G559300 // TraesCS2A02G359100 // TraesCS1B02G173400 // TraesCS7A02G324800 // TraesCS5A02G140600 // TraesCS1D02G154900
GO:0046365	P	monosaccharide catabolic process	28	2813	368	85761	8.5e-05	0.0047	// TraesCS4A02G094000 // TraesCS2B02G326400 // TraesCS6A02G213700 // TraesCS3A02G341000 // TraesCS4B02G248500 // TraesCS5D02G404300 // TraesCS5B02G262900 // TraesCS7B02G062700 // TraesCS5B02G186100 // TraesCS7D02G288800 // TraesCS5A02G197500 // TraesCS2A02G352600 // TraesCS5B02G323900 // TraesCS1B02G350600 // TraesCS2A02G070500 // TraesCS4A02G281500 // TraesCS4A02G151800 // TraesCS3A02G289300 // …
GO:0044707	P	single-multicellular organism process	855	2813	23276	85761	8.7e-05	0.0047	// TraesCS7A02G186900 // TraesCS1D02G178500 // TraesCS6A02G213700 // TraesCS3B02G546200 // TraesCS1B02G124600 // TraesCS3D02G479100 // TraesCS2D02G232300 // TraesCS6D02G099400 // TraesCS7B02G070900 // TraesCS5D02G162200 // TraesCS1A02G113100 // TraesCS2B02G217500 // TraesCS7A02G422500 // TraesCS3B02G028900 // TraesCS3A02G236700 // TraesCS5A02G412000 // TraesCS6D02G017100 // TraesCS2D02G554500 // …
GO:0000819	P	sister chromatid segregation	38	2813	575	85761	9.1e-05	0.0049	// TraesCS1D02G445700 // TraesCS7D02G383900 // TraesCS4D02G162900 // TraesCS6A02G268600 // TraesCS5B02G495700 // TraesCS7B02G151700 // TraesCS5D02G433700 // TraesCS2B02G053100 // TraesCS5A02G286500 // TraesCS5A02G480000 // TraesCS3A02G391800 // TraesCS1B02G186200 // TraesCS5B02G176400 // TraesCS3B02G252200 // TraesCS3A02G186500 // TraesCS2B02G152100 // TraesCS6D02G290500 // TraesCS5B02G162300 // …
GO:0007051	P	spindle organization	20	2813	220	85761	9.6e-05	0.0052	// TraesCS6A02G282800 // TraesCS1D02G245300 // TraesCS3D02G533000 // TraesCS4D02G232400 // TraesCS1A02G445500 // TraesCS3B02G485700 // TraesCS1B02G480100 // TraesCS6B02G295700 // TraesCS2D02G232300 // TraesCS3B02G252200 // TraesCS4A02G247700 // TraesCS7D02G399400 // TraesCS7A02G252900 // TraesCS6A02G268600 // TraesCS7A02G248700 // TraesCS7D02G224800 // TraesCS1B02G271100 // TraesCS6B02G079900 // …
GO:0010468	P	regulation of gene expression	525	2813	13706	85761	0.0001	0.0055	// TraesCS7D02G313600 // TraesCS1D02G260200 // TraesCS4A02G028900 // TraesCS2A02G182200 // TraesCS2B02G217500 // TraesCS1A02G149200 // TraesCS7A02G422500 // TraesCS4A02G364200 // TraesCS5A02G412000 // TraesCS7D02G341400 // TraesCS4B02G279700 // TraesCS4A02G404800 // TraesCS5D02G417400 // TraesCS6A02G034600 // TraesCS2D02G114900 // TraesCS2A02G232400 // TraesCS6A02G065400 // TraesCS1A02G334900 // …
GO:0006220	P	pyrimidine nucleotide metabolic process	37	2813	557	85761	0.0001	0.0055	// TraesCS2A02G161300 // TraesCS4A02G213400 // TraesCS3B02G321000 // TraesCS2B02G105000 // TraesCS6A02G279400 // TraesCS1B02G367100 // TraesCS3A02G236700 // TraesCS2A02G206800 // TraesCS2D02G488700 // TraesCS4D02G254200 // TraesCS3B02G547900 // TraesCS2A02G109900 // TraesCS1A02G217200 // TraesCS5D02G128600 // TraesCS2D02G114900 // TraesCS6B02G328700 // TraesCS4B02G190900 // TraesCS7A02G280700 // …
GO:0009101	P	glycoprotein biosynthetic process	53	2813	912	85761	0.00011	0.0058	// TraesCS2D02G558800 // TraesCS3D02G150400 // TraesCS5B02G493400 // TraesCS7D02G313600 // TraesCS2D02G593400 // TraesCS3A02G274600 // TraesCS5D02G182500 // TraesCS6A02G151200 // TraesCS4A02G008100 // TraesCS6A02G201400 // TraesCS4A02G128000 // TraesCS5B02G151700 // TraesCS2A02G127300 // TraesCS1D02G445700 // TraesCS6A02G156900 // TraesCS7A02G033300 // TraesCS6D02G146500 // TraesCS5A02G175600 // …
GO:0000478	P	endonucleolytic cleavage involved in rRNA processing	12	2813	91	85761	0.00011	0.0058	// TraesCS3A02G236700 // TraesCS1A02G060700 // TraesCS4B02G154700 // TraesCS4A02G437100 // TraesCS2D02G434600 // TraesCS1B02G441900 // TraesCS7D02G289200 // TraesCS1D02G436900 // TraesCS4A02G139600 // TraesCS4B02G299100 // TraesCS1A02G411600 // TraesCS3A02G222100
GO:0007126	P	meiotic nuclear division	49	2813	822	85761	0.00011	0.0058	// TraesCS1A02G044800 // TraesCS4D02G232400 // TraesCS3D02G386400 // TraesCS2B02G053100 // TraesCS5B02G358500 // TraesCS6B02G225400 // TraesCS4D02G162900 // TraesCS7D02G399400 // TraesCS6A02G268600 // TraesCS1D02G125300 // TraesCS2B02G352700 // TraesCS7B02G151700 // TraesCS6A02G205200 // TraesCS5B02G331700 // TraesCS3B02G535000 // TraesCS5A02G286500 // TraesCS5A02G412000 // TraesCS1B02G186200 // …
GO:1901990	P	regulation of mitotic cell cycle phase transition	26	2813	335	85761	0.00011	0.0059	// TraesCS1D02G245300 // TraesCS4D02G232400 // TraesCS7D02G383900 // TraesCS7D02G399400 // TraesCS4A02G206100 // TraesCS7B02G352800 // TraesCS6A02G360600 // TraesCS4A02G364200 // TraesCS3A02G273500 // TraesCS3A02G391800 // TraesCS3B02G252200 // TraesCS3A02G186500 // TraesCS6D02G290500 // TraesCS7A02G248700 // TraesCS7D02G224800 // TraesCS6D02G157200 // TraesCS4B02G109700 // TraesCS2D02G232300 // …
GO:0042274	P	ribosomal small subunit biogenesis	20	2813	223	85761	0.00011	0.0061	// TraesCS5A02G170200 // TraesCS3A02G530600 // TraesCS6D02G194300 // TraesCS4B02G154700 // TraesCS2A02G245900 // TraesCS1A02G159100 // TraesCS6D02G177000 // TraesCS4B02G299100 // TraesCS3D02G535900 // TraesCS7B02G271400 // TraesCS1A02G060700 // TraesCS2A02G163700 // TraesCS5D02G303800 // TraesCS7A02G356300 // TraesCS2B02G301300 // TraesCS4A02G139600 // TraesCS5A02G404500 // TraesCS3B02G277800 // …
GO:0050794	P	regulation of cellular process	1002	2813	27690	85761	0.00012	0.0064	// TraesCS1A02G382900 // TraesCS7D02G313600 // TraesCS4D02G045500 // TraesCS1A02G195200 // TraesCS7D02G383900 // TraesCS1D02G260200 // TraesCS4A02G028900 // TraesCS7B02G484400 // TraesCS2B02G318000 // TraesCS2A02G182200 // TraesCS1B02G026000 // TraesCS5B02G380000 // TraesCS2B02G217500 // TraesCS1A02G149200 // TraesCS7A02G422500 // TraesCS4A02G364200 // TraesCS5A02G412000 // TraesCS7D02G341400 // …
GO:0080090	P	regulation of primary metabolic process	610	2813	16181	85761	0.00012	0.0064	// TraesCS1A02G382900 // TraesCS7D02G313600 // TraesCS1D02G260200 // TraesCS4A02G028900 // TraesCS2B02G318000 // TraesCS2A02G182200 // TraesCS1B02G026000 // TraesCS2B02G217500 // TraesCS1A02G149200 // TraesCS7A02G422500 // TraesCS4A02G364200 // TraesCS5A02G412000 // TraesCS7D02G341400 // TraesCS4B02G279700 // TraesCS2A02G169800 // TraesCS7D02G024400 // TraesCS6A02G034600 // TraesCS2D02G114900 // …
GO:0031047	P	gene silencing by RNA	68	2813	1268	85761	0.00012	0.0065	// TraesCS7D02G313600 // TraesCS5A02G331500 // TraesCS3D02G533000 // TraesCS7D02G351700 // TraesCS1A02G445500 // TraesCS4A02G142300 // TraesCS5B02G358500 // TraesCS6B02G036900 // TraesCS5A02G490500 // TraesCS3A02G167400 // TraesCS2D02G203000 // TraesCS4A02G206100 // TraesCS3D02G231600 // TraesCS2A02G168900 // TraesCS5D02G277500 // TraesCS4A02G364200 // TraesCS4B02G109700 // TraesCS4A02G324800 // …
GO:0019395	P	fatty acid oxidation	43	2813	694	85761	0.00013	0.0067	// TraesCS7B02G226700 // TraesCS2D02G458300 // TraesCS6B02G126000 // TraesCS1B02G363100 // TraesCS3B02G331100 // TraesCS2D02G496100 // TraesCS4A02G286000 // TraesCS3D02G238700 // TraesCS1B02G311400 // TraesCS4A02G128000 // TraesCS7A02G422500 // TraesCS7D02G060200 // TraesCS4B02G189200 // TraesCS3D02G272100 // TraesCS5D02G246800 // TraesCS7A02G104100 // TraesCS1D02G231000 // TraesCS3B02G265000 // …
GO:0065007	P	biological regulation	1261	2813	35465	85761	0.00013	0.0069	// TraesCS1A02G382900 // TraesCS6A02G213700 // TraesCS3B02G546200 // TraesCS4D02G045500 // TraesCS1B02G124600 // TraesCS1A02G195200 // TraesCS7D02G383900 // TraesCS1D02G260200 // TraesCS4A02G028900 // TraesCS3B02G385500 // TraesCS7B02G484400 // TraesCS2B02G318000 // TraesCS2A02G182200 // TraesCS1B02G026000 // TraesCS5B02G380000 // TraesCS1A02G113100 // TraesCS2B02G217500 // TraesCS1A02G149200 // …
GO:0080022	P	primary root development	21	2813	244	85761	0.00013	0.0069	// TraesCS7D02G419300 // TraesCS1D02G099900 // TraesCS2A02G286200 // TraesCS6A02G213700 // TraesCS7B02G327000 // TraesCS7D02G008700 // TraesCS4A02G485400 // TraesCS7D02G465500 // TraesCS7A02G478100 // TraesCS5B02G271300 // TraesCS7D02G009400 // TraesCS6D02G287100 // TraesCS4B02G287600 // TraesCS7D02G419900 // TraesCS3D02G374300 // TraesCS7D02G418600 // TraesCS6A02G307900 // TraesCS7A02G426700 // …
GO:0016126	P	sterol biosynthetic process	40	2813	630	85761	0.00013	0.0069	// TraesCS7A02G186900 // TraesCS5B02G493400 // TraesCS3A02G341000 // TraesCS7A02G180100 // TraesCS2A02G330200 // TraesCS7A02G466800 // TraesCS3D02G195700 // TraesCS1D02G371200 // TraesCS2B02G255000 // TraesCS4A02G148200 // TraesCS4A02G008100 // TraesCS7B02G151700 // TraesCS4B02G047100 // TraesCS4D02G046900 // TraesCS2D02G231700 // TraesCS5B02G183900 // TraesCS4D02G155800 // TraesCS4A02G192500 // …
GO:0016579	P	protein deubiquitination	29	2813	399	85761	0.00013	0.0069	// TraesCS7B02G051400 // TraesCS4B02G281500 // TraesCS1A02G364600 // TraesCS2B02G318000 // TraesCS7D02G023600 // TraesCS1B02G382000 // TraesCS3D02G238700 // TraesCS5A02G027000 // TraesCS3A02G186500 // TraesCS7D02G024400 // TraesCS6B02G281200 // TraesCS7D02G026600 // TraesCS1D02G134200 // TraesCS7D02G149800 // TraesCS4A02G247200 // TraesCS3B02G100500 // TraesCS7A02G263900 // TraesCS7A02G147900 // …
GO:1901987	P	regulation of cell cycle phase transition	26	2813	340	85761	0.00014	0.0071	// TraesCS1D02G245300 // TraesCS4D02G232400 // TraesCS7D02G383900 // TraesCS7D02G399400 // TraesCS4A02G206100 // TraesCS7B02G352800 // TraesCS6A02G360600 // TraesCS4A02G364200 // TraesCS3A02G273500 // TraesCS3A02G391800 // TraesCS3B02G252200 // TraesCS3A02G186500 // TraesCS6D02G290500 // TraesCS7A02G248700 // TraesCS7D02G224800 // TraesCS6D02G157200 // TraesCS4B02G109700 // TraesCS2D02G232300 // …
GO:0010264	P	myo-inositol hexakisphosphate biosynthetic process	18	2813	191	85761	0.00014	0.0071	// TraesCS1B02G381600 // TraesCS5D02G312400 // TraesCS7D02G190100 // TraesCS6D02G379900 // TraesCS6B02G434400 // TraesCS1D02G198000 // TraesCS2B02G525900 // TraesCS4B02G161300 // TraesCS2D02G369800 // TraesCS4D02G285600 // TraesCS5A02G221200 // TraesCS3B02G207600 // TraesCS7B02G093800 // TraesCS4A02G017200 // TraesCS3B02G439000 // TraesCS3D02G343900 // TraesCS5B02G220000 // TraesCS2A02G355400
GO:0033517	P	myo-inositol hexakisphosphate metabolic process	18	2813	191	85761	0.00014	0.0071	// TraesCS1B02G381600 // TraesCS5D02G312400 // TraesCS7D02G190100 // TraesCS6D02G379900 // TraesCS6B02G434400 // TraesCS1D02G198000 // TraesCS2B02G525900 // TraesCS4B02G161300 // TraesCS2D02G369800 // TraesCS4D02G285600 // TraesCS5A02G221200 // TraesCS3B02G207600 // TraesCS7B02G093800 // TraesCS4A02G017200 // TraesCS3B02G439000 // TraesCS3D02G343900 // TraesCS5B02G220000 // TraesCS2A02G355400
GO:0051258	P	protein polymerization	49	2813	832	85761	0.00014	0.0073	// TraesCS2D02G113500 // TraesCS1D02G445700 // TraesCS6D02G291400 // TraesCS4D02G232400 // TraesCS2A02G330200 // TraesCS5A02G490500 // TraesCS7D02G399400 // TraesCS7D02G413700 // TraesCS5B02G156500 // TraesCS7A02G252900 // TraesCS7A02G243700 // TraesCS4B02G252500 // TraesCS2D02G231700 // TraesCS3B02G168100 // TraesCS7A02G500900 // TraesCS4B02G385200 // TraesCS2A02G294500 // TraesCS2D02G488700 // …
GO:0007020	P	microtubule nucleation	23	2813	283	85761	0.00014	0.0074	// TraesCS5A02G490500 // TraesCS7D02G399400 // TraesCS5B02G156500 // TraesCS7D02G413700 // TraesCS4B02G252500 // TraesCS2D02G231700 // TraesCS7A02G500900 // TraesCS7D02G361100 // TraesCS2B02G249500 // TraesCS4A02G163400 // TraesCS7D02G224800 // TraesCS4D02G073400 // TraesCS5A02G513200 // TraesCS1D02G256000 // TraesCS5B02G460200 // TraesCS3A02G342300 // TraesCS6A02G282800 // TraesCS4B02G321500 // …
GO:0034975	P	protein folding in endoplasmic reticulum	5	2813	12	85761	0.00014	0.0074	// TraesCS4A02G250800 // TraesCS4B02G064100 // TraesCS4B02G101800 // TraesCS5A02G274800 // TraesCS4D02G098400
GO:0006605	P	protein targeting	165	2813	3744	85761	0.00015	0.0077	// TraesCS7D02G281900 // TraesCS1B02G478200 // TraesCS4A02G028900 // TraesCS2A02G155500 // TraesCS5A02G221200 // TraesCS1D02G157100 // TraesCS2B02G217500 // TraesCS1A02G165800 // TraesCS7A02G422500 // TraesCS4B02G252500 // TraesCS6B02G201800 // TraesCS1A02G065600 // TraesCS5D02G293800 // TraesCS2A02G185700 // TraesCS5D02G555100 // TraesCS7D02G513300 // TraesCS7A02G204600 // TraesCS1B02G173400 // …
GO:0072594	P	establishment of protein localization to organelle	102	2813	2118	85761	0.00016	0.0082	// TraesCS7D02G281900 // TraesCS1B02G478200 // TraesCS5A02G221200 // TraesCS1D02G157100 // TraesCS1A02G165800 // TraesCS7A02G422500 // TraesCS6B02G201800 // TraesCS1A02G065600 // TraesCS2A02G185700 // TraesCS5D02G555100 // TraesCS7A02G204600 // TraesCS1D02G154900 // TraesCS5A02G416300 // TraesCS6B02G393300 // TraesCS5D02G136900 // TraesCS1B02G447500 // TraesCS3B02G117000 // TraesCS3D02G362200 // …
GO:0006486	P	protein glycosylation	52	2813	906	85761	0.00017	0.0083	// TraesCS2D02G558800 // TraesCS3D02G150400 // TraesCS5B02G493400 // TraesCS7D02G313600 // TraesCS2D02G593400 // TraesCS3A02G274600 // TraesCS5D02G182500 // TraesCS6A02G151200 // TraesCS4A02G008100 // TraesCS6A02G201400 // TraesCS4A02G128000 // TraesCS5B02G151700 // TraesCS2A02G127300 // TraesCS1D02G445700 // TraesCS6A02G156900 // TraesCS7A02G033300 // TraesCS6D02G146500 // TraesCS5A02G175600 // …
GO:0043413	P	macromolecule glycosylation	52	2813	906	85761	0.00017	0.0083	// TraesCS2D02G558800 // TraesCS3D02G150400 // TraesCS5B02G493400 // TraesCS7D02G313600 // TraesCS2D02G593400 // TraesCS3A02G274600 // TraesCS5D02G182500 // TraesCS6A02G151200 // TraesCS4A02G008100 // TraesCS6A02G201400 // TraesCS4A02G128000 // TraesCS5B02G151700 // TraesCS2A02G127300 // TraesCS1D02G445700 // TraesCS6A02G156900 // TraesCS7A02G033300 // TraesCS6D02G146500 // TraesCS5A02G175600 // …
GO:0000469	P	cleavage involved in rRNA processing	13	2813	111	85761	0.00017	0.0084	// TraesCS3A02G236700 // TraesCS1A02G060700 // TraesCS4B02G154700 // TraesCS4A02G437100 // TraesCS7B02G093000 // TraesCS2D02G434600 // TraesCS1B02G441900 // TraesCS7D02G289200 // TraesCS1D02G436900 // TraesCS4A02G139600 // TraesCS4B02G299100 // TraesCS1A02G411600 // TraesCS3A02G222100
GO:0009889	P	regulation of biosynthetic process	546	2813	14389	85761	0.00017	0.0085	// TraesCS7D02G313600 // TraesCS1D02G260200 // TraesCS4A02G028900 // TraesCS2A02G182200 // TraesCS2B02G217500 // TraesCS1A02G149200 // TraesCS7A02G422500 // TraesCS4A02G364200 // TraesCS5A02G412000 // TraesCS7D02G341400 // TraesCS4B02G279700 // TraesCS2A02G169800 // TraesCS6A02G034600 // TraesCS2D02G114900 // TraesCS2A02G232400 // TraesCS6A02G065400 // TraesCS1A02G334900 // TraesCS1B02G271100 // …
GO:0046785	P	microtubule polymerization	23	2813	289	85761	0.00019	0.0095	// TraesCS5A02G490500 // TraesCS7D02G399400 // TraesCS5B02G156500 // TraesCS7D02G413700 // TraesCS4B02G252500 // TraesCS2D02G231700 // TraesCS7A02G500900 // TraesCS7D02G361100 // TraesCS2B02G249500 // TraesCS4A02G163400 // TraesCS7D02G224800 // TraesCS4D02G073400 // TraesCS5A02G513200 // TraesCS1D02G256000 // TraesCS5B02G460200 // TraesCS3A02G342300 // TraesCS6A02G282800 // TraesCS4B02G321500 // …
GO:0044767	P	single-organism developmental process	828	2813	22628	85761	0.00019	0.0096	// TraesCS1A02G382900 // TraesCS7A02G186900 // TraesCS1D02G178500 // TraesCS6A02G213700 // TraesCS3B02G546200 // TraesCS4D02G045500 // TraesCS1B02G124600 // TraesCS3D02G479100 // TraesCS2D02G232300 // TraesCS7B02G484400 // TraesCS2B02G285600 // TraesCS6D02G099400 // TraesCS7B02G070900 // TraesCS5D02G162200 // TraesCS1A02G113100 // TraesCS2B02G217500 // TraesCS7A02G422500 // TraesCS3B02G028900 // …
GO:0031323	P	regulation of cellular metabolic process	616	2813	16433	85761	0.0002	0.0097	// TraesCS1A02G382900 // TraesCS7D02G313600 // TraesCS1D02G260200 // TraesCS4A02G028900 // TraesCS2B02G318000 // TraesCS2A02G182200 // TraesCS1B02G026000 // TraesCS2B02G217500 // TraesCS1A02G149200 // TraesCS7A02G422500 // TraesCS4A02G364200 // TraesCS5A02G412000 // TraesCS7D02G341400 // TraesCS4B02G279700 // TraesCS2A02G169800 // TraesCS3A02G256300 // TraesCS7D02G024400 // TraesCS6A02G034600 // …
GO:0009100	P	glycoprotein metabolic process	53	2813	937	85761	0.0002	0.0099	// TraesCS2D02G558800 // TraesCS3D02G150400 // TraesCS5B02G493400 // TraesCS7D02G313600 // TraesCS2D02G593400 // TraesCS3A02G274600 // TraesCS5D02G182500 // TraesCS6A02G151200 // TraesCS4A02G008100 // TraesCS6A02G201400 // TraesCS4A02G128000 // TraesCS5B02G151700 // TraesCS2A02G127300 // TraesCS1D02G445700 // TraesCS6A02G156900 // TraesCS7A02G033300 // TraesCS6D02G146500 // TraesCS5A02G175600 // …
GO:0009098	P	leucine biosynthetic process	7	2813	32	85761	0.0002	0.01	// TraesCS4B02G235400 // TraesCS2A02G407900 // TraesCS4A02G059800 // TraesCS3D02G302500 // TraesCS6A02G080600 // TraesCS1A02G208500 // TraesCS3A02G299200
GO:0006974	P	cellular response to DNA damage stimulus	83	2813	1662	85761	0.00022	0.011	// TraesCS5D02G211300 // TraesCS6B02G177400 // TraesCS2D02G361800 // TraesCS4D02G232400 // TraesCS1A02G445500 // TraesCS5B02G358500 // TraesCS5B02G310700 // TraesCS5A02G490500 // TraesCS1A02G364600 // TraesCS1B02G382000 // TraesCS7D02G023600 // TraesCS7B02G352800 // TraesCS2A02G088900 // TraesCS7A02G402400 // TraesCS7B02G151700 // TraesCS5D02G433700 // TraesCS3D02G238700 // TraesCS5A02G307100 // …
GO:0046173	P	polyol biosynthetic process	20	2813	236	85761	0.00023	0.011	// TraesCS1B02G381600 // TraesCS5D02G312400 // TraesCS7D02G190100 // TraesCS6D02G379900 // TraesCS6B02G434400 // TraesCS1D02G198000 // TraesCS2B02G525900 // TraesCS4B02G161300 // TraesCS2D02G369800 // TraesCS4D02G285600 // TraesCS5A02G221200 // TraesCS3B02G207600 // TraesCS2A02G355400 // TraesCS4A02G017200 // TraesCS3B02G439000 // TraesCS3B02G477100 // TraesCS5B02G220000 // TraesCS3D02G343900 // …
GO:0032958	P	inositol phosphate biosynthetic process	18	2813	200	85761	0.00024	0.011	// TraesCS1B02G381600 // TraesCS5D02G312400 // TraesCS7D02G190100 // TraesCS6D02G379900 // TraesCS6B02G434400 // TraesCS1D02G198000 // TraesCS2B02G525900 // TraesCS4B02G161300 // TraesCS2D02G369800 // TraesCS4D02G285600 // TraesCS5A02G221200 // TraesCS3B02G207600 // TraesCS7B02G093800 // TraesCS4A02G017200 // TraesCS3B02G439000 // TraesCS3D02G343900 // TraesCS5B02G220000 // TraesCS2A02G355400
GO:0009306	P	protein secretion	13	2813	116	85761	0.00025	0.012	// TraesCS5A02G197500 // TraesCS4A02G163600 // TraesCS6A02G307900 // TraesCS5B02G186100 // TraesCS4B02G248500 // TraesCS4B02G014100 // TraesCS4A02G056500 // TraesCS6D02G287100 // TraesCS4A02G281500 // TraesCS7A02G529900 // TraesCS5A02G330400 // TraesCS4D02G098400 // TraesCS4B02G101800
GO:0035967	P	cellular response to topologically incorrect protein	46	2813	787	85761	0.00026	0.013	// TraesCS5A02G328200 // TraesCS1B02G439800 // TraesCS2A02G155500 // TraesCS5B02G404000 // TraesCS7A02G010500 // TraesCS2A02G199700 // TraesCS2D02G207400 // TraesCS7A02G370000 // TraesCS2A02G463500 // TraesCS1A02G069600 // TraesCS7D02G010300 // TraesCS7D02G392800 // TraesCS5A02G440400 // TraesCS7D02G513300 // TraesCS1D02G405200 // TraesCS1A02G409800 // TraesCS3A02G537700 // TraesCS2B02G232000 // …
GO:0000470	P	maturation of LSU-rRNA	9	2813	58	85761	0.00026	0.013	// TraesCS5A02G452400 // TraesCS7A02G278700 // TraesCS4B02G037300 // TraesCS3D02G365600 // TraesCS7D02G268700 // TraesCS4A02G305300 // TraesCS2B02G296200 // TraesCS2D02G430500 // TraesCS2A02G147400
GO:0043572	P	plastid fission	10	2813	72	85761	0.00027	0.013	// TraesCS2A02G206800 // TraesCS7A02G343700 // TraesCS2A02G294500 // TraesCS2D02G488700 // TraesCS1D02G276000 // TraesCS2D02G456100 // TraesCS1B02G285700 // TraesCS6A02G066200 // TraesCS2D02G257600 // TraesCS2A02G455800
GO:0050789	P	regulation of biological process	1103	2813	30871	85761	0.00028	0.013	// TraesCS1A02G382900 // TraesCS6A02G213700 // TraesCS3B02G546200 // TraesCS4D02G045500 // TraesCS1A02G195200 // TraesCS7D02G383900 // TraesCS1D02G260200 // TraesCS4A02G028900 // TraesCS7B02G484400 // TraesCS2B02G318000 // TraesCS2A02G182200 // TraesCS1B02G026000 // TraesCS5B02G380000 // TraesCS7D02G313600 // TraesCS2B02G217500 // TraesCS1A02G149200 // TraesCS7A02G422500 // TraesCS4A02G364200 // …
GO:0009062	P	fatty acid catabolic process	47	2813	812	85761	0.00028	0.013	// TraesCS7B02G226700 // TraesCS2D02G458300 // TraesCS6B02G126000 // TraesCS1B02G363100 // TraesCS3B02G331100 // TraesCS2D02G496100 // TraesCS1B02G311400 // TraesCS2A02G114000 // TraesCS4A02G286000 // TraesCS1A02G143900 // TraesCS3D02G238700 // TraesCS4A02G128000 // TraesCS7A02G422500 // TraesCS7D02G060200 // TraesCS4B02G189200 // TraesCS3D02G272100 // TraesCS5D02G246800 // TraesCS7A02G104100 // …
GO:0009855	P	determination of bilateral symmetry	28	2813	398	85761	0.00028	0.014	// TraesCS7D02G351700 // TraesCS1A02G445500 // TraesCS5B02G358500 // TraesCS2A02G268500 // TraesCS6D02G288700 // TraesCS1D02G365100 // TraesCS2D02G203000 // TraesCS7B02G151700 // TraesCS4A02G324800 // TraesCS5D02G499100 // TraesCS7D02G254400 // TraesCS2B02G624100 // TraesCS7A02G104100 // TraesCS3D02G079200 // TraesCS3B02G231900 // TraesCS4B02G114800 // TraesCS5B02G410600 // TraesCS1A02G360700 // …
GO:0009069	P	serine family amino acid metabolic process	56	2813	1022	85761	0.00029	0.014	// TraesCS2A02G382700 // TraesCS2A02G130900 // TraesCS2A02G268500 // TraesCS6A02G270900 // TraesCS7A02G496500 // TraesCS2D02G597000 // TraesCS7D02G399400 // TraesCS2D02G203000 // TraesCS4B02G157700 // TraesCS2B02G255000 // TraesCS6D02G319300 // TraesCS4A02G371400 // TraesCS3B02G477100 // TraesCS7A02G243700 // TraesCS7B02G095400 // TraesCS5A02G513500 // TraesCS5B02G111400 // TraesCS3D02G346000 // …
GO:0009097	P	isoleucine biosynthetic process	8	2813	46	85761	0.00029	0.014	// TraesCS4B02G235400 // TraesCS7A02G280700 // TraesCS2A02G407900 // TraesCS4A02G059800 // TraesCS3D02G302500 // TraesCS6A02G218300 // TraesCS1A02G208500 // TraesCS3A02G299200
GO:0006549	P	isoleucine metabolic process	8	2813	46	85761	0.00029	0.014	// TraesCS4B02G235400 // TraesCS7A02G280700 // TraesCS2A02G407900 // TraesCS4A02G059800 // TraesCS3D02G302500 // TraesCS6A02G218300 // TraesCS1A02G208500 // TraesCS3A02G299200
GO:0050896	P	response to stimulus	1373	2813	39029	85761	0.0003	0.014	// TraesCS1A02G382900 // TraesCS1A02G433000 // TraesCS3D02G168500 // TraesCS6A02G213700 // TraesCS4D02G045500 // TraesCS7A02G422500 // TraesCS2D02G114900 // TraesCS4D02G256900 // TraesCS3A02G516900 // TraesCS1B02G271100 // TraesCS5B02G086900 // TraesCS6D02G096000 // TraesCS1D02G286600 // TraesCS3D02G038400 // TraesCS3A02G463400 // TraesCS1B02G251300 // TraesCS3D02G371600 // TraesCS3D02G348500 // …
GO:0009408	P	response to heat	128	2813	2830	85761	0.00031	0.015	// TraesCS6D02G090400 // TraesCS6A02G213700 // TraesCS3D02G479100 // TraesCS2B02G285600 // TraesCS7A02G257100 // TraesCS3A02G038300 // TraesCS6B02G246700 // TraesCS2A02G251000 // TraesCS7A02G370000 // TraesCS7D02G254400 // TraesCS7D02G341400 // TraesCS5D02G417400 // TraesCS1D02G136900 // TraesCS2B02G232000 // TraesCS3D02G114800 // TraesCS3A02G537600 // TraesCS1A02G123000 // TraesCS6A02G166100 // …
GO:2000241	P	regulation of reproductive process	145	2813	3276	85761	0.00032	0.015	// TraesCS5A02G484700 // TraesCS1A02G296300 // TraesCS6B02G225400 // TraesCS7D02G399400 // TraesCS7B02G101500 // TraesCS3A02G038300 // TraesCS2A02G251000 // TraesCS1A02G216900 // TraesCS3B02G399200 // TraesCS3D02G386400 // TraesCS5D02G128600 // TraesCS5B02G160500 // TraesCS7B02G468100 // TraesCS2D02G114900 // TraesCS2A02G232400 // TraesCS5D02G346100 // TraesCS7D02G246600 // TraesCS4B02G206900 // …
GO:0034620	P	cellular response to unfolded protein	45	2813	772	85761	0.00032	0.015	// TraesCS5A02G328200 // TraesCS1B02G439800 // TraesCS2A02G155500 // TraesCS5B02G404000 // TraesCS7A02G010500 // TraesCS2A02G199700 // TraesCS2D02G207400 // TraesCS7A02G370000 // TraesCS1A02G069600 // TraesCS7D02G010300 // TraesCS7D02G392800 // TraesCS5A02G440400 // TraesCS7D02G513300 // TraesCS1D02G405200 // TraesCS1A02G409800 // TraesCS3A02G537700 // TraesCS2B02G232000 // TraesCS6B02G340400 // …
GO:0044210	P	'de novo' CTP biosynthetic process	5	2813	15	85761	0.00033	0.016	// TraesCS3A02G236700 // TraesCS1B02G441900 // TraesCS3A02G222100 // TraesCS1A02G411600 // TraesCS1D02G436900
GO:0006346	P	methylation-dependent chromatin silencing	30	2813	445	85761	0.00035	0.016	// TraesCS7D02G313600 // TraesCS1D02G211000 // TraesCS7D02G351700 // TraesCS1A02G445500 // TraesCS5B02G358500 // TraesCS5A02G490500 // TraesCS2D02G203000 // TraesCS4A02G364200 // TraesCS4A02G324800 // TraesCS3A02G273500 // TraesCS3A02G391800 // TraesCS4D02G232400 // TraesCS7B02G050100 // TraesCS5D02G472300 // TraesCS6D02G290500 // TraesCS3D02G079200 // TraesCS4A02G247200 // TraesCS3D02G384700 // …
GO:0035194	P	posttranscriptional gene silencing by RNA	44	2813	753	85761	0.00035	0.016	// TraesCS1D02G211000 // TraesCS7D02G351700 // TraesCS1A02G445500 // TraesCS4A02G142300 // TraesCS5B02G358500 // TraesCS2D02G203000 // TraesCS6D02G332000 // TraesCS5D02G277500 // TraesCS4B02G109700 // TraesCS4A02G324800 // TraesCS2A02G182200 // TraesCS3A02G391800 // TraesCS7D02G341400 // TraesCS7B02G050100 // TraesCS5D02G472300 // TraesCS5D02G344400 // TraesCS3D02G079200 // TraesCS5D02G337400 // …
GO:0000023	P	maltose metabolic process	34	2813	531	85761	0.00035	0.016	// TraesCS2B02G342600 // TraesCS1A02G445500 // TraesCS1B02G285700 // TraesCS2A02G593000 // TraesCS7D02G413700 // TraesCS7D02G374600 // TraesCS2D02G231700 // TraesCS7A02G377800 // TraesCS2A02G330200 // TraesCS6A02G367200 // TraesCS6A02G286800 // TraesCS2B02G249500 // TraesCS4A02G163400 // TraesCS1D02G246300 // TraesCS4D02G353800 // TraesCS3D02G144400 // TraesCS7D02G261700 // TraesCS3A02G148800 // …
GO:0006403	P	RNA localization	30	2813	446	85761	0.00036	0.017	// TraesCS4A02G099300 // TraesCS1D02G147600 // TraesCS3A02G530600 // TraesCS4B02G140900 // TraesCS2A02G430300 // TraesCS7B02G315000 // TraesCS5D02G242900 // TraesCS6B02G254000 // TraesCS6A02G083400 // TraesCS1A02G060700 // TraesCS1A02G049300 // TraesCS2B02G261300 // TraesCS7D02G437400 // TraesCS6D02G097500 // TraesCS2D02G114900 // TraesCS3D02G362200 // TraesCS5D02G152200 // TraesCS5B02G200200 // …
GO:0001578	P	microtubule bundle formation	9	2813	61	85761	0.00037	0.017	// TraesCS6A02G282800 // TraesCS1A02G256800 // TraesCS1D02G256000 // TraesCS7A02G377800 // TraesCS7B02G279500 // TraesCS7D02G374600 // TraesCS7D02G399400 // TraesCS3D02G246500 // TraesCS7D02G224800
GO:0042255	P	ribosome assembly	17	2813	191	85761	0.00039	0.018	// TraesCS5A02G513500 // TraesCS5A02G170200 // TraesCS5D02G040500 // TraesCS2B02G444700 // TraesCS6D02G246600 // TraesCS5B02G374800 // TraesCS1A02G159100 // TraesCS3D02G535900 // TraesCS4B02G299100 // TraesCS2D02G422900 // TraesCS3A02G530600 // TraesCS2A02G245900 // TraesCS3A02G085600 // TraesCS3A02G136800 // TraesCS2A02G147400 // TraesCS6D02G190100 // TraesCS2D02G442300
GO:0051273	P	beta-glucan metabolic process	69	2813	1350	85761	0.0004	0.018	// TraesCS6A02G166100 // TraesCS1A02G149700 // TraesCS4A02G094000 // TraesCS3B02G546200 // TraesCS3A02G341000 // TraesCS7D02G399400 // TraesCS2A02G330200 // TraesCS3A02G417000 // TraesCS1D02G365100 // TraesCS2D02G358500 // TraesCS3B02G162500 // TraesCS4A02G008100 // TraesCS5A02G367800 // TraesCS4B02G047100 // TraesCS2B02G245600 // TraesCS4A02G456300 // TraesCS2A02G251000 // TraesCS2B02G340700 // …
GO:0048447	P	sepal morphogenesis	15	2813	156	85761	0.0004	0.018	// TraesCS1A02G240300 // TraesCS6B02G354900 // TraesCS3A02G000300 // TraesCS1D02G026100 // TraesCS3A02G098900 // TraesCS5B02G495700 // TraesCS4A02G206100 // TraesCS6D02G157200 // TraesCS5D02G040800 // TraesCS4B02G109700 // TraesCS4D02G132100 // TraesCS4D02G075900 // TraesCS7B02G468100 // TraesCS6A02G123800 // TraesCS4A02G237600
GO:0006310	P	DNA recombination	60	2813	1132	85761	0.0004	0.018	// TraesCS5A02G331300 // TraesCS2B02G267300 // TraesCS4D02G232400 // TraesCS3D02G386400 // TraesCS5B02G358500 // TraesCS4D02G162900 // TraesCS1A02G364600 // TraesCS7D02G399400 // TraesCS1B02G382000 // TraesCS7D02G023600 // TraesCS7B02G352800 // TraesCS1D02G125300 // TraesCS5B02G495700 // TraesCS7B02G151700 // TraesCS5D02G162200 // TraesCS5D02G303500 // TraesCS5B02G331700 // TraesCS3B02G535000 // …
GO:0009799	P	specification of symmetry	28	2813	407	85761	0.0004	0.018	// TraesCS7D02G351700 // TraesCS1A02G445500 // TraesCS5B02G358500 // TraesCS2A02G268500 // TraesCS6D02G288700 // TraesCS1D02G365100 // TraesCS2D02G203000 // TraesCS7B02G151700 // TraesCS4A02G324800 // TraesCS5D02G499100 // TraesCS7D02G254400 // TraesCS2B02G624100 // TraesCS7A02G104100 // TraesCS3D02G079200 // TraesCS3B02G231900 // TraesCS4B02G114800 // TraesCS5B02G410600 // TraesCS1A02G360700 // …
GO:0048453	P	sepal formation	15	2813	156	85761	0.0004	0.018	// TraesCS1A02G240300 // TraesCS6B02G354900 // TraesCS3A02G000300 // TraesCS1D02G026100 // TraesCS3A02G098900 // TraesCS5B02G495700 // TraesCS4A02G206100 // TraesCS6D02G157200 // TraesCS5D02G040800 // TraesCS4B02G109700 // TraesCS4D02G132100 // TraesCS4D02G075900 // TraesCS7B02G468100 // TraesCS6A02G123800 // TraesCS4A02G237600
GO:0006417	P	regulation of translation	67	2813	1303	85761	0.00041	0.019	// TraesCS2B02G498700 // TraesCS3D02G315200 // TraesCS7D02G351700 // TraesCS5D02G344400 // TraesCS4A02G142300 // TraesCS5D02G121500 // TraesCS2B02G105000 // TraesCS4A02G206100 // TraesCS3D02G161300 // TraesCS5A02G104000 // TraesCS3B02G586800 // TraesCS2B02G490800 // TraesCS1A02G149200 // TraesCS2B02G053100 // TraesCS7A02G204600 // TraesCS7B02G202900 // TraesCS5B02G380000 // TraesCS2D02G338300 // …
GO:0006520	P	cellular amino acid metabolic process	120	2813	2644	85761	0.00042	0.019	// TraesCS1A02G382900 // TraesCS3B02G331100 // TraesCS2D02G290100 // TraesCS2B02G304900 // TraesCS5B02G184100 // TraesCS4B02G288200 // TraesCS3A02G236700 // TraesCS2A02G257600 // TraesCS1A02G111100 // TraesCS5A02G416300 // TraesCS2B02G398400 // TraesCS1A02G181000 // TraesCS5A02G022200 // TraesCS7D02G140400 // TraesCS4B02G242700 // TraesCS1B02G133100 // TraesCS6B02G194400 // TraesCS2A02G407900 // …
GO:0045132	P	meiotic chromosome segregation	35	2813	559	85761	0.00043	0.019	// TraesCS4D02G232400 // TraesCS3D02G386400 // TraesCS4D02G162900 // TraesCS7D02G399400 // TraesCS6A02G268600 // TraesCS7B02G151700 // TraesCS2B02G053100 // TraesCS3B02G535000 // TraesCS5A02G286500 // TraesCS1B02G186200 // TraesCS4D02G050000 // TraesCS3B02G252200 // TraesCS5B02G162300 // TraesCS7D02G313500 // TraesCS1A02G044800 // TraesCS6D02G157200 // TraesCS1B02G161100 // TraesCS3D02G506600 // …
GO:0006986	P	response to unfolded protein	45	2813	784	85761	0.00043	0.019	// TraesCS5A02G328200 // TraesCS1B02G439800 // TraesCS2A02G155500 // TraesCS5B02G404000 // TraesCS7A02G010500 // TraesCS2A02G199700 // TraesCS2D02G207400 // TraesCS7A02G370000 // TraesCS1A02G069600 // TraesCS7D02G010300 // TraesCS7D02G392800 // TraesCS5A02G440400 // TraesCS7D02G513300 // TraesCS1D02G405200 // TraesCS1A02G409800 // TraesCS3A02G537700 // TraesCS2B02G232000 // TraesCS6B02G340400 // …
GO:0034248	P	regulation of cellular amide metabolic process	67	2813	1306	85761	0.00044	0.02	// TraesCS2B02G498700 // TraesCS3D02G315200 // TraesCS7D02G351700 // TraesCS5D02G344400 // TraesCS4A02G142300 // TraesCS5D02G121500 // TraesCS2B02G105000 // TraesCS4A02G206100 // TraesCS3D02G161300 // TraesCS5A02G104000 // TraesCS3B02G586800 // TraesCS2B02G490800 // TraesCS1A02G149200 // TraesCS2B02G053100 // TraesCS7A02G204600 // TraesCS7B02G202900 // TraesCS5B02G380000 // TraesCS2D02G338300 // …
GO:0050793	P	regulation of developmental process	263	2813	6509	85761	0.00044	0.02	// TraesCS1A02G382900 // TraesCS4A02G421400 // TraesCS5B02G358500 // TraesCS1A02G296300 // TraesCS5D02G499100 // TraesCS6B02G225400 // TraesCS7D02G399400 // TraesCS2B02G285600 // TraesCS7B02G101500 // TraesCS3A02G038300 // TraesCS7A02G422500 // TraesCS4B02G252500 // TraesCS5A02G479300 // TraesCS2A02G251000 // TraesCS5B02G317200 // TraesCS3D02G404000 // TraesCS1A02G216900 // TraesCS7A02G154900 // …
GO:0048451	P	petal formation	16	2813	176	85761	0.00046	0.02	// TraesCS1A02G240300 // TraesCS6B02G354900 // TraesCS3A02G000300 // TraesCS1D02G026100 // TraesCS3A02G098900 // TraesCS4B02G068100 // TraesCS5B02G495700 // TraesCS4A02G206100 // TraesCS6D02G157200 // TraesCS5D02G040800 // TraesCS4B02G109700 // TraesCS4D02G132100 // TraesCS4D02G075900 // TraesCS7B02G468100 // TraesCS6A02G123800 // TraesCS4A02G237600
GO:0033036	P	macromolecule localization	327	2813	8302	85761	0.00046	0.021	// TraesCS7D02G281900 // TraesCS1B02G478200 // TraesCS1A02G195200 // TraesCS7D02G383900 // TraesCS7A02G285200 // TraesCS4A02G028900 // TraesCS2A02G155500 // TraesCS7A02G388300 // TraesCS4D02G192400 // TraesCS5A02G221200 // TraesCS4B02G043300 // TraesCS1D02G157100 // TraesCS1A02G283200 // TraesCS2B02G217500 // TraesCS1A02G165800 // TraesCS7A02G422500 // TraesCS4B02G252500 // TraesCS6B02G201800 // …
GO:0016441	P	posttranscriptional gene silencing	45	2813	788	85761	0.00048	0.021	// TraesCS1D02G211000 // TraesCS7D02G351700 // TraesCS1A02G445500 // TraesCS4A02G142300 // TraesCS5B02G358500 // TraesCS2D02G203000 // TraesCS6D02G332000 // TraesCS5D02G277500 // TraesCS4B02G109700 // TraesCS4A02G324800 // TraesCS2A02G182200 // TraesCS3A02G391800 // TraesCS7D02G341400 // TraesCS7B02G050100 // TraesCS5D02G472300 // TraesCS5D02G344400 // TraesCS3D02G079200 // TraesCS5D02G337400 // …
GO:0015748	P	organophosphate ester transport	25	2813	351	85761	0.00049	0.022	// TraesCS5D02G192100 // TraesCS5D02G182500 // TraesCS3D02G199900 // TraesCS2D02G456400 // TraesCS1B02G173400 // TraesCS1D02G154900 // TraesCS5A02G140600 // TraesCS1B02G135100 // TraesCS6A02G155600 // TraesCS1A02G156400 // TraesCS6B02G206800 // TraesCS5A02G313100 // TraesCS5B02G175700 // TraesCS2A02G359100 // TraesCS6A02G203400 // TraesCS6B02G224000 // TraesCS7D02G483000 // TraesCS7B02G455900 // …
GO:0030490	P	maturation of SSU-rRNA	15	2813	160	85761	0.00051	0.022	// TraesCS6D02G194300 // TraesCS4B02G154700 // TraesCS3A02G530600 // TraesCS6D02G177000 // TraesCS4B02G299100 // TraesCS3D02G535900 // TraesCS7B02G271400 // TraesCS1A02G060700 // TraesCS5D02G303800 // TraesCS7A02G356300 // TraesCS2B02G301300 // TraesCS4A02G139600 // TraesCS5A02G404500 // TraesCS3B02G277800 // TraesCS5A02G142900
GO:0006487	P	protein N-linked glycosylation	28	2813	414	85761	0.00051	0.022	// TraesCS2D02G558800 // TraesCS5B02G493400 // TraesCS2D02G593400 // TraesCS3A02G274600 // TraesCS6A02G151200 // TraesCS2B02G599300 // TraesCS6A02G156900 // TraesCS7A02G033300 // TraesCS6D02G146500 // TraesCS2B02G624100 // TraesCS4B02G186300 // TraesCS4B02G276200 // TraesCS3A02G513700 // TraesCS4D02G318900 // TraesCS2A02G127300 // TraesCS7D02G288800 // TraesCS2B02G008900 // TraesCS4D02G175100 // …
GO:0031048	P	chromatin silencing by small RNA	28	2813	415	85761	0.00053	0.023	// TraesCS7D02G313600 // TraesCS4D02G232400 // TraesCS1A02G445500 // TraesCS5B02G358500 // TraesCS6B02G036900 // TraesCS5A02G490500 // TraesCS4A02G364200 // TraesCS3A02G273500 // TraesCS3A02G391800 // TraesCS6D02G290500 // TraesCS5B02G162300 // TraesCS3B02G231900 // TraesCS1A02G044800 // TraesCS1A02G240300 // TraesCS3D02G384700 // TraesCS6D02G030300 // TraesCS5B02G330400 // TraesCS6A02G231400 // …
GO:0044772	P	mitotic cell cycle phase transition	26	2813	374	85761	0.00054	0.024	// TraesCS1D02G245300 // TraesCS4D02G232400 // TraesCS7D02G383900 // TraesCS7D02G399400 // TraesCS4A02G206100 // TraesCS7B02G352800 // TraesCS6A02G360600 // TraesCS4A02G364200 // TraesCS3A02G273500 // TraesCS3A02G391800 // TraesCS3B02G252200 // TraesCS3A02G186500 // TraesCS6D02G290500 // TraesCS7A02G248700 // TraesCS7D02G224800 // TraesCS6D02G157200 // TraesCS4B02G109700 // TraesCS2D02G232300 // …
GO:0018377	P	protein myristoylation	25	2813	355	85761	0.00057	0.025	// TraesCS7D02G324400 // TraesCS3D02G187900 // TraesCS5D02G211300 // TraesCS4B02G140900 // TraesCS4B02G248500 // TraesCS2A02G082100 // TraesCS7A02G529900 // TraesCS7A02G257100 // TraesCS5D02G183100 // TraesCS5B02G186100 // TraesCS7B02G302300 // TraesCS7A02G327600 // TraesCS4D02G318900 // TraesCS5A02G197500 // TraesCS4B02G206900 // TraesCS7A02G107100 // TraesCS4A02G056500 // TraesCS3A02G338700 // …
GO:0006499	P	N-terminal protein myristoylation	25	2813	355	85761	0.00057	0.025	// TraesCS7D02G324400 // TraesCS3D02G187900 // TraesCS5D02G211300 // TraesCS4B02G140900 // TraesCS4B02G248500 // TraesCS2A02G082100 // TraesCS7A02G529900 // TraesCS7A02G257100 // TraesCS5D02G183100 // TraesCS5B02G186100 // TraesCS7B02G302300 // TraesCS7A02G327600 // TraesCS4D02G318900 // TraesCS5A02G197500 // TraesCS4B02G206900 // TraesCS7A02G107100 // TraesCS4A02G056500 // TraesCS3A02G338700 // …
GO:0006498	P	N-terminal protein lipidation	25	2813	355	85761	0.00057	0.025	// TraesCS7D02G324400 // TraesCS3D02G187900 // TraesCS5D02G211300 // TraesCS4B02G140900 // TraesCS4B02G248500 // TraesCS2A02G082100 // TraesCS7A02G529900 // TraesCS7A02G257100 // TraesCS5D02G183100 // TraesCS5B02G186100 // TraesCS7B02G302300 // TraesCS7A02G327600 // TraesCS4D02G318900 // TraesCS5A02G197500 // TraesCS4B02G206900 // TraesCS7A02G107100 // TraesCS4A02G056500 // TraesCS3A02G338700 // …
GO:0009150	P	purine ribonucleotide metabolic process	112	2813	2460	85761	0.00058	0.025	// TraesCS3B02G454300 // TraesCS6A02G213700 // TraesCS5B02G354800 // TraesCS5A02G287400 // TraesCS3B02G385500 // TraesCS2A02G593000 // TraesCS5D02G380000 // TraesCS6B02G414800 // TraesCS4A02G213400 // TraesCS4B02G099100 // TraesCS1B02G097700 // TraesCS6D02G352300 // TraesCS3D02G079200 // TraesCS5A02G416300 // TraesCS5B02G160500 // TraesCS3D02G112300 // TraesCS3A02G183500 // TraesCS7A02G478100 // …
GO:0032502	P	developmental process	838	2813	23141	85761	0.00058	0.025	// TraesCS1A02G382900 // TraesCS7A02G186900 // TraesCS1D02G178500 // TraesCS6A02G213700 // TraesCS3B02G546200 // TraesCS4D02G045500 // TraesCS1B02G124600 // TraesCS3D02G479100 // TraesCS2D02G232300 // TraesCS7B02G484400 // TraesCS2B02G285600 // TraesCS6D02G099400 // TraesCS7B02G070900 // TraesCS5D02G162200 // TraesCS1A02G113100 // TraesCS2B02G217500 // TraesCS7A02G422500 // TraesCS3B02G028900 // …
GO:0009082	P	branched-chain amino acid biosynthetic process	8	2813	52	85761	0.0006	0.026	// TraesCS4B02G235400 // TraesCS7A02G280700 // TraesCS2A02G407900 // TraesCS4A02G059800 // TraesCS3D02G302500 // TraesCS6A02G218300 // TraesCS1A02G208500 // TraesCS3A02G299200
GO:0031109	P	microtubule polymerization or depolymerization	23	2813	316	85761	0.00061	0.026	// TraesCS5A02G490500 // TraesCS7D02G399400 // TraesCS5B02G156500 // TraesCS7D02G413700 // TraesCS4B02G252500 // TraesCS2D02G231700 // TraesCS7A02G500900 // TraesCS7D02G361100 // TraesCS2B02G249500 // TraesCS4A02G163400 // TraesCS7D02G224800 // TraesCS4D02G073400 // TraesCS5A02G513200 // TraesCS1D02G256000 // TraesCS5B02G460200 // TraesCS3A02G342300 // TraesCS6A02G282800 // TraesCS4B02G321500 // …
GO:0046132	P	pyrimidine ribonucleoside biosynthetic process	11	2813	96	85761	0.00062	0.026	// TraesCS6B02G328700 // TraesCS3A02G236700 // TraesCS4A02G213400 // TraesCS1B02G441900 // TraesCS3B02G547900 // TraesCS2D02G271700 // TraesCS1A02G217200 // TraesCS1D02G436900 // TraesCS1D02G219000 // TraesCS1A02G411600 // TraesCS3A02G222100
GO:0006790	P	sulfur compound metabolic process	148	2813	3413	85761	0.00062	0.026	// TraesCS2A02G593000 // TraesCS5A02G221200 // TraesCS6A02G213700 // TraesCS5B02G354800 // TraesCS5B02G563900 // TraesCS1D02G371200 // TraesCS7D02G286800 // TraesCS4D02G214700 // TraesCS6B02G414800 // TraesCS7A02G422500 // TraesCS5B02G317200 // TraesCS5B02G302300 // TraesCS4D02G353800 // TraesCS3A02G449100 // TraesCS4A02G120700 // TraesCS3D02G112300 // TraesCS7D02G466500 // TraesCS4B02G360800 // …
GO:0034440	P	lipid oxidation	43	2813	753	85761	0.00063	0.027	// TraesCS7B02G226700 // TraesCS2D02G458300 // TraesCS6B02G126000 // TraesCS1B02G363100 // TraesCS3B02G331100 // TraesCS2D02G496100 // TraesCS4A02G286000 // TraesCS3D02G238700 // TraesCS1B02G311400 // TraesCS4A02G128000 // TraesCS7A02G422500 // TraesCS7D02G060200 // TraesCS4B02G189200 // TraesCS3D02G272100 // TraesCS5D02G246800 // TraesCS7A02G104100 // TraesCS1D02G231000 // TraesCS3B02G265000 // …
GO:0043412	P	macromolecule modification	663	2813	18019	85761	0.00066	0.028	// TraesCS1A02G382900 // TraesCS2B02G431700 // TraesCS7D02G313600 // TraesCS7B02G179000 // TraesCS4D02G045500 // TraesCS7A02G304400 // TraesCS2B02G318000 // TraesCS2A02G182200 // TraesCS7A02G422500 // TraesCS4A02G364200 // TraesCS2A02G251000 // TraesCS4A02G223200 // TraesCS7B02G271400 // TraesCS3B02G399200 // TraesCS7D02G024400 // TraesCS7D02G487600 // TraesCS2D02G114900 // TraesCS1D02G082600 // …
GO:0030243	P	cellulose metabolic process	66	2813	1304	85761	0.00067	0.028	// TraesCS6A02G166100 // TraesCS1A02G149700 // TraesCS4A02G094000 // TraesCS3B02G546200 // TraesCS3A02G341000 // TraesCS7D02G399400 // TraesCS2A02G330200 // TraesCS3A02G417000 // TraesCS1D02G365100 // TraesCS2D02G358500 // TraesCS3B02G162500 // TraesCS4A02G008100 // TraesCS5A02G367800 // TraesCS4B02G047100 // TraesCS2B02G245600 // TraesCS4A02G456300 // TraesCS2A02G251000 // TraesCS2B02G340700 // …
GO:0006733	P	oxidoreduction coenzyme metabolic process	107	2813	2341	85761	0.00067	0.028	// TraesCS3B02G454300 // TraesCS6A02G213700 // TraesCS5B02G354800 // TraesCS3A02G193800 // TraesCS5A02G287400 // TraesCS3B02G143500 // TraesCS2A02G593000 // TraesCS4A02G221400 // TraesCS7D02G129900 // TraesCS5B02G317200 // TraesCS4B02G099100 // TraesCS5B02G186100 // TraesCS6D02G078300 // TraesCS3A02G183500 // TraesCS7A02G478100 // TraesCS5A02G022200 // TraesCS3B02G565200 // TraesCS5B02G290600 // …
GO:0048580	P	regulation of post-embryonic development	149	2813	3447	85761	0.00067	0.028	// TraesCS5A02G484700 // TraesCS3D02G386400 // TraesCS7D02G399400 // TraesCS7B02G101500 // TraesCS3A02G038300 // TraesCS7A02G422500 // TraesCS7D02G169400 // TraesCS2A02G251000 // TraesCS1A02G216900 // TraesCS7A02G154900 // TraesCS3B02G399200 // TraesCS5D02G417400 // TraesCS5D02G128600 // TraesCS7D02G224800 // TraesCS7B02G468100 // TraesCS5D02G492900 // TraesCS2D02G114900 // TraesCS2A02G232400 // …
GO:0006573	P	valine metabolic process	9	2813	67	85761	0.00068	0.029	// TraesCS4B02G235400 // TraesCS7A02G280700 // TraesCS2A02G407900 // TraesCS4A02G059800 // TraesCS3D02G302500 // TraesCS7B02G112500 // TraesCS6A02G218300 // TraesCS1A02G208500 // TraesCS3A02G299200
GO:0006793	P	phosphorus metabolic process	536	2813	14329	85761	0.00068	0.029	// TraesCS1A02G382900 // TraesCS2B02G431700 // TraesCS6A02G213700 // TraesCS4D02G045500 // TraesCS1A02G195200 // TraesCS3B02G385500 // TraesCS4B02G228400 // TraesCS4A02G221400 // TraesCS1A02G082500 // TraesCS7D02G129900 // TraesCS7A02G422500 // TraesCS3A02G236700 // TraesCS2A02G251000 // TraesCS4A02G223200 // TraesCS5D02G417400 // TraesCS3A02G449100 // TraesCS2D02G114900 // TraesCS1D02G082600 // …
GO:0048856	P	anatomical structure development	829	2813	22911	85761	0.00069	0.029	// TraesCS1A02G382900 // TraesCS7A02G186900 // TraesCS1D02G178500 // TraesCS6A02G213700 // TraesCS3B02G546200 // TraesCS4D02G045500 // TraesCS1B02G124600 // TraesCS3D02G479100 // TraesCS2D02G232300 // TraesCS7B02G484400 // TraesCS2B02G285600 // TraesCS6D02G099400 // TraesCS7B02G070900 // TraesCS5D02G162200 // TraesCS1A02G113100 // TraesCS2B02G217500 // TraesCS7A02G422500 // TraesCS3B02G028900 // …
GO:0009311	P	oligosaccharide metabolic process	56	2813	1067	85761	0.00075	0.031	// TraesCS2B02G342600 // TraesCS3B02G231400 // TraesCS3A02G377600 // TraesCS1A02G445500 // TraesCS2B02G327300 // TraesCS2A02G593000 // TraesCS7D02G413700 // TraesCS1A02G091500 // TraesCS4B02G179600 // TraesCS5A02G190000 // TraesCS2D02G231700 // TraesCS7A02G377800 // TraesCS2A02G330200 // TraesCS4A02G062900 // TraesCS4B02G186300 // TraesCS6A02G367200 // TraesCS3A02G493900 // TraesCS2B02G249500 // …
GO:0046134	P	pyrimidine nucleoside biosynthetic process	11	2813	99	85761	0.00078	0.032	// TraesCS6B02G328700 // TraesCS3A02G236700 // TraesCS4A02G213400 // TraesCS1B02G441900 // TraesCS3B02G547900 // TraesCS2D02G271700 // TraesCS1A02G217200 // TraesCS1D02G436900 // TraesCS1D02G219000 // TraesCS1A02G411600 // TraesCS3A02G222100
GO:0016246	P	RNA interference	38	2813	647	85761	0.00078	0.032	// TraesCS1D02G211000 // TraesCS7D02G351700 // TraesCS1A02G445500 // TraesCS4A02G142300 // TraesCS5B02G358500 // TraesCS2D02G203000 // TraesCS2A02G182200 // TraesCS4B02G109700 // TraesCS4A02G324800 // TraesCS3A02G391800 // TraesCS7B02G050100 // TraesCS5D02G472300 // TraesCS3D02G079200 // TraesCS5D02G337400 // TraesCS5B02G162300 // TraesCS5B02G394400 // TraesCS6D02G203100 // TraesCS1A02G324800 // …
GO:0006796	P	phosphate-containing compound metabolic process	533	2813	14274	85761	0.00082	0.034	// TraesCS1A02G382900 // TraesCS2B02G431700 // TraesCS6A02G213700 // TraesCS4D02G045500 // TraesCS1A02G195200 // TraesCS3B02G385500 // TraesCS4B02G228400 // TraesCS4A02G221400 // TraesCS1A02G082500 // TraesCS7D02G129900 // TraesCS7A02G422500 // TraesCS3A02G236700 // TraesCS2A02G251000 // TraesCS4A02G223200 // TraesCS5D02G417400 // TraesCS3A02G449100 // TraesCS2D02G114900 // TraesCS1D02G082600 // …
GO:0010020	P	chloroplast fission	9	2813	69	85761	0.00082	0.034	// TraesCS2A02G206800 // TraesCS7A02G343700 // TraesCS2A02G294500 // TraesCS2D02G488700 // TraesCS1D02G276000 // TraesCS2D02G456100 // TraesCS1B02G285700 // TraesCS6A02G066200 // TraesCS2A02G455800
GO:0048573	P	photoperiodism, flowering	44	2813	787	85761	0.00082	0.034	// TraesCS1B02G271000 // TraesCS5B02G358500 // TraesCS5B02G072100 // TraesCS2A02G268500 // TraesCS3B02G127800 // TraesCS3B02G231400 // TraesCS5A02G201700 // TraesCS6D02G332000 // TraesCS7B02G101500 // TraesCS5D02G433700 // TraesCS3A02G038300 // TraesCS2A02G226300 // TraesCS6D02G017100 // TraesCS3D02G346000 // TraesCS1B02G383300 // TraesCS1A02G216900 // TraesCS3A02G513700 // TraesCS5A02G426100 // …
GO:0010604	P	positive regulation of macromolecule metabolic process	130	2813	2961	85761	0.00084	0.034	// TraesCS5A02G098900 // TraesCS2D02G361800 // TraesCS6B02G036900 // TraesCS7D02G320000 // TraesCS2A02G182200 // TraesCS1B02G124200 // TraesCS6B02G414800 // TraesCS7A02G422500 // TraesCS4D02G012400 // TraesCS2B02G232000 // TraesCS1A02G324800 // TraesCS6D02G136200 // TraesCS6A02G013200 // TraesCS2D02G114900 // TraesCS4B02G114800 // TraesCS2B02G176700 // TraesCS5D02G344400 // TraesCS7B02G093000 // …
GO:0044770	P	cell cycle phase transition	26	2813	387	85761	0.00086	0.035	// TraesCS1D02G245300 // TraesCS4D02G232400 // TraesCS7D02G383900 // TraesCS7D02G399400 // TraesCS4A02G206100 // TraesCS7B02G352800 // TraesCS6A02G360600 // TraesCS4A02G364200 // TraesCS3A02G273500 // TraesCS3A02G391800 // TraesCS3B02G252200 // TraesCS3A02G186500 // TraesCS6D02G290500 // TraesCS7A02G248700 // TraesCS7D02G224800 // TraesCS6D02G157200 // TraesCS4B02G109700 // TraesCS2D02G232300 // …
GO:0035821	P	modification of morphology or physiology of other organism	34	2813	561	85761	0.00087	0.036	// TraesCS1A02G050700 // TraesCS1B02G017700 // TraesCS7D02G351700 // TraesCS1A02G445500 // TraesCS4A02G142300 // TraesCS5B02G358500 // TraesCS2D02G151100 // TraesCS1D02G052900 // TraesCS4A02G206100 // TraesCS1D02G012600 // TraesCS1A02G013600 // TraesCS1A02G050900 // TraesCS1D02G053000 // TraesCS2A02G284500 // TraesCS3D02G079200 // TraesCS3A02G537600 // TraesCS3D02G543100 // TraesCS3A02G292400 // …
GO:0010384	P	cell wall proteoglycan metabolic process	6	2813	30	85761	0.00088	0.036	// TraesCS7B02G209500 // TraesCS5A02G038100 // TraesCS1A02G267200 // TraesCS3D02G380700 // TraesCS5B02G460200 // TraesCS7A02G293200
GO:0010405	P	arabinogalactan protein metabolic process	6	2813	30	85761	0.00088	0.036	// TraesCS7B02G209500 // TraesCS5A02G038100 // TraesCS1A02G267200 // TraesCS3D02G380700 // TraesCS5B02G460200 // TraesCS7A02G293200
GO:0010404	P	cell wall hydroxyproline-rich glycoprotein metabolic process	6	2813	30	85761	0.00088	0.036	// TraesCS7B02G209500 // TraesCS5A02G038100 // TraesCS1A02G267200 // TraesCS3D02G380700 // TraesCS5B02G460200 // TraesCS7A02G293200
GO:0007000	P	nucleolus organization	9	2813	70	85761	0.0009	0.037	// TraesCS6A02G282800 // TraesCS3A02G273500 // TraesCS2A02G341500 // TraesCS7D02G399400 // TraesCS4A02G107900 // TraesCS7D02G121800 // TraesCS7D02G224800 // TraesCS7A02G252900 // TraesCS3D02G203400
GO:0016125	P	sterol metabolic process	43	2813	768	85761	0.00091	0.037	// TraesCS7A02G186900 // TraesCS5B02G493400 // TraesCS3A02G341000 // TraesCS7A02G180100 // TraesCS2A02G330200 // TraesCS7A02G466800 // TraesCS3D02G195700 // TraesCS1D02G371200 // TraesCS2B02G255000 // TraesCS4A02G148200 // TraesCS4A02G008100 // TraesCS7B02G151700 // TraesCS4B02G047100 // TraesCS4D02G046900 // TraesCS2D02G231700 // TraesCS5B02G183900 // TraesCS4D02G155800 // TraesCS4A02G192500 // …
GO:0030968	P	endoplasmic reticulum unfolded protein response	42	2813	745	85761	0.00092	0.037	// TraesCS5A02G328200 // TraesCS1B02G439800 // TraesCS2A02G155500 // TraesCS5B02G404000 // TraesCS7B02G101500 // TraesCS2A02G199700 // TraesCS2D02G207400 // TraesCS7A02G370000 // TraesCS1A02G069600 // TraesCS7D02G392800 // TraesCS5A02G440400 // TraesCS7D02G513300 // TraesCS1D02G405200 // TraesCS1A02G409800 // TraesCS3A02G537700 // TraesCS6B02G340400 // TraesCS6D02G136200 // TraesCS5B02G160500 // …
GO:0009909	P	regulation of flower development	111	2813	2469	85761	0.00092	0.037	// TraesCS5A02G484700 // TraesCS3D02G386400 // TraesCS7D02G399400 // TraesCS3A02G038300 // TraesCS2A02G251000 // TraesCS1A02G216900 // TraesCS3B02G399200 // TraesCS5D02G417400 // TraesCS5D02G128600 // TraesCS7D02G224800 // TraesCS7B02G468100 // TraesCS2D02G114900 // TraesCS2A02G232400 // TraesCS7D02G246600 // TraesCS6A02G166100 // TraesCS2D02G232300 // TraesCS3D02G384700 // TraesCS3D02G145100 // …
GO:0006241	P	CTP biosynthetic process	8	2813	56	85761	0.00093	0.037	// TraesCS3A02G236700 // TraesCS4A02G213400 // TraesCS1B02G441900 // TraesCS1A02G411600 // TraesCS1D02G436900 // TraesCS1D02G219000 // TraesCS1A02G217200 // TraesCS3A02G222100
GO:0006446	P	regulation of translational initiation	13	2813	135	85761	0.00093	0.037	// TraesCS5D02G228100 // TraesCS2A02G040200 // TraesCS3A02G153900 // TraesCS3D02G315200 // TraesCS3D02G506600 // TraesCS5B02G219100 // TraesCS1B02G124200 // TraesCS5D02G167000 // TraesCS6B02G381600 // TraesCS2D02G278200 // TraesCS4D02G298100 // TraesCS3D02G161300 // TraesCS2B02G053100
GO:0009209	P	pyrimidine ribonucleoside triphosphate biosynthetic process	8	2813	56	85761	0.00093	0.037	// TraesCS3A02G236700 // TraesCS4A02G213400 // TraesCS1B02G441900 // TraesCS1A02G411600 // TraesCS1D02G436900 // TraesCS1D02G219000 // TraesCS1A02G217200 // TraesCS3A02G222100
GO:0009208	P	pyrimidine ribonucleoside triphosphate metabolic process	8	2813	56	85761	0.00093	0.037	// TraesCS3A02G236700 // TraesCS4A02G213400 // TraesCS1B02G441900 // TraesCS1A02G411600 // TraesCS1D02G436900 // TraesCS1D02G219000 // TraesCS1A02G217200 // TraesCS3A02G222100
GO:0046036	P	CTP metabolic process	8	2813	56	85761	0.00093	0.037	// TraesCS3A02G236700 // TraesCS4A02G213400 // TraesCS1B02G441900 // TraesCS1A02G411600 // TraesCS1D02G436900 // TraesCS1D02G219000 // TraesCS1A02G217200 // TraesCS3A02G222100
GO:0042732	P	D-xylose metabolic process	12	2813	118	85761	0.00094	0.037	// TraesCS1B02G428900 // TraesCS2A02G102100 // TraesCS4A02G111100 // TraesCS1D02G112300 // TraesCS4D02G047600 // TraesCS3A02G338700 // TraesCS7B02G076500 // TraesCS5D02G404300 // TraesCS4A02G099100 // TraesCS4B02G193000 // TraesCS3B02G397700 // TraesCS4B02G205200
GO:0071702	P	organic substance transport	336	2813	8653	85761	0.00094	0.037	// TraesCS5A02G484700 // TraesCS3A02G295000 // TraesCS7D02G281900 // TraesCS1B02G478200 // TraesCS7D02G383900 // TraesCS7A02G285200 // TraesCS4A02G028900 // TraesCS7D02G305800 // TraesCS7A02G388300 // TraesCS5B02G111300 // TraesCS5A02G221200 // TraesCS4B02G043300 // TraesCS6D02G166400 // TraesCS1D02G157100 // TraesCS7D02G413700 // TraesCS1A02G091500 // TraesCS1A02G283200 // TraesCS2B02G217500 // …
GO:0045739	P	positive regulation of DNA repair	5	2813	20	85761	0.001	0.04	// TraesCS2B02G247200 // TraesCS2D02G361800 // TraesCS6A02G373400 // TraesCS2A02G221800 // TraesCS7A02G104100
GO:0006551	P	leucine metabolic process	8	2813	57	85761	0.001	0.041	// TraesCS4B02G235400 // TraesCS2A02G407900 // TraesCS4A02G059800 // TraesCS3D02G302500 // TraesCS6A02G080600 // TraesCS6A02G218300 // TraesCS1A02G208500 // TraesCS3A02G299200
GO:1901362	P	organic cyclic compound biosynthetic process	686	2813	18790	85761	0.0011	0.043	// TraesCS7A02G186900 // TraesCS1A02G113100 // TraesCS1D02G260200 // TraesCS4A02G028900 // TraesCS3B02G385500 // TraesCS5A02G467200 // TraesCS4B02G228400 // TraesCS4A02G221400 // TraesCS7D02G313600 // TraesCS2B02G217500 // TraesCS7A02G422500 // TraesCS4A02G364200 // TraesCS3A02G236700 // TraesCS5A02G412000 // TraesCS4B02G279700 // TraesCS4A02G404800 // TraesCS5B02G302300 // TraesCS6A02G034600 // …
GO:0007018	P	microtubule-based movement	17	2813	212	85761	0.0011	0.045	// TraesCS1A02G095000 // TraesCS1B02G293500 // TraesCS7D02G278800 // TraesCS1A02G249100 // TraesCS2D02G274700 // TraesCS2D02G488700 // TraesCS7D02G313500 // TraesCS3D02G172000 // TraesCS5B02G156500 // TraesCS5B02G074200 // TraesCS2B02G348600 // TraesCS5D02G040800 // TraesCS2A02G305500 // TraesCS5D02G078500 // TraesCS6D02G221400 // TraesCS6D02G091600 // TraesCS1D02G248600
GO:0080188	P	RNA-directed DNA methylation	11	2813	105	85761	0.0012	0.047	// TraesCS3A02G167400 // TraesCS5D02G344400 // TraesCS6B02G036900 // TraesCS3B02G231900 // TraesCS3A02G158200 // TraesCS7B02G202900 // TraesCS2A02G182200 // TraesCS3D02G231600 // TraesCS1A02G324800 // TraesCS6D02G030300 // TraesCS1D02G168200
GO:0000394	P	RNA splicing, via endonucleolytic cleavage and ligation	32	2813	528	85761	0.0012	0.047	// TraesCS1D02G245300 // TraesCS4B02G122800 // TraesCS2A02G268500 // TraesCS6A02G220100 // TraesCS5B02G266700 // TraesCS7D02G361100 // TraesCS4A02G192500 // TraesCS3A02G513700 // TraesCS4D02G318900 // TraesCS5A02G469000 // TraesCS5A02G416300 // TraesCS5B02G324000 // TraesCS1B02G112300 // TraesCS2A02G356500 // TraesCS6D02G352400 // TraesCS3A02G103900 // TraesCS7D02G140400 // TraesCS7D02G066900 // …
GO:0015790	P	UDP-xylose transport	5	2813	21	85761	0.0012	0.047	// TraesCS1B02G173400 // TraesCS5A02G140600 // TraesCS1A02G156400 // TraesCS1D02G154900 // TraesCS2A02G359100
GO:0046165	P	alcohol biosynthetic process	22	2813	313	85761	0.0012	0.047	// TraesCS5A02G221200 // TraesCS7D02G190100 // TraesCS4B02G161300 // TraesCS1D02G371200 // TraesCS3B02G207600 // TraesCS1D02G198000 // TraesCS3D02G343900 // TraesCS5B02G220000 // TraesCS3B02G477100 // TraesCS4D02G285600 // TraesCS1B02G381600 // TraesCS3B02G439000 // TraesCS2A02G355400 // TraesCS6D02G379900 // TraesCS4A02G017200 // TraesCS3B02G286300 // TraesCS5D02G312400 // TraesCS6B02G434400 // …
GO:0052541	P	plant-type cell wall cellulose metabolic process	10	2813	89	85761	0.0012	0.048	// TraesCS3A02G341000 // TraesCS4D02G155800 // TraesCS6A02G200600 // TraesCS4A02G148200 // TraesCS7A02G466800 // TraesCS2B02G624100 // TraesCS2A02G330200 // TraesCS2B02G352000 // TraesCS4D02G046900 // TraesCS4B02G047100
GO:0009648	P	photoperiodism	45	2813	828	85761	0.0012	0.048	// TraesCS1B02G271000 // TraesCS5B02G358500 // TraesCS5B02G072100 // TraesCS2A02G268500 // TraesCS3B02G127800 // TraesCS3B02G231400 // TraesCS5A02G201700 // TraesCS6D02G332000 // TraesCS7B02G101500 // TraesCS5D02G433700 // TraesCS3A02G038300 // TraesCS2A02G226300 // TraesCS6D02G017100 // TraesCS3D02G346000 // TraesCS1B02G383300 // TraesCS1A02G216900 // TraesCS3A02G513700 // TraesCS5A02G426100 // …
GO:0000266	P	mitochondrial fission	7	2813	45	85761	0.0012	0.048	// TraesCS3A02G273500 // TraesCS4D02G047600 // TraesCS1B02G411700 // TraesCS2D02G293700 // TraesCS7A02G198100 // TraesCS1A02G213900 // TraesCS1A02G385400
GO:0007127	P	meiosis I	34	2813	574	85761	0.0012	0.048	// TraesCS4D02G232400 // TraesCS3D02G386400 // TraesCS5B02G358500 // TraesCS6B02G225400 // TraesCS4D02G162900 // TraesCS7D02G399400 // TraesCS6A02G268600 // TraesCS2B02G352700 // TraesCS7B02G151700 // TraesCS6A02G205200 // TraesCS2B02G053100 // TraesCS3B02G535000 // TraesCS5A02G286500 // TraesCS1B02G186200 // TraesCS3B02G252200 // TraesCS5B02G162300 // TraesCS7D02G313500 // TraesCS2D02G238300 // …
GO:0009148	P	pyrimidine nucleoside triphosphate biosynthetic process	8	2813	59	85761	0.0013	0.049	// TraesCS3A02G236700 // TraesCS4A02G213400 // TraesCS1B02G441900 // TraesCS1A02G411600 // TraesCS1D02G436900 // TraesCS1D02G219000 // TraesCS1A02G217200 // TraesCS3A02G222100
GO:0050658	P	RNA transport	27	2813	420	85761	0.0013	0.049	// TraesCS4A02G099300 // TraesCS1D02G147600 // TraesCS3A02G530600 // TraesCS4B02G140900 // TraesCS2A02G430300 // TraesCS7B02G315000 // TraesCS5D02G242900 // TraesCS6A02G083400 // TraesCS1A02G060700 // TraesCS1A02G049300 // TraesCS2B02G261300 // TraesCS7D02G437400 // TraesCS6D02G097500 // TraesCS2D02G114900 // TraesCS3D02G362200 // TraesCS5D02G152200 // TraesCS5B02G200200 // TraesCS1B02G168200 // …
GO:0050657	P	nucleic acid transport	27	2813	420	85761	0.0013	0.049	// TraesCS4A02G099300 // TraesCS1D02G147600 // TraesCS3A02G530600 // TraesCS4B02G140900 // TraesCS2A02G430300 // TraesCS7B02G315000 // TraesCS5D02G242900 // TraesCS6A02G083400 // TraesCS1A02G060700 // TraesCS1A02G049300 // TraesCS2B02G261300 // TraesCS7D02G437400 // TraesCS6D02G097500 // TraesCS2D02G114900 // TraesCS3D02G362200 // TraesCS5D02G152200 // TraesCS5B02G200200 // TraesCS1B02G168200 // …
GO:0051236	P	establishment of RNA localization	27	2813	420	85761	0.0013	0.049	// TraesCS4A02G099300 // TraesCS1D02G147600 // TraesCS3A02G530600 // TraesCS4B02G140900 // TraesCS2A02G430300 // TraesCS7B02G315000 // TraesCS5D02G242900 // TraesCS6A02G083400 // TraesCS1A02G060700 // TraesCS1A02G049300 // TraesCS2B02G261300 // TraesCS7D02G437400 // TraesCS6D02G097500 // TraesCS2D02G114900 // TraesCS3D02G362200 // TraesCS5D02G152200 // TraesCS5B02G200200 // TraesCS1B02G168200 // …
GO:0044743	P	intracellular protein transmembrane import	32	2813	531	85761	0.0013	0.05	// TraesCS7B02G226700 // TraesCS6A02G173900 // TraesCS6B02G201800 // TraesCS2D02G167900 // TraesCS3D02G238700 // TraesCS4A02G128000 // TraesCS1A02G165800 // TraesCS7A02G422500 // TraesCS7D02G060200 // TraesCS2A02G308600 // TraesCS5D02G555100 // TraesCS7A02G104100 // TraesCS1A02G001900 // TraesCS2B02G325100 // TraesCS1B02G173400 // TraesCS5D02G183100 // TraesCS5A02G434500 // TraesCS2D02G458300 // …
GO:0048831	P	regulation of shoot system development	118	2813	2685	85761	0.0014	0.052	// TraesCS5A02G484700 // TraesCS3D02G386400 // TraesCS7D02G399400 // TraesCS7B02G101500 // TraesCS3A02G038300 // TraesCS2A02G251000 // TraesCS1A02G216900 // TraesCS3B02G399200 // TraesCS5D02G417400 // TraesCS5D02G128600 // TraesCS7D02G224800 // TraesCS7B02G468100 // TraesCS2D02G114900 // TraesCS2A02G232400 // TraesCS7D02G246600 // TraesCS6A02G166100 // TraesCS2D02G232300 // TraesCS3D02G384700 // …
GO:0032501	P	multicellular organismal process	882	2813	24629	85761	0.0014	0.052	// TraesCS7A02G186900 // TraesCS1D02G178500 // TraesCS6A02G213700 // TraesCS3B02G546200 // TraesCS1B02G124600 // TraesCS3D02G479100 // TraesCS2D02G232300 // TraesCS6D02G099400 // TraesCS7B02G070900 // TraesCS5D02G162200 // TraesCS1A02G113100 // TraesCS2B02G217500 // TraesCS7A02G422500 // TraesCS3B02G028900 // TraesCS3A02G236700 // TraesCS5A02G412000 // TraesCS6D02G017100 // TraesCS2D02G554500 // …
GO:0043647	P	inositol phosphate metabolic process	21	2813	296	85761	0.0014	0.052	// TraesCS1B02G428900 // TraesCS1B02G381600 // TraesCS5D02G312400 // TraesCS7D02G190100 // TraesCS6D02G379900 // TraesCS6B02G434400 // TraesCS5B02G434000 // TraesCS1D02G198000 // TraesCS2B02G525900 // TraesCS4B02G161300 // TraesCS2D02G369800 // TraesCS4D02G285600 // TraesCS5A02G221200 // TraesCS3B02G207600 // TraesCS7B02G093800 // TraesCS4A02G017200 // TraesCS3B02G439000 // TraesCS3D02G343900 // …
GO:0007275	P	multicellular organism development	744	2813	20549	85761	0.0014	0.053	// TraesCS7A02G186900 // TraesCS1D02G178500 // TraesCS6A02G213700 // TraesCS7B02G179000 // TraesCS1B02G124600 // TraesCS3D02G479100 // TraesCS2D02G232300 // TraesCS6D02G099400 // TraesCS7B02G070900 // TraesCS5D02G162200 // TraesCS1A02G113100 // TraesCS2B02G217500 // TraesCS7A02G422500 // TraesCS3B02G028900 // TraesCS3A02G236700 // TraesCS5A02G412000 // TraesCS6D02G017100 // TraesCS2D02G554500 // …
GO:0019321	P	pentose metabolic process	18	2813	236	85761	0.0014	0.053	// TraesCS1B02G428900 // TraesCS2A02G102100 // TraesCS5D02G404300 // TraesCS5D02G293800 // TraesCS1D02G242400 // TraesCS1D02G112300 // TraesCS4D02G047600 // TraesCS4B02G205200 // TraesCS3A02G338700 // TraesCS7B02G076500 // TraesCS3B02G397500 // TraesCS4A02G111100 // TraesCS4A02G099100 // TraesCS4B02G193000 // TraesCS3B02G397700 // TraesCS7A02G404200 // TraesCS1B02G389100 // TraesCS7B02G095400
GO:0010228	P	vegetative to reproductive phase transition of meristem	86	2813	1853	85761	0.0014	0.053	// TraesCS5B02G072100 // TraesCS7B02G101500 // TraesCS3A02G038300 // TraesCS5A02G473800 // TraesCS2B02G603600 // TraesCS1A02G216900 // TraesCS3A02G513700 // TraesCS6D02G136200 // TraesCS7B02G468100 // TraesCS2D02G114900 // TraesCS2A02G232400 // TraesCS4B02G206900 // TraesCS2B02G531200 // TraesCS4A02G416800 // TraesCS6B02G175100 // TraesCS2B02G198600 // TraesCS5A02G325600 // TraesCS5D02G437100 // …
GO:0046131	P	pyrimidine ribonucleoside metabolic process	11	2813	108	85761	0.0015	0.056	// TraesCS6B02G328700 // TraesCS3A02G236700 // TraesCS4A02G213400 // TraesCS1B02G441900 // TraesCS3B02G547900 // TraesCS2D02G271700 // TraesCS1A02G217200 // TraesCS1D02G436900 // TraesCS1D02G219000 // TraesCS1A02G411600 // TraesCS3A02G222100
GO:1901137	P	carbohydrate derivative biosynthetic process	166	2813	3982	85761	0.0015	0.056	// TraesCS7D02G492000 // TraesCS3A02G295000 // TraesCS5A02G221200 // TraesCS7D02G313600 // TraesCS3B02G385500 // TraesCS5B02G246400 // TraesCS3D02G184500 // TraesCS5D02G404300 // TraesCS5D02G380000 // TraesCS4D02G214700 // TraesCS1A02G091500 // TraesCS4A02G247700 // TraesCS4A02G213400 // TraesCS3A02G236700 // TraesCS5D02G072200 // TraesCS5B02G317200 // TraesCS4D02G254200 // TraesCS7B02G209500 // …
GO:0018130	P	heterocycle biosynthetic process	623	2813	17011	85761	0.0015	0.057	// TraesCS7D02G313600 // TraesCS1D02G260200 // TraesCS4A02G028900 // TraesCS3B02G385500 // TraesCS5A02G467200 // TraesCS4B02G228400 // TraesCS4A02G221400 // TraesCS2B02G217500 // TraesCS7A02G422500 // TraesCS4A02G364200 // TraesCS3A02G236700 // TraesCS5A02G412000 // TraesCS4B02G279700 // TraesCS4A02G404800 // TraesCS6A02G034600 // TraesCS3A02G449100 // TraesCS2D02G114900 // TraesCS2A02G232400 // …
GO:0006397	P	mRNA processing	77	2813	1629	85761	0.0016	0.058	// TraesCS2B02G518600 // TraesCS2D02G244500 // TraesCS2B02G112000 // TraesCS1D02G445700 // TraesCS1B02G478200 // TraesCS1D02G147600 // TraesCS4A02G106800 // TraesCS5A02G554700 // TraesCS7A02G304400 // TraesCS4D02G162900 // TraesCS1A02G369900 // TraesCS6D02G332000 // TraesCS4D02G143400 // TraesCS7B02G401200 // TraesCS2B02G131900 // TraesCS6B02G414800 // TraesCS2B02G301300 // TraesCS5A02G307100 // …
GO:0051252	P	regulation of RNA metabolic process	450	2813	11990	85761	0.0016	0.058	// TraesCS7D02G313600 // TraesCS1D02G260200 // TraesCS4A02G028900 // TraesCS2B02G217500 // TraesCS7A02G422500 // TraesCS4A02G364200 // TraesCS5A02G412000 // TraesCS4B02G279700 // TraesCS4A02G404800 // TraesCS6A02G034600 // TraesCS2D02G114900 // TraesCS2A02G232400 // TraesCS1A02G334900 // TraesCS1B02G271100 // TraesCS5B02G086900 // TraesCS5D02G211400 // TraesCS6D02G096000 // TraesCS4D02G298600 // …
GO:0051054	P	positive regulation of DNA metabolic process	8	2813	62	85761	0.0017	0.062	// TraesCS2B02G247200 // TraesCS2D02G361800 // TraesCS6A02G373400 // TraesCS7A02G104100 // TraesCS2A02G561600 // TraesCS2A02G221800 // TraesCS2B02G348600 // TraesCS5A02G098900
GO:0006029	P	proteoglycan metabolic process	7	2813	48	85761	0.0017	0.064	// TraesCS7B02G209500 // TraesCS5A02G038100 // TraesCS1A02G267200 // TraesCS1A02G361100 // TraesCS3D02G380700 // TraesCS5B02G460200 // TraesCS7A02G293200
GO:0051365	P	cellular response to potassium ion starvation	16	2813	202	85761	0.0018	0.065	// TraesCS1D02G082600 // TraesCS7D02G292400 // TraesCS4B02G148900 // TraesCS2B02G175800 // TraesCS3D02G055500 // TraesCS5A02G148000 // TraesCS3D02G374300 // TraesCS3A02G256600 // TraesCS4B02G159900 // TraesCS1D02G185500 // TraesCS5D02G400000 // TraesCS5B02G395100 // TraesCS7D02G190100 // TraesCS2A02G163800 // TraesCS4D02G046400 // TraesCS7B02G093800
GO:0009266	P	response to temperature stimulus	399	2813	10545	85761	0.0018	0.065	// TraesCS6A02G213700 // TraesCS3D02G479100 // TraesCS2B02G285600 // TraesCS5B02G380000 // TraesCS7A02G422500 // TraesCS2A02G251000 // TraesCS7D02G341400 // TraesCS4B02G279700 // TraesCS3D02G246500 // TraesCS5D02G417400 // TraesCS1D02G136900 // TraesCS2D02G114900 // TraesCS1D02G082600 // TraesCS4D02G256900 // TraesCS2A02G227000 // TraesCS3A02G277100 // TraesCS5A02G330400 // TraesCS7B02G291800 // …
GO:0019751	P	polyol metabolic process	27	2813	432	85761	0.0019	0.068	// TraesCS1B02G428900 // TraesCS5A02G221200 // TraesCS7D02G190100 // TraesCS4B02G161300 // TraesCS3B02G207600 // TraesCS1D02G198000 // TraesCS3D02G343900 // TraesCS5B02G220000 // TraesCS3B02G477100 // TraesCS4D02G285600 // TraesCS5B02G434000 // TraesCS2A02G330200 // TraesCS1B02G381600 // TraesCS3B02G439000 // TraesCS2A02G355400 // TraesCS6D02G379900 // TraesCS6A02G200600 // TraesCS2A02G070500 // …
GO:0006984	P	ER-nucleus signaling pathway	7	2813	49	85761	0.0019	0.07	// TraesCS4A02G268800 // TraesCS1A02G099300 // TraesCS7D02G392800 // TraesCS4B02G152900 // TraesCS4A02G250800 // TraesCS4B02G064100 // TraesCS6B02G113900
GO:0042542	P	response to hydrogen peroxide	81	2813	1748	85761	0.002	0.073	// TraesCS6D02G090400 // TraesCS6A02G213700 // TraesCS5A02G479300 // TraesCS7B02G119700 // TraesCS5B02G123800 // TraesCS2D02G546500 // TraesCS3D02G004200 // TraesCS1A02G123000 // TraesCS3B02G131200 // TraesCS2A02G082100 // TraesCS4B02G112600 // TraesCS7A02G529900 // TraesCS1D02G327200 // TraesCS3D02G115000 // TraesCS7A02G257100 // TraesCS4A02G298600 // TraesCS5B02G509400 // TraesCS3A02G038300 // …
GO:0000054	P	ribosomal subunit export from nucleus	5	2813	24	85761	0.002	0.073	// TraesCS1A02G060700 // TraesCS2A02G430300 // TraesCS2A02G147400 // TraesCS7D02G349900 // TraesCS1D02G420600
GO:0033750	P	ribosome localization	5	2813	24	85761	0.002	0.073	// TraesCS1A02G060700 // TraesCS2A02G430300 // TraesCS2A02G147400 // TraesCS7D02G349900 // TraesCS1D02G420600
GO:0033753	P	establishment of ribosome localization	5	2813	24	85761	0.002	0.073	// TraesCS1A02G060700 // TraesCS2A02G430300 // TraesCS2A02G147400 // TraesCS7D02G349900 // TraesCS1D02G420600
GO:0044711	P	single-organism biosynthetic process	588	2813	16047	85761	0.002	0.074	// TraesCS7A02G186900 // TraesCS6A02G213700 // TraesCS4A02G028900 // TraesCS3B02G385500 // TraesCS5B02G246400 // TraesCS4B02G228400 // TraesCS4A02G221400 // TraesCS1A02G113100 // TraesCS7A02G422500 // TraesCS3A02G236700 // TraesCS2A02G251000 // TraesCS2A02G169800 // TraesCS5D02G417400 // TraesCS5B02G302300 // TraesCS4D02G182800 // TraesCS3A02G449100 // TraesCS2D02G114900 // TraesCS4D02G363900 // …
GO:0061458	P	reproductive system development	429	2813	11435	85761	0.0021	0.075	// TraesCS6A02G213700 // TraesCS3D02G301400 // TraesCS7A02G422500 // TraesCS3A02G236700 // TraesCS2A02G251000 // TraesCS3A02G342300 // TraesCS3D02G246500 // TraesCS3B02G399200 // TraesCS5D02G417400 // TraesCS2D02G114900 // TraesCS2A02G232400 // TraesCS2B02G531200 // TraesCS1A02G334900 // TraesCS4D02G075900 // TraesCS1B02G271100 // TraesCS5B02G086900 // TraesCS4B02G288200 // TraesCS7D02G320000 // …
GO:0048608	P	reproductive structure development	429	2813	11435	85761	0.0021	0.075	// TraesCS6A02G213700 // TraesCS3D02G301400 // TraesCS7A02G422500 // TraesCS3A02G236700 // TraesCS2A02G251000 // TraesCS3A02G342300 // TraesCS3D02G246500 // TraesCS3B02G399200 // TraesCS5D02G417400 // TraesCS2D02G114900 // TraesCS2A02G232400 // TraesCS2B02G531200 // TraesCS1A02G334900 // TraesCS4D02G075900 // TraesCS1B02G271100 // TraesCS5B02G086900 // TraesCS4B02G288200 // TraesCS7D02G320000 // …
GO:0045143	P	homologous chromosome segregation	22	2813	328	85761	0.0021	0.076	// TraesCS4D02G232400 // TraesCS3D02G386400 // TraesCS4D02G162900 // TraesCS7D02G399400 // TraesCS7B02G151700 // TraesCS2B02G053100 // TraesCS3B02G535000 // TraesCS5A02G286500 // TraesCS3B02G252200 // TraesCS5B02G162300 // TraesCS5D02G294100 // TraesCS3D02G506600 // TraesCS7D02G224800 // TraesCS2A02G275100 // TraesCS7D02G278800 // TraesCS6B02G433000 // TraesCS7D02G313500 // TraesCS6A02G282800 // …
GO:0009628	P	response to abiotic stimulus	765	2813	21261	85761	0.0021	0.077	// TraesCS1A02G433000 // TraesCS7A02G186900 // TraesCS1D02G178500 // TraesCS6A02G213700 // TraesCS4A02G304400 // TraesCS1B02G124600 // TraesCS1A02G195200 // TraesCS3D02G479100 // TraesCS4A02G028900 // TraesCS3B02G385500 // TraesCS2B02G285600 // TraesCS7B02G070900 // TraesCS1A02G113100 // TraesCS2B02G217500 // TraesCS7A02G422500 // TraesCS3B02G028900 // TraesCS2A02G251000 // TraesCS6D02G017100 // …
GO:0071806	P	protein transmembrane transport	36	2813	641	85761	0.0021	0.077	// TraesCS7B02G226700 // TraesCS6A02G173900 // TraesCS6B02G201800 // TraesCS2D02G167900 // TraesCS3D02G238700 // TraesCS4A02G128000 // TraesCS1A02G165800 // TraesCS7A02G422500 // TraesCS7D02G060200 // TraesCS2A02G308600 // TraesCS5D02G555100 // TraesCS7A02G104100 // TraesCS1A02G001900 // TraesCS2B02G325100 // TraesCS1B02G173400 // TraesCS5D02G183100 // TraesCS5A02G434500 // TraesCS6B02G034100 // …
GO:0007163	P	establishment or maintenance of cell polarity	8	2813	65	85761	0.0022	0.078	// TraesCS7A02G377800 // TraesCS7A02G257100 // TraesCS5B02G495700 // TraesCS1B02G411700 // TraesCS7D02G374600 // TraesCS7B02G279500 // TraesCS7A02G198100 // TraesCS1A02G385400
GO:0009081	P	branched-chain amino acid metabolic process	8	2813	65	85761	0.0022	0.078	// TraesCS4B02G235400 // TraesCS7A02G280700 // TraesCS2A02G407900 // TraesCS4A02G059800 // TraesCS3D02G302500 // TraesCS6A02G218300 // TraesCS1A02G208500 // TraesCS3A02G299200
GO:0006213	P	pyrimidine nucleoside metabolic process	11	2813	114	85761	0.0022	0.078	// TraesCS6B02G328700 // TraesCS3A02G236700 // TraesCS4A02G213400 // TraesCS1B02G441900 // TraesCS3B02G547900 // TraesCS2D02G271700 // TraesCS1A02G217200 // TraesCS1D02G436900 // TraesCS1D02G219000 // TraesCS1A02G411600 // TraesCS3A02G222100
GO:0016485	P	protein processing	18	2813	247	85761	0.0022	0.08	// TraesCS7D02G324400 // TraesCS4B02G380800 // TraesCS6D02G401500 // TraesCS5A02G402100 // TraesCS2A02G314500 // TraesCS3D02G524300 // TraesCS3D02G207000 // TraesCS3B02G347600 // TraesCS7A02G327600 // TraesCS5A02G526000 // TraesCS3A02G354600 // TraesCS6D02G239500 // TraesCS1B02G249800 // TraesCS2D02G601400 // TraesCS1D02G178500 // TraesCS5D02G366000 // TraesCS6B02G267000 // TraesCS2B02G332900
GO:0006066	P	alcohol metabolic process	35	2813	622	85761	0.0024	0.084	// TraesCS1B02G428900 // TraesCS5A02G221200 // TraesCS7D02G190100 // TraesCS4B02G161300 // TraesCS1D02G371200 // TraesCS5B02G493400 // TraesCS3B02G207600 // TraesCS1D02G198000 // TraesCS3B02G477100 // TraesCS5B02G220000 // TraesCS3D02G343900 // TraesCS2A02G127300 // TraesCS4D02G285600 // TraesCS5B02G434000 // TraesCS2A02G330200 // TraesCS1B02G381600 // TraesCS2A02G041400 // TraesCS3B02G439000 // …
GO:0010499	P	proteasomal ubiquitin-independent protein catabolic process	8	2813	66	85761	0.0024	0.085	// TraesCS7D02G129900 // TraesCS4B02G099100 // TraesCS7D02G510600 // TraesCS6B02G126000 // TraesCS5A02G287400 // TraesCS3D02G285400 // TraesCS2A02G189400 // TraesCS4B02G035400
GO:0009658	P	chloroplast organization	51	2813	1006	85761	0.0025	0.087	// TraesCS6A02G066200 // TraesCS6A02G158800 // TraesCS4A02G315500 // TraesCS1D02G260200 // TraesCS5B02G563900 // TraesCS2D02G434600 // TraesCS2D02G150500 // TraesCS4B02G380800 // TraesCS3B02G314900 // TraesCS3B02G131400 // TraesCS6A02G225200 // TraesCS6D02G193400 // TraesCS2A02G206800 // TraesCS1B02G110400 // TraesCS2A02G308600 // TraesCS2A02G294500 // TraesCS6B02G231600 // TraesCS2D02G488700 // …
GO:0070085	P	glycosylation	55	2813	1105	85761	0.0025	0.087	// TraesCS2D02G558800 // TraesCS3D02G150400 // TraesCS5B02G493400 // TraesCS7D02G313600 // TraesCS2D02G593400 // TraesCS3A02G274600 // TraesCS5D02G182500 // TraesCS6A02G151200 // TraesCS4A02G008100 // TraesCS6A02G201400 // TraesCS4A02G128000 // TraesCS5B02G151700 // TraesCS2A02G127300 // TraesCS4A02G456300 // TraesCS6A02G156900 // TraesCS7A02G033300 // TraesCS6D02G146500 // TraesCS5A02G175600 // …
GO:1903506	P	regulation of nucleic acid-templated transcription	444	2813	11900	85761	0.0025	0.088	// TraesCS7D02G313600 // TraesCS1D02G260200 // TraesCS4A02G028900 // TraesCS2B02G217500 // TraesCS7A02G422500 // TraesCS4A02G364200 // TraesCS5A02G412000 // TraesCS4B02G279700 // TraesCS4A02G404800 // TraesCS6A02G034600 // TraesCS2D02G114900 // TraesCS2A02G232400 // TraesCS1A02G334900 // TraesCS1B02G271100 // TraesCS5B02G086900 // TraesCS5D02G211400 // TraesCS6D02G096000 // TraesCS4D02G298600 // …
GO:0031365	P	N-terminal protein amino acid modification	27	2813	442	85761	0.0025	0.088	// TraesCS7D02G324400 // TraesCS3D02G187900 // TraesCS5D02G211300 // TraesCS4B02G140900 // TraesCS4B02G248500 // TraesCS2A02G082100 // TraesCS7A02G529900 // TraesCS7A02G257100 // TraesCS5D02G183100 // TraesCS5B02G186100 // TraesCS7B02G302300 // TraesCS7A02G327600 // TraesCS4D02G318900 // TraesCS1D02G178500 // TraesCS5A02G197500 // TraesCS4B02G206900 // TraesCS7A02G107100 // TraesCS4A02G056500 // …
GO:2001141	P	regulation of RNA biosynthetic process	444	2813	11903	85761	0.0026	0.089	// TraesCS7D02G313600 // TraesCS1D02G260200 // TraesCS4A02G028900 // TraesCS2B02G217500 // TraesCS7A02G422500 // TraesCS4A02G364200 // TraesCS5A02G412000 // TraesCS4B02G279700 // TraesCS4A02G404800 // TraesCS6A02G034600 // TraesCS2D02G114900 // TraesCS2A02G232400 // TraesCS1A02G334900 // TraesCS1B02G271100 // TraesCS5B02G086900 // TraesCS5D02G211400 // TraesCS6D02G096000 // TraesCS4D02G298600 // …
GO:0006355	P	regulation of transcription, DNA-templated	442	2813	11847	85761	0.0026	0.09	// TraesCS7D02G313600 // TraesCS1D02G260200 // TraesCS4A02G028900 // TraesCS2B02G217500 // TraesCS7A02G422500 // TraesCS4A02G364200 // TraesCS5A02G412000 // TraesCS4B02G279700 // TraesCS4A02G404800 // TraesCS6A02G034600 // TraesCS2D02G114900 // TraesCS2A02G232400 // TraesCS1A02G334900 // TraesCS1B02G271100 // TraesCS5B02G086900 // TraesCS5D02G211400 // TraesCS6D02G096000 // TraesCS4D02G298600 // …
GO:0016071	P	mRNA metabolic process	104	2813	2368	85761	0.0026	0.09	// TraesCS2D02G244500 // TraesCS1B02G478200 // TraesCS7A02G304400 // TraesCS6A02G176900 // TraesCS6B02G414800 // TraesCS6D02G228900 // TraesCS3B02G309200 // TraesCS4A02G324800 // TraesCS4D02G143400 // TraesCS5B02G087000 // TraesCS7D02G341400 // TraesCS2A02G096500 // TraesCS3A02G513700 // TraesCS7D02G024400 // TraesCS5B02G358500 // TraesCS4B02G305800 // TraesCS4D02G354800 // TraesCS6A02G065400 // …
GO:0009063	P	cellular amino acid catabolic process	31	2813	534	85761	0.0026	0.092	// TraesCS2A02G382700 // TraesCS4D02G195100 // TraesCS5D02G159100 // TraesCS6A02G084600 // TraesCS4A02G371400 // TraesCS4B02G330900 // TraesCS1D02G103500 // TraesCS2A02G196400 // TraesCS2A02G257600 // TraesCS7B02G401900 // TraesCS1A02G208500 // TraesCS2B02G398400 // TraesCS4B02G235400 // TraesCS1A02G181000 // TraesCS4A02G059800 // TraesCS3B02G538100 // TraesCS2A02G381100 // TraesCS1A02G246600 // …
GO:0065002	P	intracellular protein transmembrane transport	33	2813	580	85761	0.0026	0.092	// TraesCS7B02G226700 // TraesCS6A02G173900 // TraesCS6B02G201800 // TraesCS2D02G167900 // TraesCS3D02G238700 // TraesCS4A02G128000 // TraesCS1A02G165800 // TraesCS7A02G422500 // TraesCS7D02G060200 // TraesCS2A02G308600 // TraesCS5D02G555100 // TraesCS7A02G104100 // TraesCS1A02G001900 // TraesCS2B02G325100 // TraesCS1B02G173400 // TraesCS5D02G183100 // TraesCS5A02G434500 // TraesCS6B02G034100 // …
GO:0016925	P	protein sumoylation	10	2813	100	85761	0.0027	0.094	// TraesCS1B02G112300 // TraesCS2B02G236700 // TraesCS1B02G311400 // TraesCS4B02G154700 // TraesCS7A02G304400 // TraesCS1A02G396600 // TraesCS3B02G459900 // TraesCS3D02G238700 // TraesCS4A02G139600 // TraesCS2A02G211100
GO:2001022	P	positive regulation of response to DNA damage stimulus	5	2813	26	85761	0.0027	0.095	// TraesCS2B02G247200 // TraesCS2D02G361800 // TraesCS6A02G373400 // TraesCS2A02G221800 // TraesCS7A02G104100
GO:0018208	P	peptidyl-proline modification	16	2813	212	85761	0.0028	0.096	// TraesCS4A02G423000 // TraesCS7B02G209500 // TraesCS2B02G255000 // TraesCS2D02G491300 // TraesCS1D02G305600 // TraesCS5B02G329000 // TraesCS1D02G282500 // TraesCS6A02G176900 // TraesCS5A02G038100 // TraesCS6B02G093100 // TraesCS7B02G309500 // TraesCS7A02G257100 // TraesCS5A02G328900 // TraesCS2B02G260600 // TraesCS5B02G460200 // TraesCS7A02G293200
GO:0032880	P	regulation of protein localization	15	2813	193	85761	0.0029	0.098	// TraesCS1D02G245300 // TraesCS2D02G491300 // TraesCS3A02G164200 // TraesCS6B02G221400 // TraesCS1B02G186200 // TraesCS4B02G206900 // TraesCS1B02G411700 // TraesCS3D02G206400 // TraesCS1D02G168800 // TraesCS3A02G202800 // TraesCS4B02G014100 // TraesCS3B02G546200 // TraesCS4A02G067900 // TraesCS1D02G117900 // TraesCS1A02G385400
GO:0051510	P	regulation of unidimensional cell growth	38	2813	700	85761	0.0029	0.098	// TraesCS3D02G533000 // TraesCS4D02G232400 // TraesCS1A02G296300 // TraesCS6B02G225400 // TraesCS6A02G270900 // TraesCS2B02G285600 // TraesCS2B02G352700 // TraesCS2A02G199700 // TraesCS2D02G207400 // TraesCS3D02G238700 // TraesCS6A02G205200 // TraesCS4B02G189200 // TraesCS3A02G186500 // TraesCS3D02G246500 // TraesCS2D02G341500 // TraesCS2B02G364400 // TraesCS5B02G324000 // TraesCS2D02G496100 // …
GO:0019674	P	NAD metabolic process	7	2813	53	85761	0.0029	0.098	// TraesCS5B02G517900 // TraesCS1D02G242400 // TraesCS5A02G355300 // TraesCS5B02G185000 // TraesCS4A02G221400 // TraesCS7D02G283900 // TraesCS2A02G070500
GO:0007064	P	mitotic sister chromatid cohesion	6	2813	39	85761	0.0029	0.098	// TraesCS3A02G391800 // TraesCS1B02G186200 // TraesCS5B02G176400 // TraesCS1A02G396600 // TraesCS1D02G168800 // TraesCS3D02G384700
GO:0051304	P	chromosome separation	10	2813	101	85761	0.0029	0.099	// TraesCS5A02G480000 // TraesCS6D02G157200 // TraesCS7D02G383900 // TraesCS6B02G295700 // TraesCS1A02G396600 // TraesCS3A02G186500 // TraesCS2B02G152100 // TraesCS6A02G268600 // TraesCS1B02G271100 // TraesCS7D02G383200
GO:0032875	P	regulation of DNA endoreduplication	10	2813	101	85761	0.0029	0.099	// TraesCS2B02G008900 // TraesCS3D02G533000 // TraesCS4D02G232400 // TraesCS6B02G225400 // TraesCS1A02G396600 // TraesCS2B02G352700 // TraesCS5A02G098900 // TraesCS1A02G204700 // TraesCS6A02G205200 // TraesCS5D02G147100
GO:0000462	P	maturation of SSU-rRNA from tricistronic rRNA transcript (SSU-rRNA, 5.8S rRNA, LSU-rRNA)	12	2813	137	85761	0.003	0.1	// TraesCS6D02G194300 // TraesCS4B02G154700 // TraesCS6D02G177000 // TraesCS4B02G299100 // TraesCS7B02G271400 // TraesCS1A02G060700 // TraesCS5D02G303800 // TraesCS3B02G277800 // TraesCS7A02G356300 // TraesCS4A02G139600 // TraesCS5A02G404500 // TraesCS5A02G142900
GO:0006312	P	mitotic recombination	17	2813	235	85761	0.0031	0.11	// TraesCS7B02G287700 // TraesCS6A02G231400 // TraesCS3D02G506600 // TraesCS5B02G358500 // TraesCS6B02G295700 // TraesCS2A02G561600 // TraesCS5D02G162200 // TraesCS2A02G275100 // TraesCS6A02G268600 // TraesCS3A02G266200 // TraesCS7B02G151700 // TraesCS1B02G271100 // TraesCS1D02G031400 // TraesCS5A02G086300 // TraesCS2B02G053100 // TraesCS3B02G535000 // TraesCS2A02G040200
GO:0018279	P	protein N-linked glycosylation via asparagine	6	2813	40	85761	0.0032	0.11	// TraesCS2D02G558800 // TraesCS1A02G340400 // TraesCS3A02G274600 // TraesCS3A02G417000 // TraesCS4D02G318900 // TraesCS7A02G415500
GO:0018196	P	peptidyl-asparagine modification	6	2813	40	85761	0.0032	0.11	// TraesCS2D02G558800 // TraesCS1A02G340400 // TraesCS3A02G274600 // TraesCS3A02G417000 // TraesCS4D02G318900 // TraesCS7A02G415500
GO:0044242	P	cellular lipid catabolic process	53	2813	1070	85761	0.0032	0.11	// TraesCS7B02G226700 // TraesCS2D02G458300 // TraesCS6B02G126000 // TraesCS5A02G337100 // TraesCS3B02G331100 // TraesCS2D02G496100 // TraesCS7D02G372800 // TraesCS1B02G311400 // TraesCS2A02G114000 // TraesCS7A02G065500 // TraesCS4A02G286000 // TraesCS1A02G143900 // TraesCS3D02G238700 // TraesCS4A02G128000 // TraesCS7A02G422500 // TraesCS7D02G060200 // TraesCS4B02G189200 // TraesCS3D02G272100 // …
GO:0046395	P	carboxylic acid catabolic process	81	2813	1783	85761	0.0032	0.11	// TraesCS7B02G226700 // TraesCS4B02G235400 // TraesCS6B02G126000 // TraesCS1B02G363100 // TraesCS3B02G331100 // TraesCS5A02G355300 // TraesCS2A02G382700 // TraesCS1B02G311400 // TraesCS2A02G114000 // TraesCS7A02G065500 // TraesCS5D02G159100 // TraesCS4A02G286000 // TraesCS4B02G325800 // TraesCS4A02G371400 // TraesCS1A02G143900 // TraesCS3D02G238700 // TraesCS5D02G183100 // TraesCS2B02G524100 // …
GO:0019222	P	regulation of metabolic process	669	2813	18524	85761	0.0033	0.11	// TraesCS1A02G382900 // TraesCS7D02G313600 // TraesCS1D02G260200 // TraesCS4A02G028900 // TraesCS2B02G318000 // TraesCS2A02G182200 // TraesCS1B02G026000 // TraesCS2B02G217500 // TraesCS1A02G149200 // TraesCS7A02G422500 // TraesCS4A02G364200 // TraesCS5A02G412000 // TraesCS7D02G341400 // TraesCS4B02G279700 // TraesCS3D02G246500 // TraesCS2A02G169800 // TraesCS3A02G256300 // TraesCS7D02G024400 // …
GO:1902580	P	single-organism cellular localization	126	2813	2980	85761	0.0034	0.11	// TraesCS4A02G028900 // TraesCS2A02G155500 // TraesCS2B02G217500 // TraesCS1A02G165800 // TraesCS7A02G422500 // TraesCS4B02G252500 // TraesCS1D02G186900 // TraesCS1A02G065600 // TraesCS5D02G293800 // TraesCS2A02G185700 // TraesCS5D02G555100 // TraesCS7D02G513300 // TraesCS7A02G204600 // TraesCS1B02G173400 // TraesCS7B02G455900 // TraesCS4B02G288200 // TraesCS6D02G136200 // TraesCS7A02G517600 // …
GO:0010090	P	trichome morphogenesis	35	2813	637	85761	0.0034	0.11	// TraesCS1A02G382900 // TraesCS1D02G445700 // TraesCS4D02G232400 // TraesCS5B02G358500 // TraesCS6B02G225400 // TraesCS1B02G411700 // TraesCS2B02G352700 // TraesCS6A02G205200 // TraesCS7D02G439800 // TraesCS6B02G354900 // TraesCS7A02G377800 // TraesCS2A02G330200 // TraesCS4D02G047600 // TraesCS7D02G374600 // TraesCS3D02G166800 // TraesCS2D02G341500 // TraesCS7B02G468100 // TraesCS1A02G385400 // …
GO:0042455	P	ribonucleoside biosynthetic process	34	2813	614	85761	0.0034	0.11	// TraesCS3D02G112300 // TraesCS5A02G221200 // TraesCS4A02G213400 // TraesCS3B02G245000 // TraesCS3B02G385500 // TraesCS2D02G271700 // TraesCS5D02G380000 // TraesCS6B02G414800 // TraesCS5B02G220000 // TraesCS7B02G095400 // TraesCS3A02G236700 // TraesCS2A02G124900 // TraesCS5B02G111400 // TraesCS2A02G127600 // TraesCS4A02G195400 // TraesCS4A02G247700 // TraesCS3B02G547900 // TraesCS1A02G217200 // …
GO:0044712	P	single-organism catabolic process	255	2813	6551	85761	0.0035	0.12	// TraesCS3A02G295000 // TraesCS3B02G454300 // TraesCS6A02G213700 // TraesCS3B02G331100 // TraesCS3D02G386400 // TraesCS5B02G354800 // TraesCS5A02G287400 // TraesCS3B02G143500 // TraesCS2A02G593000 // TraesCS4B02G043300 // TraesCS6B02G423900 // TraesCS1A02G113100 // TraesCS1D02G148000 // TraesCS7A02G422500 // TraesCS5A02G400700 // TraesCS5B02G317200 // TraesCS5A02G355300 // TraesCS5B02G186100 // …
GO:0003006	P	developmental process involved in reproduction	497	2813	13497	85761	0.0035	0.12	// TraesCS6A02G213700 // TraesCS4A02G304400 // TraesCS3D02G479100 // TraesCS2D02G232300 // TraesCS3D02G301400 // TraesCS5D02G162200 // TraesCS7A02G422500 // TraesCS3A02G236700 // TraesCS5A02G412000 // TraesCS4A02G290800 // TraesCS3D02G246500 // TraesCS3B02G399200 // TraesCS5D02G417400 // TraesCS2D02G114900 // TraesCS2A02G232400 // TraesCS2B02G531200 // TraesCS1A02G334900 // TraesCS4D02G075900 // …
GO:0016226	P	iron-sulfur cluster assembly	22	2813	343	85761	0.0035	0.12	// TraesCS2B02G479800 // TraesCS3B02G268200 // TraesCS4A02G315500 // TraesCS5B02G563900 // TraesCS2D02G555000 // TraesCS2B02G497500 // TraesCS4A02G371400 // TraesCS6B02G414800 // TraesCS6A02G225200 // TraesCS1A02G409700 // TraesCS6B02G020800 // TraesCS3B02G397500 // TraesCS4D02G013900 // TraesCS3B02G100500 // TraesCS2A02G246900 // TraesCS3A02G275700 // TraesCS5B02G184100 // TraesCS2B02G263300 // …
GO:0031163	P	metallo-sulfur cluster assembly	22	2813	343	85761	0.0035	0.12	// TraesCS2B02G479800 // TraesCS3B02G268200 // TraesCS4A02G315500 // TraesCS5B02G563900 // TraesCS2D02G555000 // TraesCS2B02G497500 // TraesCS4A02G371400 // TraesCS6B02G414800 // TraesCS6A02G225200 // TraesCS1A02G409700 // TraesCS6B02G020800 // TraesCS3B02G397500 // TraesCS4D02G013900 // TraesCS3B02G100500 // TraesCS2A02G246900 // TraesCS3A02G275700 // TraesCS5B02G184100 // TraesCS2B02G263300 // …
GO:0006399	P	tRNA metabolic process	42	2813	805	85761	0.0035	0.12	// TraesCS4B02G259700 // TraesCS5A02G077700 // TraesCS4B02G140900 // TraesCS2D02G434600 // TraesCS5B02G497100 // TraesCS3B02G314900 // TraesCS3B02G131400 // TraesCS6A02G225200 // TraesCS6D02G193400 // TraesCS5A02G032700 // TraesCS1A02G102600 // TraesCS2A02G308600 // TraesCS7B02G205000 // TraesCS4A02G046100 // TraesCS1D02G056100 // TraesCS2B02G325100 // TraesCS1A02G403200 // TraesCS6B02G020800 // …
GO:0071265	P	L-methionine biosynthetic process	8	2813	71	85761	0.0036	0.12	// TraesCS4B02G235400 // TraesCS2A02G407900 // TraesCS4A02G059800 // TraesCS4B02G157700 // TraesCS7D02G140400 // TraesCS1A02G208500 // TraesCS1A02G181000 // TraesCS1B02G199600
GO:0009163	P	nucleoside biosynthetic process	34	2813	617	85761	0.0037	0.12	// TraesCS3D02G112300 // TraesCS5A02G221200 // TraesCS4A02G213400 // TraesCS3B02G245000 // TraesCS3B02G385500 // TraesCS2D02G271700 // TraesCS5D02G380000 // TraesCS6B02G414800 // TraesCS5B02G220000 // TraesCS7B02G095400 // TraesCS3A02G236700 // TraesCS2A02G124900 // TraesCS5B02G111400 // TraesCS2A02G127600 // TraesCS4A02G195400 // TraesCS4A02G247700 // TraesCS3B02G547900 // TraesCS1A02G217200 // …
GO:0006366	P	transcription from RNA polymerase II promoter	54	2813	1104	85761	0.0038	0.12	// TraesCS1D02G245300 // TraesCS1B02G153600 // TraesCS5D02G093100 // TraesCS4B02G222300 // TraesCS2B02G200800 // TraesCS2B02G367200 // TraesCS5B02G497100 // TraesCS3A02G395000 // TraesCS6D02G358700 // TraesCS2B02G522900 // TraesCS1B02G439800 // TraesCS3D02G530700 // TraesCS5A02G307100 // TraesCS7A02G301900 // TraesCS4B02G189200 // TraesCS3B02G048100 // TraesCS5A02G175600 // TraesCS5B02G266700 // …
GO:0043623	P	cellular protein complex assembly	134	2813	3207	85761	0.0038	0.12	// TraesCS6B02G126000 // TraesCS3B02G331100 // TraesCS5A02G287400 // TraesCS3B02G385500 // TraesCS7D02G399400 // TraesCS2B02G285600 // TraesCS7D02G413700 // TraesCS4B02G035400 // TraesCS4B02G252500 // TraesCS1A02G065600 // TraesCS4B02G099100 // TraesCS2A02G185700 // TraesCS6A02G158800 // TraesCS3A02G520900 // TraesCS5D02G417400 // TraesCS2D02G341500 // TraesCS7D02G224800 // TraesCS5B02G263600 // …
GO:0009743	P	response to carbohydrate	112	2813	2616	85761	0.0039	0.13	// TraesCS5A02G221200 // TraesCS6A02G213700 // TraesCS3A02G377600 // TraesCS5B02G114100 // TraesCS6B02G339300 // TraesCS5D02G404300 // TraesCS7B02G070900 // TraesCS7A02G422500 // TraesCS5D02G293800 // TraesCS1B02G097700 // TraesCS3D02G079200 // TraesCS5B02G160500 // TraesCS2D02G114900 // TraesCS1D02G082600 // TraesCS7A02G478100 // TraesCS5B02G200200 // TraesCS7B02G289000 // TraesCS3D02G374300 // …
GO:0090558	P	plant epidermis development	155	2813	3782	85761	0.0039	0.13	// TraesCS1A02G382900 // TraesCS1A02G113100 // TraesCS3B02G331100 // TraesCS1B02G478200 // TraesCS1A02G296300 // TraesCS6B02G225400 // TraesCS3D02G301400 // TraesCS5D02G404300 // TraesCS7A02G422500 // TraesCS2A02G251000 // TraesCS5B02G460200 // TraesCS5B02G434000 // TraesCS7B02G209500 // TraesCS7A02G154900 // TraesCS3A02G520900 // TraesCS3B02G399200 // TraesCS5D02G417400 // TraesCS2D02G341500 // …
GO:0007129	P	synapsis	21	2813	325	85761	0.0039	0.13	// TraesCS5A02G286500 // TraesCS6A02G282800 // TraesCS2A02G040200 // TraesCS4B02G156200 // TraesCS4D02G232400 // TraesCS3D02G506600 // TraesCS7D02G313500 // TraesCS5B02G162300 // TraesCS5B02G495700 // TraesCS4D02G162900 // TraesCS7D02G399400 // TraesCS3D02G386400 // TraesCS2A02G275100 // TraesCS6B02G433000 // TraesCS7D02G278800 // TraesCS7B02G151700 // TraesCS7D02G224800 // TraesCS4B02G246900 // …
GO:0008295	P	spermidine biosynthetic process	6	2813	42	85761	0.004	0.13	// TraesCS7D02G222100 // TraesCS5A02G221200 // TraesCS2D02G290100 // TraesCS5A02G172600 // TraesCS5B02G220000 // TraesCS2A02G355400
GO:0051028	P	mRNA transport	24	2813	392	85761	0.0041	0.13	// TraesCS4A02G099300 // TraesCS1D02G147600 // TraesCS4B02G140900 // TraesCS2A02G430300 // TraesCS7B02G315000 // TraesCS5D02G242900 // TraesCS6A02G083400 // TraesCS1A02G060700 // TraesCS1A02G049300 // TraesCS2B02G261300 // TraesCS7D02G437400 // TraesCS6D02G097500 // TraesCS2D02G114900 // TraesCS3D02G362200 // TraesCS5D02G152200 // TraesCS5B02G200200 // TraesCS1B02G168200 // TraesCS1D02G031400 // …
GO:0022604	P	regulation of cell morphogenesis	41	2813	789	85761	0.0041	0.13	// TraesCS3D02G533000 // TraesCS4D02G232400 // TraesCS1A02G296300 // TraesCS6B02G225400 // TraesCS6A02G270900 // TraesCS2B02G285600 // TraesCS2B02G352700 // TraesCS2A02G199700 // TraesCS2D02G207400 // TraesCS3D02G238700 // TraesCS6A02G205200 // TraesCS4B02G189200 // TraesCS5B02G111400 // TraesCS3A02G186500 // TraesCS3D02G246500 // TraesCS2D02G341500 // TraesCS5B02G160500 // TraesCS5B02G324000 // …
GO:0006282	P	regulation of DNA repair	7	2813	57	85761	0.0041	0.13	// TraesCS2B02G247200 // TraesCS6A02G373400 // TraesCS2D02G361800 // TraesCS7A02G104100 // TraesCS2A02G221800 // TraesCS7B02G202900 // TraesCS4A02G421400
GO:0051177	P	meiotic sister chromatid cohesion	5	2813	29	85761	0.0042	0.13	// TraesCS1D02G168800 // TraesCS1B02G186200 // TraesCS6D02G157200 // TraesCS1B02G161100 // TraesCS1D02G142500
GO:0045144	P	meiotic sister chromatid segregation	5	2813	29	85761	0.0042	0.13	// TraesCS1D02G168800 // TraesCS1B02G186200 // TraesCS6D02G157200 // TraesCS1B02G161100 // TraesCS1D02G142500
GO:0090329	P	regulation of DNA-dependent DNA replication	10	2813	107	85761	0.0042	0.14	// TraesCS2B02G008900 // TraesCS3D02G533000 // TraesCS4D02G232400 // TraesCS6B02G225400 // TraesCS1A02G396600 // TraesCS2B02G352700 // TraesCS5A02G098900 // TraesCS1A02G204700 // TraesCS6A02G205200 // TraesCS5D02G147100
GO:0060968	P	regulation of gene silencing	13	2813	163	85761	0.0043	0.14	// TraesCS4B02G189200 // TraesCS5D02G344400 // TraesCS6A02G155000 // TraesCS3B02G231900 // TraesCS3A02G158200 // TraesCS7B02G093000 // TraesCS5D02G277500 // TraesCS2A02G182200 // TraesCS6D02G030300 // TraesCS7D02G383200 // TraesCS5B02G394400 // TraesCS1D02G168200 // TraesCS6B02G036900
GO:0052546	P	cell wall pectin metabolic process	15	2813	203	85761	0.0044	0.14	// TraesCS2B02G215000 // TraesCS3A02G341000 // TraesCS2B02G624100 // TraesCS4D02G155800 // TraesCS6A02G200600 // TraesCS4A02G148200 // TraesCS7A02G466800 // TraesCS2B02G114700 // TraesCS5D02G404300 // TraesCS4B02G047100 // TraesCS2A02G330200 // TraesCS5D02G188200 // TraesCS5D02G102600 // TraesCS4D02G046900 // TraesCS2B02G352000
GO:0006625	P	protein targeting to peroxisome	20	2813	308	85761	0.0045	0.14	// TraesCS7B02G226700 // TraesCS2D02G458300 // TraesCS6B02G276200 // TraesCS5D02G555100 // TraesCS7A02G104100 // TraesCS2D02G600500 // TraesCS4B02G325800 // TraesCS7A02G422500 // TraesCS1A02G001900 // TraesCS2B02G122900 // TraesCS4A02G286000 // TraesCS7D02G314300 // TraesCS2D02G250100 // TraesCS4A02G128000 // TraesCS5A02G434500 // TraesCS3D02G238700 // TraesCS3B02G117000 // TraesCS1B02G447500 // …
GO:0072663	P	establishment of protein localization to peroxisome	20	2813	308	85761	0.0045	0.14	// TraesCS7B02G226700 // TraesCS2D02G458300 // TraesCS6B02G276200 // TraesCS5D02G555100 // TraesCS7A02G104100 // TraesCS2D02G600500 // TraesCS4B02G325800 // TraesCS7A02G422500 // TraesCS1A02G001900 // TraesCS2B02G122900 // TraesCS4A02G286000 // TraesCS7D02G314300 // TraesCS2D02G250100 // TraesCS4A02G128000 // TraesCS5A02G434500 // TraesCS3D02G238700 // TraesCS3B02G117000 // TraesCS1B02G447500 // …
GO:0072662	P	protein localization to peroxisome	20	2813	308	85761	0.0045	0.14	// TraesCS7B02G226700 // TraesCS2D02G458300 // TraesCS6B02G276200 // TraesCS5D02G555100 // TraesCS7A02G104100 // TraesCS2D02G600500 // TraesCS4B02G325800 // TraesCS7A02G422500 // TraesCS1A02G001900 // TraesCS2B02G122900 // TraesCS4A02G286000 // TraesCS7D02G314300 // TraesCS2D02G250100 // TraesCS4A02G128000 // TraesCS5A02G434500 // TraesCS3D02G238700 // TraesCS3B02G117000 // TraesCS1B02G447500 // …
GO:0009147	P	pyrimidine nucleoside triphosphate metabolic process	8	2813	74	85761	0.0046	0.14	// TraesCS3A02G236700 // TraesCS4A02G213400 // TraesCS1B02G441900 // TraesCS1A02G411600 // TraesCS1D02G436900 // TraesCS1D02G219000 // TraesCS1A02G217200 // TraesCS3A02G222100
GO:0000245	P	spliceosomal complex assembly	8	2813	74	85761	0.0046	0.14	// TraesCS6B02G230500 // TraesCS5A02G554700 // TraesCS4D02G216000 // TraesCS7D02G024400 // TraesCS7A02G318800 // TraesCS4B02G215500 // TraesCS6D02G037400 // TraesCS4A02G115300
GO:0051321	P	meiotic cell cycle	80	2813	1782	85761	0.0045	0.14	// TraesCS1A02G044800 // TraesCS1A02G149700 // TraesCS4A02G304400 // TraesCS6B02G177400 // TraesCS4D02G232400 // TraesCS3D02G386400 // TraesCS2B02G053100 // TraesCS5B02G358500 // TraesCS6B02G225400 // TraesCS4D02G162900 // TraesCS7D02G399400 // TraesCS4A02G206100 // TraesCS3B02G162500 // TraesCS1D02G125300 // TraesCS2B02G352700 // TraesCS7B02G151700 // TraesCS1B02G161100 // TraesCS6A02G205200 // …
GO:0050792	P	regulation of viral process	9	2813	91	85761	0.0046	0.15	// TraesCS6B02G444800 // TraesCS1A02G149200 // TraesCS6A02G146900 // TraesCS6B02G175100 // TraesCS4B02G115800 // TraesCS6D02G136200 // TraesCS7B02G418500 // TraesCS3A02G537600 // TraesCS3D02G543100
GO:0010050	P	vegetative phase change	17	2813	245	85761	0.0046	0.15	// TraesCS2D02G151100 // TraesCS1A02G350500 // TraesCS2A02G284500 // TraesCS5B02G266700 // TraesCS7D02G351700 // TraesCS4A02G142300 // TraesCS5B02G358500 // TraesCS7B02G202900 // TraesCS4D02G151100 // TraesCS3D02G079200 // TraesCS1B02G347900 // TraesCS1D02G134200 // TraesCS2B02G301600 // TraesCS1B02G133100 // TraesCS3A02G292400 // TraesCS2A02G232400 // TraesCS1A02G334900
GO:0009070	P	serine family amino acid biosynthetic process	42	2813	821	85761	0.0048	0.15	// TraesCS2A02G382700 // TraesCS2A02G130900 // TraesCS2A02G268500 // TraesCS6A02G270900 // TraesCS7A02G496500 // TraesCS5A02G302800 // TraesCS7D02G399400 // TraesCS2D02G203000 // TraesCS2B02G255000 // TraesCS6D02G319300 // TraesCS7B02G095400 // TraesCS5A02G513500 // TraesCS5B02G111400 // TraesCS3D02G346000 // TraesCS5D02G027600 // TraesCS4D02G327200 // TraesCS7D02G224800 // TraesCS1A02G208500 // …
GO:0051338	P	regulation of transferase activity	32	2813	582	85761	0.0049	0.15	// TraesCS1D02G245300 // TraesCS2B02G323700 // TraesCS6A02G349600 // TraesCS3D02G195200 // TraesCS6B02G225400 // TraesCS5B02G115600 // TraesCS2B02G352700 // TraesCS6A02G205200 // TraesCS7A02G456000 // TraesCS7A02G422500 // TraesCS5B02G565100 // TraesCS3B02G363200 // TraesCS4B02G276200 // TraesCS5A02G200800 // TraesCS3B02G415800 // TraesCS7B02G472800 // TraesCS7A02G248700 // TraesCS2D02G388200 // …
GO:0010091	P	trichome branching	13	2813	166	85761	0.005	0.16	// TraesCS6B02G225400 // TraesCS7D02G439800 // TraesCS6B02G354900 // TraesCS7A02G377800 // TraesCS4D02G047600 // TraesCS6A02G065900 // TraesCS1B02G411700 // TraesCS7D02G374600 // TraesCS7B02G279500 // TraesCS2B02G352700 // TraesCS1A02G213900 // TraesCS6A02G205200 // TraesCS1A02G385400
GO:0043574	P	peroxisomal transport	20	2813	311	85761	0.005	0.16	// TraesCS7B02G226700 // TraesCS2D02G458300 // TraesCS6B02G276200 // TraesCS5D02G555100 // TraesCS7A02G104100 // TraesCS2D02G600500 // TraesCS4B02G325800 // TraesCS7A02G422500 // TraesCS1A02G001900 // TraesCS2B02G122900 // TraesCS4A02G286000 // TraesCS7D02G314300 // TraesCS2D02G250100 // TraesCS4A02G128000 // TraesCS5A02G434500 // TraesCS3D02G238700 // TraesCS3B02G117000 // TraesCS1B02G447500 // …
GO:0051241	P	negative regulation of multicellular organismal process	31	2813	560	85761	0.0051	0.16	// TraesCS1D02G445700 // TraesCS5D02G121500 // TraesCS5D02G268000 // TraesCS5A02G201700 // TraesCS7B02G101500 // TraesCS5D02G433700 // TraesCS2D02G397800 // TraesCS5A02G479300 // TraesCS1A02G216900 // TraesCS4A02G245200 // TraesCS5A02G473800 // TraesCS5A02G469000 // TraesCS1B02G100400 // TraesCS7D02G026600 // TraesCS5A02G317100 // TraesCS5D02G492900 // TraesCS7A02G195800 // TraesCS4A02G416800 // …
GO:0071359	P	cellular response to dsRNA	32	2813	584	85761	0.0051	0.16	// TraesCS5A02G331500 // TraesCS7D02G351700 // TraesCS1A02G445500 // TraesCS4A02G142300 // TraesCS5B02G358500 // TraesCS6B02G036900 // TraesCS6D02G332000 // TraesCS4B02G109700 // TraesCS3A02G391800 // TraesCS7D02G341400 // TraesCS5D02G344400 // TraesCS3D02G079200 // TraesCS5D02G337400 // TraesCS5B02G162300 // TraesCS6D02G203100 // TraesCS1A02G324800 // TraesCS4A02G247200 // TraesCS2B02G188600 // …
GO:0070918	P	production of small RNA involved in gene silencing by RNA	32	2813	584	85761	0.0051	0.16	// TraesCS5A02G331500 // TraesCS7D02G351700 // TraesCS1A02G445500 // TraesCS4A02G142300 // TraesCS5B02G358500 // TraesCS6B02G036900 // TraesCS6D02G332000 // TraesCS4B02G109700 // TraesCS3A02G391800 // TraesCS7D02G341400 // TraesCS5D02G344400 // TraesCS3D02G079200 // TraesCS5D02G337400 // TraesCS5B02G162300 // TraesCS6D02G203100 // TraesCS1A02G324800 // TraesCS4A02G247200 // TraesCS2B02G188600 // …
GO:0043331	P	response to dsRNA	32	2813	584	85761	0.0051	0.16	// TraesCS5A02G331500 // TraesCS7D02G351700 // TraesCS1A02G445500 // TraesCS4A02G142300 // TraesCS5B02G358500 // TraesCS6B02G036900 // TraesCS6D02G332000 // TraesCS4B02G109700 // TraesCS3A02G391800 // TraesCS7D02G341400 // TraesCS5D02G344400 // TraesCS3D02G079200 // TraesCS5D02G337400 // TraesCS5B02G162300 // TraesCS6D02G203100 // TraesCS1A02G324800 // TraesCS4A02G247200 // TraesCS2B02G188600 // …
GO:0031050	P	dsRNA fragmentation	32	2813	584	85761	0.0051	0.16	// TraesCS5A02G331500 // TraesCS7D02G351700 // TraesCS1A02G445500 // TraesCS4A02G142300 // TraesCS5B02G358500 // TraesCS6B02G036900 // TraesCS6D02G332000 // TraesCS4B02G109700 // TraesCS3A02G391800 // TraesCS7D02G341400 // TraesCS5D02G344400 // TraesCS3D02G079200 // TraesCS5D02G337400 // TraesCS5B02G162300 // TraesCS6D02G203100 // TraesCS1A02G324800 // TraesCS4A02G247200 // TraesCS2B02G188600 // …
GO:0033043	P	regulation of organelle organization	55	2813	1148	85761	0.0052	0.16	// TraesCS2D02G113500 // TraesCS1A02G396600 // TraesCS6B02G177400 // TraesCS6D02G291400 // TraesCS4D02G232400 // TraesCS7D02G383900 // TraesCS6B02G225400 // TraesCS4D02G162900 // TraesCS4D02G347600 // TraesCS5A02G201700 // TraesCS2A02G182200 // TraesCS2B02G352700 // TraesCS7A02G252900 // TraesCS2D02G156700 // TraesCS6A02G205200 // TraesCS1D02G445700 // TraesCS3B02G168100 // TraesCS2D02G036800 // …
GO:0006099	P	tricarboxylic acid cycle	13	2813	167	85761	0.0052	0.16	// TraesCS3B02G168100 // TraesCS1B02G363100 // TraesCS3B02G331100 // TraesCS1D02G420500 // TraesCS2D02G039500 // TraesCS5A02G411200 // TraesCS6A02G080600 // TraesCS7D02G333900 // TraesCS3B02G265000 // TraesCS2D02G361100 // TraesCS7A02G386600 // TraesCS5A02G181800 // TraesCS7D02G283900
GO:0019359	P	nicotinamide nucleotide biosynthetic process	5	2813	31	85761	0.0053	0.16	// TraesCS5B02G517900 // TraesCS4A02G221400 // TraesCS1D02G242400 // TraesCS5A02G355300 // TraesCS5B02G185000
GO:1901575	P	organic substance catabolic process	422	2813	11403	85761	0.0053	0.16	// TraesCS2B02G431700 // TraesCS6A02G213700 // TraesCS7B02G179000 // TraesCS5B02G246400 // TraesCS2B02G318000 // TraesCS2B02G285600 // TraesCS2B02G304900 // TraesCS1A02G113100 // TraesCS7A02G422500 // TraesCS3B02G028900 // TraesCS7A02G406500 // TraesCS4B02G027100 // TraesCS3B02G399200 // TraesCS7D02G024400 // TraesCS4D02G182800 // TraesCS3A02G183500 // TraesCS2B02G531200 // TraesCS2B02G559200 // …
GO:0006465	P	signal peptide processing	7	2813	60	85761	0.0053	0.16	// TraesCS6D02G401500 // TraesCS5A02G402100 // TraesCS3A02G354600 // TraesCS2A02G314500 // TraesCS1B02G249800 // TraesCS5D02G366000 // TraesCS2B02G332900
GO:0009068	P	aspartate family amino acid catabolic process	7	2813	60	85761	0.0053	0.16	// TraesCS2A02G382700 // TraesCS2D02G039500 // TraesCS1A02G246600 // TraesCS2A02G415800 // TraesCS3B02G538100 // TraesCS1A02G181000 // TraesCS1B02G199600
GO:0007264	P	small GTPase mediated signal transduction	24	2813	401	85761	0.0053	0.16	// TraesCS4B02G236100 // TraesCS7D02G349900 // TraesCS5D02G022100 // TraesCS7A02G285200 // TraesCS2A02G158300 // TraesCS3A02G193800 // TraesCS3B02G314900 // TraesCS7B02G151700 // TraesCS1D02G420600 // TraesCS5A02G032700 // TraesCS7D02G254400 // TraesCS1D02G136900 // TraesCS3B02G237500 // TraesCS3D02G289400 // TraesCS4A02G163400 // TraesCS4A02G292600 // TraesCS5A02G014900 // TraesCS5B02G330400 // …
GO:0051775	P	response to redox state	5	2813	31	85761	0.0053	0.16	// TraesCS7A02G478100 // TraesCS7D02G465500 // TraesCS6A02G213700 // TraesCS7D02G283900 // TraesCS7D02G483000
GO:0010026	P	trichome differentiation	38	2813	729	85761	0.0053	0.16	// TraesCS1A02G382900 // TraesCS1D02G445700 // TraesCS4D02G232400 // TraesCS5B02G358500 // TraesCS6B02G225400 // TraesCS1B02G411700 // TraesCS2B02G352700 // TraesCS2D02G171500 // TraesCS6A02G205200 // TraesCS2A02G164600 // TraesCS7D02G439800 // TraesCS6B02G354900 // TraesCS7A02G377800 // TraesCS2A02G330200 // TraesCS4D02G047600 // TraesCS7D02G374600 // TraesCS3D02G166800 // TraesCS2D02G341500 // …
GO:0070727	P	cellular macromolecule localization	236	2813	6079	85761	0.0054	0.16	// TraesCS7D02G281900 // TraesCS1B02G478200 // TraesCS7A02G285200 // TraesCS4A02G028900 // TraesCS2A02G155500 // TraesCS5A02G221200 // TraesCS1D02G157100 // TraesCS1A02G283200 // TraesCS2B02G217500 // TraesCS1A02G165800 // TraesCS7A02G422500 // TraesCS4B02G252500 // TraesCS6B02G201800 // TraesCS1A02G065600 // TraesCS5D02G293800 // TraesCS5B02G317200 // TraesCS2A02G185700 // TraesCS7D02G322600 // …
GO:0010498	P	proteasomal protein catabolic process	88	2813	2007	85761	0.0055	0.17	// TraesCS6A02G213700 // TraesCS3B02G331100 // TraesCS5A02G287400 // TraesCS2B02G318000 // TraesCS2B02G285600 // TraesCS2B02G304900 // TraesCS7D02G129900 // TraesCS4B02G035400 // TraesCS3B02G147900 // TraesCS2D02G593400 // TraesCS4B02G099100 // TraesCS3B02G399200 // TraesCS7D02G024400 // TraesCS2D02G341500 // TraesCS1B02G036900 // TraesCS2A02G263100 // TraesCS7B02G291800 // TraesCS5D02G437100 // …
GO:0051640	P	organelle localization	30	2813	540	85761	0.0055	0.17	// TraesCS2D02G113500 // TraesCS7D02G349900 // TraesCS1B02G411700 // TraesCS2D02G434600 // TraesCS2A02G430300 // TraesCS6D02G263000 // TraesCS5D02G142800 // TraesCS3B02G219900 // TraesCS1D02G420600 // TraesCS1A02G060700 // TraesCS2A02G308600 // TraesCS4A02G339600 // TraesCS2D02G488700 // TraesCS1D02G056100 // TraesCS2B02G325100 // TraesCS1A02G385400 // TraesCS6B02G020800 // TraesCS2B02G238500 // …
GO:0006862	P	nucleotide transport	17	2813	250	85761	0.0056	0.17	// TraesCS5D02G192100 // TraesCS1A02G156400 // TraesCS3D02G199900 // TraesCS6B02G206800 // TraesCS2D02G456400 // TraesCS2A02G359100 // TraesCS6A02G203400 // TraesCS3A02G233300 // TraesCS6B02G224000 // TraesCS3A02G181500 // TraesCS1B02G173400 // TraesCS2B02G478100 // TraesCS5A02G140600 // TraesCS7D02G483000 // TraesCS6D02G166400 // TraesCS7B02G455900 // TraesCS1D02G154900
GO:0072525	P	pyridine-containing compound biosynthetic process	8	2813	77	85761	0.0057	0.17	// TraesCS5B02G517900 // TraesCS1D02G242400 // TraesCS5A02G355300 // TraesCS1A02G180800 // TraesCS5B02G185000 // TraesCS2B02G114700 // TraesCS6A02G084600 // TraesCS4A02G221400
GO:0031507	P	heterochromatin assembly	7	2813	61	85761	0.0058	0.17	// TraesCS4A02G324800 // TraesCS2D02G176600 // TraesCS6B02G354900 // TraesCS3D02G386400 // TraesCS3D02G204500 // TraesCS7B02G151700 // TraesCS5A02G201700
GO:0000387	P	spliceosomal snRNP assembly	7	2813	61	85761	0.0058	0.17	// TraesCS4D02G354800 // TraesCS6B02G230500 // TraesCS1D02G168200 // TraesCS7A02G304400 // TraesCS3A02G517300 // TraesCS2A02G171800 // TraesCS5A02G554700
GO:0044002	P	acquisition of nutrients from host	5	2813	32	85761	0.006	0.18	// TraesCS7D02G399400 // TraesCS6A02G282800 // TraesCS7D02G224800 // TraesCS1D02G256000 // TraesCS1A02G256800
GO:0052093	P	formation of specialized structure for nutrient acquisition from host	5	2813	32	85761	0.006	0.18	// TraesCS7D02G399400 // TraesCS6A02G282800 // TraesCS7D02G224800 // TraesCS1D02G256000 // TraesCS1A02G256800
GO:0052096	P	formation by symbiont of syncytium involving giant cell for nutrient acquisition from host	5	2813	32	85761	0.006	0.18	// TraesCS7D02G399400 // TraesCS6A02G282800 // TraesCS7D02G224800 // TraesCS1D02G256000 // TraesCS1A02G256800
GO:0052095	P	formation of specialized structure for nutrient acquisition from other organism involved in symbiotic interaction	5	2813	32	85761	0.006	0.18	// TraesCS7D02G399400 // TraesCS6A02G282800 // TraesCS7D02G224800 // TraesCS1D02G256000 // TraesCS1A02G256800
GO:0051816	P	acquisition of nutrients from other organism during symbiotic interaction	5	2813	32	85761	0.006	0.18	// TraesCS7D02G399400 // TraesCS6A02G282800 // TraesCS7D02G224800 // TraesCS1D02G256000 // TraesCS1A02G256800
GO:0032268	P	regulation of cellular protein metabolic process	136	2813	3309	85761	0.006	0.18	// TraesCS1A02G382900 // TraesCS3D02G315200 // TraesCS6B02G225400 // TraesCS2B02G318000 // TraesCS2A02G182200 // TraesCS1B02G026000 // TraesCS4D02G067000 // TraesCS2D02G156700 // TraesCS1A02G149200 // TraesCS7A02G422500 // TraesCS5B02G219100 // TraesCS7D02G341400 // TraesCS3A02G046000 // TraesCS7A02G204600 // TraesCS7D02G024400 // TraesCS3D02G079200 // TraesCS3A02G153900 // TraesCS6B02G093100 // …
GO:0030433	P	ER-associated ubiquitin-dependent protein catabolic process	10	2813	113	85761	0.006	0.18	// TraesCS4B02G189200 // TraesCS6B02G224000 // TraesCS2D02G390100 // TraesCS3D02G150400 // TraesCS7B02G378900 // TraesCS4B02G152900 // TraesCS7D02G222100 // TraesCS6B02G058300 // TraesCS6D02G049100 // TraesCS6A02G203400
GO:0044111	P	development involved in symbiotic interaction	5	2813	32	85761	0.006	0.18	// TraesCS7D02G399400 // TraesCS6A02G282800 // TraesCS7D02G224800 // TraesCS1D02G256000 // TraesCS1A02G256800
GO:0044115	P	development of symbiont involved in interaction with host	5	2813	32	85761	0.006	0.18	// TraesCS7D02G399400 // TraesCS6A02G282800 // TraesCS7D02G224800 // TraesCS1D02G256000 // TraesCS1A02G256800
GO:0030258	P	lipid modification	50	2813	1032	85761	0.0061	0.18	// TraesCS7B02G226700 // TraesCS2D02G458300 // TraesCS6B02G126000 // TraesCS1B02G363100 // TraesCS3B02G331100 // TraesCS2D02G496100 // TraesCS1B02G311400 // TraesCS4B02G161300 // TraesCS4A02G286000 // TraesCS1A02G143900 // TraesCS3D02G238700 // TraesCS5D02G183100 // TraesCS7A02G422500 // TraesCS7D02G060200 // TraesCS4B02G189200 // TraesCS3D02G272100 // TraesCS5B02G434000 // TraesCS5D02G246800 // …
GO:0051701	P	interaction with host	30	2813	545	85761	0.0062	0.18	// TraesCS7D02G351700 // TraesCS1A02G445500 // TraesCS4A02G142300 // TraesCS5B02G358500 // TraesCS2D02G151100 // TraesCS7D02G399400 // TraesCS4A02G206100 // TraesCS2A02G284500 // TraesCS2A02G563700 // TraesCS3D02G079200 // TraesCS7D02G224800 // TraesCS3A02G292400 // TraesCS4D02G017500 // TraesCS4A02G247200 // TraesCS4B02G109700 // TraesCS1A02G099300 // TraesCS1D02G256000 // TraesCS2B02G301600 // …
GO:0007088	P	regulation of mitotic nuclear division	7	2813	62	85761	0.0063	0.18	// TraesCS6D02G157200 // TraesCS7D02G383900 // TraesCS6B02G225400 // TraesCS1A02G396600 // TraesCS3A02G186500 // TraesCS2B02G352700 // TraesCS6A02G205200
GO:0000028	P	ribosomal small subunit assembly	7	2813	62	85761	0.0063	0.18	// TraesCS5A02G170200 // TraesCS2A02G245900 // TraesCS1A02G159100 // TraesCS3D02G535900 // TraesCS4B02G299100 // TraesCS3A02G085600 // TraesCS3A02G530600
GO:0006112	P	energy reserve metabolic process	10	2813	114	85761	0.0063	0.19	// TraesCS1D02G427400 // TraesCS1A02G419600 // TraesCS2B02G175800 // TraesCS7A02G336400 // TraesCS2B02G327300 // TraesCS5B02G246400 // TraesCS1D02G246300 // TraesCS2A02G199700 // TraesCS2D02G207400 // TraesCS6B02G433000
GO:0018904	P	ether metabolic process	10	2813	114	85761	0.0063	0.19	// TraesCS5D02G444800 // TraesCS7D02G466500 // TraesCS6A02G220100 // TraesCS1D02G327200 // TraesCS3B02G251600 // TraesCS4D02G098400 // TraesCS4B02G101800 // TraesCS6D02G005200 // TraesCS7B02G381600 // TraesCS1B02G126100
GO:0005977	P	glycogen metabolic process	10	2813	114	85761	0.0063	0.19	// TraesCS1D02G427400 // TraesCS1A02G419600 // TraesCS2B02G175800 // TraesCS7A02G336400 // TraesCS2B02G327300 // TraesCS5B02G246400 // TraesCS1D02G246300 // TraesCS2A02G199700 // TraesCS2D02G207400 // TraesCS6B02G433000
GO:0006662	P	glycerol ether metabolic process	10	2813	114	85761	0.0063	0.19	// TraesCS5D02G444800 // TraesCS7D02G466500 // TraesCS6A02G220100 // TraesCS1D02G327200 // TraesCS3B02G251600 // TraesCS4D02G098400 // TraesCS4B02G101800 // TraesCS6D02G005200 // TraesCS7B02G381600 // TraesCS1B02G126100
GO:0051262	P	protein tetramerization	9	2813	96	85761	0.0064	0.19	// TraesCS4D02G186300 // TraesCS4A02G124000 // TraesCS4D02G181900 // TraesCS4B02G185000 // TraesCS1A02G181000 // TraesCS3B02G231400 // TraesCS1B02G199600 // TraesCS4A02G119700 // TraesCS5A02G181800
GO:0045935	P	positive regulation of nucleobase-containing compound metabolic process	103	2813	2421	85761	0.0064	0.19	// TraesCS5A02G098900 // TraesCS2D02G361800 // TraesCS6B02G414800 // TraesCS2B02G232000 // TraesCS1A02G324800 // TraesCS6D02G136200 // TraesCS6A02G013200 // TraesCS2D02G114900 // TraesCS4B02G114800 // TraesCS4A02G416800 // TraesCS6B02G175100 // TraesCS1B02G153600 // TraesCS5B02G086900 // TraesCS6B02G194400 // TraesCS1D02G226100 // TraesCS4D02G210000 // TraesCS6B02G379500 // TraesCS4D02G298600 // …
GO:1901605	P	alpha-amino acid metabolic process	116	2813	2775	85761	0.0066	0.19	// TraesCS1A02G382900 // TraesCS1A02G113100 // TraesCS3B02G331100 // TraesCS7D02G399400 // TraesCS5B02G184100 // TraesCS3A02G236700 // TraesCS5B02G317200 // TraesCS2A02G257600 // TraesCS4B02G288200 // TraesCS5A02G416300 // TraesCS7D02G224800 // TraesCS1A02G181000 // TraesCS5A02G022200 // TraesCS7D02G140400 // TraesCS4A02G416800 // TraesCS4B02G242700 // TraesCS1B02G133100 // TraesCS6B02G194400 // …
GO:0032269	P	negative regulation of cellular protein metabolic process	63	2813	1371	85761	0.0069	0.2	// TraesCS4A02G262900 // TraesCS1D02G245300 // TraesCS5A02G331500 // TraesCS2B02G498700 // TraesCS7D02G351700 // TraesCS5D02G344400 // TraesCS4A02G142300 // TraesCS5B02G358500 // TraesCS6B02G225400 // TraesCS5A02G201700 // TraesCS4A02G206100 // TraesCS1B02G026000 // TraesCS2B02G352700 // TraesCS4B02G109700 // TraesCS2D02G156700 // TraesCS3B02G586800 // TraesCS2B02G490800 // TraesCS6A02G205200 // …
GO:0006541	P	glutamine metabolic process	12	2813	154	85761	0.007	0.2	// TraesCS3A02G236700 // TraesCS1D02G141800 // TraesCS4D02G195100 // TraesCS5D02G159100 // TraesCS3D02G038900 // TraesCS1B02G441900 // TraesCS6A02G084600 // TraesCS2B02G345400 // TraesCS1D02G436900 // TraesCS4B02G194400 // TraesCS1A02G411600 // TraesCS3A02G222100
GO:0036503	P	ERAD pathway	10	2813	116	85761	0.0071	0.21	// TraesCS4B02G189200 // TraesCS6B02G224000 // TraesCS2D02G390100 // TraesCS3D02G150400 // TraesCS7B02G378900 // TraesCS4B02G152900 // TraesCS7D02G222100 // TraesCS6B02G058300 // TraesCS6D02G049100 // TraesCS6A02G203400
GO:0017148	P	negative regulation of translation	39	2813	768	85761	0.0071	0.21	// TraesCS7D02G351700 // TraesCS5D02G344400 // TraesCS4A02G142300 // TraesCS5B02G358500 // TraesCS6D02G332000 // TraesCS7A02G204600 // TraesCS2B02G498700 // TraesCS3B02G586800 // TraesCS2B02G490800 // TraesCS5D02G277500 // TraesCS4B02G109700 // TraesCS5B02G380000 // TraesCS2D02G338300 // TraesCS3A02G391800 // TraesCS7D02G341400 // TraesCS3A02G107200 // TraesCS2B02G603600 // TraesCS3D02G079200 // …
GO:0048449	P	floral organ formation	58	2813	1245	85761	0.0071	0.21	// TraesCS1A02G149700 // TraesCS7D02G169400 // TraesCS3A02G000300 // TraesCS3D02G386400 // TraesCS3D02G153500 // TraesCS5A02G490500 // TraesCS1D02G365100 // TraesCS4A02G206100 // TraesCS3B02G162500 // TraesCS7B02G151700 // TraesCS1D02G445700 // TraesCS2A02G251000 // TraesCS2B02G340700 // TraesCS6B02G354900 // TraesCS7A02G066200 // TraesCS3A02G391800 // TraesCS1D02G026100 // TraesCS5D02G152200 // …
GO:0034249	P	negative regulation of cellular amide metabolic process	39	2813	768	85761	0.0071	0.21	// TraesCS7D02G351700 // TraesCS5D02G344400 // TraesCS4A02G142300 // TraesCS5B02G358500 // TraesCS6D02G332000 // TraesCS7A02G204600 // TraesCS2B02G498700 // TraesCS3B02G586800 // TraesCS2B02G490800 // TraesCS5D02G277500 // TraesCS4B02G109700 // TraesCS5B02G380000 // TraesCS2D02G338300 // TraesCS3A02G391800 // TraesCS7D02G341400 // TraesCS3A02G107200 // TraesCS2B02G603600 // TraesCS3D02G079200 // …
GO:1902582	P	single-organism intracellular transport	122	2813	2946	85761	0.0072	0.21	// TraesCS4A02G028900 // TraesCS2A02G155500 // TraesCS2B02G217500 // TraesCS1A02G165800 // TraesCS7A02G422500 // TraesCS4B02G252500 // TraesCS1D02G186900 // TraesCS1A02G065600 // TraesCS5D02G293800 // TraesCS2A02G185700 // TraesCS5D02G555100 // TraesCS7D02G513300 // TraesCS7A02G204600 // TraesCS1B02G173400 // TraesCS7B02G455900 // TraesCS4B02G288200 // TraesCS6D02G136200 // TraesCS7A02G517600 // …
GO:0030865	P	cortical cytoskeleton organization	13	2813	175	85761	0.0074	0.21	// TraesCS6A02G282800 // TraesCS1A02G256800 // TraesCS1D02G256000 // TraesCS7D02G224800 // TraesCS3B02G143500 // TraesCS5A02G200800 // TraesCS1B02G186800 // TraesCS7D02G399400 // TraesCS6D02G318100 // TraesCS5D02G162200 // TraesCS7A02G422500 // TraesCS6B02G433000 // TraesCS1B02G284600
GO:0030855	P	epithelial cell differentiation	15	2813	216	85761	0.0074	0.21	// TraesCS2B02G479800 // TraesCS6B02G098300 // TraesCS6B02G221400 // TraesCS6A02G415500 // TraesCS6B02G295700 // TraesCS2B02G218900 // TraesCS2B02G152100 // TraesCS1B02G329500 // TraesCS7A02G252900 // TraesCS2A02G474000 // TraesCS6A02G268600 // TraesCS2B02G497500 // TraesCS1B02G271100 // TraesCS6B02G473900 // TraesCS1B02G284600
GO:0009913	P	epidermal cell differentiation	15	2813	216	85761	0.0074	0.21	// TraesCS2B02G479800 // TraesCS6B02G098300 // TraesCS6B02G221400 // TraesCS6A02G415500 // TraesCS6B02G295700 // TraesCS2B02G218900 // TraesCS2B02G152100 // TraesCS1B02G329500 // TraesCS7A02G252900 // TraesCS2A02G474000 // TraesCS6A02G268600 // TraesCS2B02G497500 // TraesCS1B02G271100 // TraesCS6B02G473900 // TraesCS1B02G284600
GO:0016558	P	protein import into peroxisome matrix	19	2813	302	85761	0.0076	0.22	// TraesCS7B02G226700 // TraesCS2D02G458300 // TraesCS2D02G600500 // TraesCS5D02G555100 // TraesCS7A02G104100 // TraesCS4B02G325800 // TraesCS7A02G422500 // TraesCS1A02G001900 // TraesCS2B02G122900 // TraesCS4A02G286000 // TraesCS7D02G314300 // TraesCS2D02G250100 // TraesCS4A02G128000 // TraesCS5A02G434500 // TraesCS3D02G238700 // TraesCS3B02G117000 // TraesCS1B02G447500 // TraesCS5D02G183100 // …
GO:0061025	P	membrane fusion	49	2813	1020	85761	0.0076	0.22	// TraesCS5D02G192100 // TraesCS5A02G221200 // TraesCS7D02G513300 // TraesCS1B02G479100 // TraesCS7A02G285200 // TraesCS5A02G302800 // TraesCS5B02G404000 // TraesCS3D02G238700 // TraesCS5B02G220000 // TraesCS3D02G272100 // TraesCS5A02G398900 // TraesCS2D02G456400 // TraesCS3A02G323000 // TraesCS4B02G014100 // TraesCS4A02G247700 // TraesCS3A02G537700 // TraesCS2B02G478100 // TraesCS6D02G136200 // …
GO:0009820	P	alkaloid metabolic process	6	2813	49	85761	0.0078	0.22	// TraesCS7D02G190100 // TraesCS5B02G395100 // TraesCS3A02G256600 // TraesCS5D02G400000 // TraesCS1A02G091500 // TraesCS7B02G093800
GO:1901607	P	alpha-amino acid biosynthetic process	87	2813	2012	85761	0.0079	0.23	// TraesCS7D02G399400 // TraesCS5A02G513500 // TraesCS5B02G317200 // TraesCS6B02G194400 // TraesCS5A02G416300 // TraesCS7D02G224800 // TraesCS5A02G022200 // TraesCS7D02G140400 // TraesCS4B02G242700 // TraesCS1B02G133100 // TraesCS4B02G288200 // TraesCS2A02G407900 // TraesCS1D02G226100 // TraesCS4B02G215000 // TraesCS1B02G285700 // TraesCS2A02G415800 // TraesCS4A02G119700 // TraesCS2A02G130900 // …
GO:0009888	P	tissue development	283	2813	7473	85761	0.0079	0.23	// TraesCS1A02G382900 // TraesCS1A02G113100 // TraesCS3B02G331100 // TraesCS1B02G478200 // TraesCS1A02G296300 // TraesCS5D02G499100 // TraesCS4D02G194900 // TraesCS7D02G294900 // TraesCS1D02G365100 // TraesCS5B02G497100 // TraesCS5A02G124800 // TraesCS7A02G422500 // TraesCS4B02G252500 // TraesCS2B02G323700 // TraesCS4A02G324800 // TraesCS2A02G251000 // TraesCS5B02G460200 // TraesCS5B02G317200 // …
GO:0051093	P	negative regulation of developmental process	31	2813	580	85761	0.008	0.23	// TraesCS1D02G445700 // TraesCS5D02G121500 // TraesCS5D02G268000 // TraesCS5A02G201700 // TraesCS7B02G101500 // TraesCS5D02G433700 // TraesCS2D02G397800 // TraesCS5A02G479300 // TraesCS1A02G216900 // TraesCS4A02G245200 // TraesCS5A02G473800 // TraesCS5A02G469000 // TraesCS1B02G100400 // TraesCS7D02G026600 // TraesCS5A02G317100 // TraesCS5D02G492900 // TraesCS7A02G195800 // TraesCS4A02G416800 // …
GO:0007067	P	mitotic nuclear division	28	2813	509	85761	0.008	0.23	// TraesCS4D02G047600 // TraesCS7D02G383900 // TraesCS6B02G225400 // TraesCS5B02G495700 // TraesCS1B02G411700 // TraesCS2B02G352700 // TraesCS6A02G205200 // TraesCS5A02G480000 // TraesCS3A02G391800 // TraesCS1B02G186200 // TraesCS5B02G176400 // TraesCS3B02G252200 // TraesCS3A02G186500 // TraesCS2B02G152100 // TraesCS2B02G188000 // TraesCS6D02G290500 // TraesCS1A02G385400 // TraesCS6D02G157200 // …
GO:0009664	P	plant-type cell wall organization	104	2813	2471	85761	0.0082	0.23	// TraesCS5A02G073100 // TraesCS2B02G215000 // TraesCS3D02G479100 // TraesCS7A02G285200 // TraesCS5B02G246400 // TraesCS7D02G399400 // TraesCS5D02G404300 // TraesCS3D02G351700 // TraesCS4B02G252500 // TraesCS7D02G169400 // TraesCS2A02G251000 // TraesCS4D02G155800 // TraesCS3B02G217500 // TraesCS2A02G169800 // TraesCS5D02G417400 // TraesCS7A02G466800 // TraesCS7D02G224800 // TraesCS2A02G232400 // …
GO:0048497	P	maintenance of floral organ identity	5	2813	35	85761	0.0084	0.24	// TraesCS2B02G479800 // TraesCS6A02G255800 // TraesCS2A02G474000 // TraesCS6B02G354900 // TraesCS2B02G497500
GO:0048496	P	maintenance of organ identity	5	2813	35	85761	0.0084	0.24	// TraesCS2B02G479800 // TraesCS6A02G255800 // TraesCS2A02G474000 // TraesCS6B02G354900 // TraesCS2B02G497500
GO:0000463	P	maturation of LSU-rRNA from tricistronic rRNA transcript (SSU-rRNA, 5.8S rRNA, LSU-rRNA)	5	2813	35	85761	0.0084	0.24	// TraesCS2D02G430500 // TraesCS5A02G452400 // TraesCS4B02G037300 // TraesCS7D02G268700 // TraesCS2B02G296200
GO:0005992	P	trehalose biosynthetic process	8	2813	83	85761	0.0085	0.24	// TraesCS5D02G210000 // TraesCS4A02G062900 // TraesCS1B02G350600 // TraesCS6D02G230500 // TraesCS5A02G203500 // TraesCS3B02G323900 // TraesCS5A02G190000 // TraesCS3A02G289300
GO:0001906	P	cell killing	9	2813	101	85761	0.0085	0.24	// TraesCS1A02G050700 // TraesCS1B02G067300 // TraesCS1B02G017700 // TraesCS1D02G053000 // TraesCS1D02G052900 // TraesCS1D02G012600 // TraesCS1A02G013600 // TraesCS2D02G033100 // TraesCS1A02G050900
GO:0044364	P	disruption of cells of other organism	9	2813	101	85761	0.0085	0.24	// TraesCS1A02G050700 // TraesCS1B02G067300 // TraesCS1B02G017700 // TraesCS1D02G053000 // TraesCS1D02G052900 // TraesCS1D02G012600 // TraesCS1A02G013600 // TraesCS2D02G033100 // TraesCS1A02G050900
GO:0031640	P	killing of cells of other organism	9	2813	101	85761	0.0085	0.24	// TraesCS1A02G050700 // TraesCS1B02G067300 // TraesCS1B02G017700 // TraesCS1D02G053000 // TraesCS1D02G052900 // TraesCS1D02G012600 // TraesCS1A02G013600 // TraesCS2D02G033100 // TraesCS1A02G050900
GO:0051656	P	establishment of organelle localization	25	2813	442	85761	0.0086	0.24	// TraesCS7D02G349900 // TraesCS1B02G411700 // TraesCS2D02G434600 // TraesCS2A02G430300 // TraesCS1D02G420600 // TraesCS1A02G060700 // TraesCS2A02G308600 // TraesCS4A02G339600 // TraesCS2D02G488700 // TraesCS1D02G056100 // TraesCS2B02G325100 // TraesCS1A02G385400 // TraesCS6B02G020800 // TraesCS2B02G238500 // TraesCS7D02G012000 // TraesCS7D02G072100 // TraesCS1B02G071800 // TraesCS2A02G106600 // …
GO:0051128	P	regulation of cellular component organization	116	2813	2804	85761	0.0088	0.25	// TraesCS7D02G212800 // TraesCS1A02G296300 // TraesCS7D02G383900 // TraesCS6B02G225400 // TraesCS7D02G399400 // TraesCS2A02G182200 // TraesCS2B02G285600 // TraesCS2D02G156700 // TraesCS2A02G251000 // TraesCS6D02G291400 // TraesCS1B02G186200 // TraesCS3A02G520900 // TraesCS5D02G417400 // TraesCS2D02G341500 // TraesCS5B02G160500 // TraesCS7B02G468100 // TraesCS5D02G346100 // TraesCS1D02G361000 // …
GO:0001932	P	regulation of protein phosphorylation	29	2813	537	85761	0.0088	0.25	// TraesCS1D02G245300 // TraesCS2B02G323700 // TraesCS6A02G349600 // TraesCS6B02G379500 // TraesCS7A02G456000 // TraesCS7A02G422500 // TraesCS5B02G565100 // TraesCS3B02G363200 // TraesCS4B02G276200 // TraesCS5A02G200800 // TraesCS3B02G415800 // TraesCS7B02G472800 // TraesCS6B02G093100 // TraesCS7A02G248700 // TraesCS2D02G388200 // TraesCS3A02G256300 // TraesCS7A02G223000 // TraesCS7B02G129500 // …
GO:0031329	P	regulation of cellular catabolic process	18	2813	286	85761	0.0091	0.25	// TraesCS4B02G189200 // TraesCS2B02G318000 // TraesCS5B02G297300 // TraesCS3A02G182200 // TraesCS1B02G363100 // TraesCS7A02G147900 // TraesCS3B02G212100 // TraesCS7B02G051400 // TraesCS1B02G124200 // TraesCS5D02G167000 // TraesCS3B02G265000 // TraesCS3D02G202800 // TraesCS6B02G224000 // TraesCS7D02G024400 // TraesCS6A02G203400 // TraesCS2B02G467100 // TraesCS7A02G386600 // TraesCS7D02G149800
GO:0019363	P	pyridine nucleotide biosynthetic process	5	2813	36	85761	0.0093	0.26	// TraesCS5B02G517900 // TraesCS4A02G221400 // TraesCS1D02G242400 // TraesCS5A02G355300 // TraesCS5B02G185000
GO:0008654	P	phospholipid biosynthetic process	66	2813	1473	85761	0.0096	0.26	// TraesCS3D02G150400 // TraesCS5B02G493400 // TraesCS6A02G213700 // TraesCS1A02G180100 // TraesCS1B02G270000 // TraesCS5A02G367800 // TraesCS1D02G371200 // TraesCS6D02G319300 // TraesCS1B02G334200 // TraesCS4D02G214700 // TraesCS5A02G429000 // TraesCS6B02G194400 // TraesCS6D02G193400 // TraesCS2A02G127300 // TraesCS5A02G513500 // TraesCS1A02G195200 // TraesCS5D02G072200 // TraesCS4D02G285600 // …
GO:0006357	P	regulation of transcription from RNA polymerase II promoter	41	2813	834	85761	0.0097	0.27	// TraesCS1D02G245300 // TraesCS1B02G153600 // TraesCS4B02G222300 // TraesCS2B02G367200 // TraesCS5B02G497100 // TraesCS3A02G395000 // TraesCS6D02G358700 // TraesCS2B02G522900 // TraesCS1B02G439800 // TraesCS5A02G307100 // TraesCS4B02G189200 // TraesCS3B02G048100 // TraesCS5A02G175600 // TraesCS5D02G555100 // TraesCS2A02G293500 // TraesCS1A02G409800 // TraesCS5A02G473800 // TraesCS5A02G469000 // …
GO:0005978	P	glycogen biosynthetic process	7	2813	68	85761	0.0098	0.27	// TraesCS1D02G427400 // TraesCS1A02G419600 // TraesCS2B02G175800 // TraesCS7A02G336400 // TraesCS2B02G327300 // TraesCS2A02G199700 // TraesCS2D02G207400
GO:0051173	P	positive regulation of nitrogen compound metabolic process	107	2813	2575	85761	0.01	0.28	// TraesCS1B02G153600 // TraesCS2D02G361800 // TraesCS6B02G414800 // TraesCS2B02G232000 // TraesCS1A02G324800 // TraesCS6D02G136200 // TraesCS6A02G013200 // TraesCS2D02G114900 // TraesCS4B02G114800 // TraesCS4A02G416800 // TraesCS6B02G175100 // TraesCS5A02G098900 // TraesCS5B02G086900 // TraesCS6B02G194400 // TraesCS1D02G226100 // TraesCS4D02G210000 // TraesCS6B02G379500 // TraesCS4D02G298600 // …
GO:0042325	P	regulation of phosphorylation	30	2813	568	85761	0.01	0.28	// TraesCS1A02G382900 // TraesCS1D02G245300 // TraesCS2B02G323700 // TraesCS6A02G349600 // TraesCS6B02G379500 // TraesCS7A02G456000 // TraesCS7A02G422500 // TraesCS5B02G565100 // TraesCS3B02G363200 // TraesCS4B02G276200 // TraesCS5A02G200800 // TraesCS3B02G415800 // TraesCS7B02G472800 // TraesCS6B02G093100 // TraesCS7A02G248700 // TraesCS2D02G388200 // TraesCS3A02G256300 // TraesCS7A02G223000 // …
GO:0006613	P	cotranslational protein targeting to membrane	7	2813	69	85761	0.011	0.29	// TraesCS7B02G245200 // TraesCS7A02G204600 // TraesCS5D02G136900 // TraesCS5A02G129400 // TraesCS7B02G151700 // TraesCS2B02G490800 // TraesCS7D02G341200
GO:0006614	P	SRP-dependent cotranslational protein targeting to membrane	7	2813	69	85761	0.011	0.29	// TraesCS7B02G245200 // TraesCS7A02G204600 // TraesCS5D02G136900 // TraesCS5A02G129400 // TraesCS7B02G151700 // TraesCS2B02G490800 // TraesCS7D02G341200
GO:0009746	P	response to hexose	72	2813	1639	85761	0.011	0.29	// TraesCS2A02G382700 // TraesCS4D02G195100 // TraesCS3A02G377600 // TraesCS3A02G341000 // TraesCS7D02G030100 // TraesCS5B02G114100 // TraesCS1B02G479100 // TraesCS3D02G247500 // TraesCS6B02G339300 // TraesCS5D02G159100 // TraesCS5D02G404300 // TraesCS3D02G241900 // TraesCS7B02G070900 // TraesCS7D02G210500 // TraesCS7B02G115300 // TraesCS2D02G374200 // TraesCS2D02G284200 // TraesCS5D02G293800 // …
GO:0019438	P	aromatic compound biosynthetic process	636	2813	17826	85761	0.011	0.29	// TraesCS7D02G313600 // TraesCS1D02G260200 // TraesCS4A02G028900 // TraesCS3B02G385500 // TraesCS5A02G467200 // TraesCS4B02G228400 // TraesCS4A02G221400 // TraesCS2B02G217500 // TraesCS7A02G422500 // TraesCS4A02G364200 // TraesCS3A02G236700 // TraesCS5A02G412000 // TraesCS4B02G279700 // TraesCS4A02G404800 // TraesCS6A02G034600 // TraesCS3A02G449100 // TraesCS2D02G114900 // TraesCS2A02G232400 // …
GO:0045454	P	cell redox homeostasis	27	2813	499	85761	0.011	0.3	// TraesCS7D02G121800 // TraesCS7D02G210500 // TraesCS1B02G399000 // TraesCS7B02G115300 // TraesCS3D02G187600 // TraesCS1D02G405200 // TraesCS2B02G245600 // TraesCS6A02G278000 // TraesCS3A02G351200 // TraesCS3A02G183500 // TraesCS6A02G383800 // TraesCS7D02G466500 // TraesCS7A02G225400 // TraesCS2D02G232300 // TraesCS1B02G126100 // TraesCS4A02G107900 // TraesCS4B02G101800 // TraesCS6D02G005200 // …
GO:0090627	P	plant epidermal cell differentiation	90	2813	2125	85761	0.011	0.31	// TraesCS1A02G113100 // TraesCS3B02G331100 // TraesCS1A02G296300 // TraesCS5D02G404300 // TraesCS5B02G460200 // TraesCS5B02G434000 // TraesCS7B02G209500 // TraesCS3A02G520900 // TraesCS2D02G341500 // TraesCS5B02G160500 // TraesCS7B02G468100 // TraesCS6D02G237200 // TraesCS6D02G229700 // TraesCS5D02G346100 // TraesCS4B02G206900 // TraesCS6A02G200600 // TraesCS1B02G300000 // TraesCS5A02G022200 // …
GO:0000305	P	response to oxygen radical	11	2813	145	85761	0.011	0.31	// TraesCS6A02G156900 // TraesCS6D02G146500 // TraesCS7A02G225400 // TraesCS6A02G383800 // TraesCS7D02G106400 // TraesCS5B02G200200 // TraesCS1A02G409800 // TraesCS7A02G422500 // TraesCS6A02G278000 // TraesCS1B02G439800 // TraesCS1B02G479100
GO:0006563	P	L-serine metabolic process	8	2813	88	85761	0.012	0.31	// TraesCS5D02G027600 // TraesCS7A02G496500 // TraesCS5A02G022200 // TraesCS1D02G356800 // TraesCS4D02G327200 // TraesCS3B02G477100 // TraesCS4A02G032100 // TraesCS7A02G243700
GO:0048731	P	system development	591	2813	16520	85761	0.012	0.32	// TraesCS6A02G213700 // TraesCS7B02G179000 // TraesCS1B02G124600 // TraesCS2D02G232300 // TraesCS7B02G070900 // TraesCS1A02G113100 // TraesCS7A02G422500 // TraesCS3A02G236700 // TraesCS2A02G251000 // TraesCS6D02G017100 // TraesCS3A02G342300 // TraesCS3D02G246500 // TraesCS3B02G399200 // TraesCS5D02G417400 // TraesCS2D02G114900 // TraesCS2A02G232400 // TraesCS1D02G082600 // TraesCS2B02G531200 // …
GO:0048354	P	mucilage biosynthetic process involved in seed coat development	9	2813	107	85761	0.012	0.32	// TraesCS4D02G110000 // TraesCS4D02G212600 // TraesCS4B02G112500 // TraesCS2A02G359100 // TraesCS1B02G173400 // TraesCS5A02G140600 // TraesCS5B02G460200 // TraesCS1A02G156400 // TraesCS1D02G154900
GO:0071900	P	regulation of protein serine/threonine kinase activity	22	2813	386	85761	0.012	0.33	// TraesCS1D02G245300 // TraesCS6A02G349600 // TraesCS3D02G195200 // TraesCS7A02G422500 // TraesCS5B02G565100 // TraesCS3B02G363200 // TraesCS4B02G276200 // TraesCS7B02G472800 // TraesCS7A02G248700 // TraesCS2D02G388200 // TraesCS3A02G256300 // TraesCS7A02G223000 // TraesCS7B02G129500 // TraesCS1D02G309400 // TraesCS3D02G326600 // TraesCS6B02G433000 // TraesCS5A02G200500 // TraesCS1B02G229200 // …
GO:0034284	P	response to monosaccharide	72	2813	1650	85761	0.012	0.33	// TraesCS2A02G382700 // TraesCS4D02G195100 // TraesCS3A02G377600 // TraesCS3A02G341000 // TraesCS7D02G030100 // TraesCS5B02G114100 // TraesCS1B02G479100 // TraesCS3D02G247500 // TraesCS6B02G339300 // TraesCS5D02G159100 // TraesCS5D02G404300 // TraesCS3D02G241900 // TraesCS7B02G070900 // TraesCS7D02G210500 // TraesCS7B02G115300 // TraesCS2D02G374200 // TraesCS2D02G284200 // TraesCS5D02G293800 // …
GO:0000103	P	sulfate assimilation	8	2813	89	85761	0.012	0.33	// TraesCS5D02G444800 // TraesCS4D02G259000 // TraesCS7D02G466500 // TraesCS4D02G327200 // TraesCS1D02G327200 // TraesCS3D02G417500 // TraesCS7B02G381600 // TraesCS3A02G422100
GO:0005991	P	trehalose metabolic process	8	2813	89	85761	0.012	0.33	// TraesCS5D02G210000 // TraesCS4A02G062900 // TraesCS1B02G350600 // TraesCS6D02G230500 // TraesCS5A02G203500 // TraesCS3B02G323900 // TraesCS5A02G190000 // TraesCS3A02G289300
GO:0016197	P	endosomal transport	15	2813	230	85761	0.012	0.33	// TraesCS5D02G437100 // TraesCS5A02G221200 // TraesCS7D02G254400 // TraesCS5D02G022100 // TraesCS3D02G383500 // TraesCS4B02G014100 // TraesCS5A02G429000 // TraesCS7D02G528300 // TraesCS1D02G136900 // TraesCS3B02G422700 // TraesCS5A02G330400 // TraesCS2A02G072500 // TraesCS5B02G220000 // TraesCS2A02G149700 // TraesCS2A02G355400
GO:0009791	P	post-embryonic development	515	2813	14295	85761	0.012	0.33	// TraesCS7A02G186900 // TraesCS6A02G213700 // TraesCS2D02G232300 // TraesCS2B02G217500 // TraesCS7A02G422500 // TraesCS3A02G236700 // TraesCS2A02G251000 // TraesCS6D02G017100 // TraesCS3A02G342300 // TraesCS3D02G246500 // TraesCS3B02G399200 // TraesCS5D02G417400 // TraesCS4D02G182800 // TraesCS2D02G114900 // TraesCS2A02G232400 // TraesCS2B02G531200 // TraesCS1A02G334900 // TraesCS4D02G075900 // …
GO:0009251	P	glucan catabolic process	15	2813	231	85761	0.013	0.34	// TraesCS3A02G377600 // TraesCS4B02G360800 // TraesCS1A02G360700 // TraesCS6D02G318100 // TraesCS3A02G295500 // TraesCS5B02G246400 // TraesCS1D02G365100 // TraesCS3A02G398000 // TraesCS3D02G391900 // TraesCS3D02G307600 // TraesCS1B02G229000 // TraesCS4D02G353800 // TraesCS5D02G398900 // TraesCS6B02G433000 // TraesCS5A02G513200
GO:0045859	P	regulation of protein kinase activity	27	2813	506	85761	0.013	0.34	// TraesCS1D02G245300 // TraesCS2B02G323700 // TraesCS6A02G349600 // TraesCS6B02G379500 // TraesCS7A02G456000 // TraesCS7A02G422500 // TraesCS5B02G565100 // TraesCS3B02G363200 // TraesCS4B02G276200 // TraesCS5A02G200800 // TraesCS3B02G415800 // TraesCS7B02G472800 // TraesCS7A02G248700 // TraesCS2D02G388200 // TraesCS3A02G256300 // TraesCS7A02G223000 // TraesCS7B02G129500 // TraesCS1D02G309400 // …
GO:2000242	P	negative regulation of reproductive process	16	2813	253	85761	0.013	0.34	// TraesCS5D02G437100 // TraesCS5A02G364900 // TraesCS5A02G469000 // TraesCS4D02G305400 // TraesCS5D02G121500 // TraesCS4D02G023400 // TraesCS5A02G429000 // TraesCS4A02G416800 // TraesCS7D02G345200 // TraesCS5A02G153000 // TraesCS5A02G201700 // TraesCS7D02G026600 // TraesCS7B02G468100 // TraesCS1A02G216900 // TraesCS4B02G288200 // TraesCS2D02G241800
GO:0052018	P	modulation by symbiont of RNA levels in host	21	2813	366	85761	0.013	0.35	// TraesCS4A02G247200 // TraesCS2A02G284500 // TraesCS5B02G266700 // TraesCS7D02G351700 // TraesCS1A02G445500 // TraesCS4A02G142300 // TraesCS5B02G358500 // TraesCS3A02G158200 // TraesCS2D02G151100 // TraesCS7B02G202900 // TraesCS1B02G480100 // TraesCS4A02G206100 // TraesCS4D02G151100 // TraesCS3D02G079200 // TraesCS1B02G347900 // TraesCS2B02G326400 // TraesCS2B02G301600 // TraesCS1B02G133100 // …
GO:0052249	P	modulation of RNA levels in other organism involved in symbiotic interaction	21	2813	366	85761	0.013	0.35	// TraesCS4A02G247200 // TraesCS2A02G284500 // TraesCS5B02G266700 // TraesCS7D02G351700 // TraesCS1A02G445500 // TraesCS4A02G142300 // TraesCS5B02G358500 // TraesCS3A02G158200 // TraesCS2D02G151100 // TraesCS7B02G202900 // TraesCS1B02G480100 // TraesCS4A02G206100 // TraesCS4D02G151100 // TraesCS3D02G079200 // TraesCS1B02G347900 // TraesCS2B02G326400 // TraesCS2B02G301600 // TraesCS1B02G133100 // …
GO:0009616	P	virus induced gene silencing	21	2813	366	85761	0.013	0.35	// TraesCS4A02G247200 // TraesCS2A02G284500 // TraesCS5B02G266700 // TraesCS7D02G351700 // TraesCS1A02G445500 // TraesCS4A02G142300 // TraesCS5B02G358500 // TraesCS3A02G158200 // TraesCS2D02G151100 // TraesCS7B02G202900 // TraesCS1B02G480100 // TraesCS4A02G206100 // TraesCS4D02G151100 // TraesCS3D02G079200 // TraesCS1B02G347900 // TraesCS2B02G326400 // TraesCS2B02G301600 // TraesCS1B02G133100 // …
GO:1901657	P	glycosyl compound metabolic process	119	2813	2930	85761	0.013	0.35	// TraesCS5A02G221200 // TraesCS6A02G213700 // TraesCS5B02G354800 // TraesCS3A02G193800 // TraesCS5A02G287400 // TraesCS3B02G385500 // TraesCS2A02G593000 // TraesCS3B02G454300 // TraesCS5D02G380000 // TraesCS1A02G082500 // TraesCS6B02G414800 // TraesCS4A02G213400 // TraesCS3A02G236700 // TraesCS5B02G317200 // TraesCS4B02G099100 // TraesCS6D02G352300 // TraesCS5A02G416300 // TraesCS3D02G285500 // …
GO:0051783	P	regulation of nuclear division	8	2813	91	85761	0.014	0.36	// TraesCS6D02G157200 // TraesCS7D02G383900 // TraesCS6B02G225400 // TraesCS1A02G396600 // TraesCS3A02G186500 // TraesCS2B02G352700 // TraesCS6A02G205200 // TraesCS4D02G347600
GO:0043549	P	regulation of kinase activity	27	2813	509	85761	0.014	0.36	// TraesCS1D02G245300 // TraesCS2B02G323700 // TraesCS6A02G349600 // TraesCS6B02G379500 // TraesCS7A02G456000 // TraesCS7A02G422500 // TraesCS5B02G565100 // TraesCS3B02G363200 // TraesCS4B02G276200 // TraesCS5A02G200800 // TraesCS3B02G415800 // TraesCS7B02G472800 // TraesCS7A02G248700 // TraesCS2D02G388200 // TraesCS3A02G256300 // TraesCS7A02G223000 // TraesCS7B02G129500 // TraesCS1D02G309400 // …
GO:0009957	P	epidermal cell fate specification	6	2813	56	85761	0.014	0.36	// TraesCS2B02G152100 // TraesCS6B02G295700 // TraesCS7A02G252900 // TraesCS6A02G268600 // TraesCS1B02G271100 // TraesCS6B02G221400
GO:0098586	P	cellular response to virus	21	2813	368	85761	0.014	0.36	// TraesCS4A02G247200 // TraesCS2A02G284500 // TraesCS5B02G266700 // TraesCS7D02G351700 // TraesCS1A02G445500 // TraesCS4A02G142300 // TraesCS5B02G358500 // TraesCS3A02G158200 // TraesCS2D02G151100 // TraesCS7B02G202900 // TraesCS1B02G480100 // TraesCS4A02G206100 // TraesCS4D02G151100 // TraesCS3D02G079200 // TraesCS1B02G347900 // TraesCS2B02G326400 // TraesCS2B02G301600 // TraesCS1B02G133100 // …
GO:0009893	P	positive regulation of metabolic process	147	2813	3712	85761	0.014	0.37	// TraesCS5A02G098900 // TraesCS2D02G361800 // TraesCS6B02G036900 // TraesCS7D02G320000 // TraesCS2A02G182200 // TraesCS1B02G124200 // TraesCS6B02G414800 // TraesCS7A02G422500 // TraesCS4D02G012400 // TraesCS2B02G232000 // TraesCS1A02G324800 // TraesCS6D02G136200 // TraesCS6A02G013200 // TraesCS2D02G114900 // TraesCS4B02G222300 // TraesCS4B02G114800 // TraesCS2B02G176700 // TraesCS5D02G344400 // …
GO:0006534	P	cysteine metabolic process	38	2813	780	85761	0.014	0.37	// TraesCS2A02G130900 // TraesCS2A02G268500 // TraesCS6A02G270900 // TraesCS5A02G302800 // TraesCS7D02G399400 // TraesCS2D02G203000 // TraesCS2B02G255000 // TraesCS6D02G319300 // TraesCS7B02G095400 // TraesCS5A02G513500 // TraesCS5B02G111400 // TraesCS3D02G346000 // TraesCS5D02G027600 // TraesCS4D02G327200 // TraesCS7D02G224800 // TraesCS1A02G208500 // TraesCS4B02G235400 // TraesCS7D02G353600 // …
GO:0051246	P	regulation of protein metabolic process	145	2813	3658	85761	0.014	0.37	// TraesCS1A02G382900 // TraesCS3D02G315200 // TraesCS5D02G344400 // TraesCS6B02G225400 // TraesCS2B02G318000 // TraesCS2A02G182200 // TraesCS1B02G026000 // TraesCS5B02G380000 // TraesCS2D02G156700 // TraesCS1A02G149200 // TraesCS7A02G422500 // TraesCS7B02G395100 // TraesCS5B02G219100 // TraesCS7D02G341400 // TraesCS3A02G046000 // TraesCS7A02G204600 // TraesCS7D02G024400 // TraesCS3D02G079200 // …
GO:0051817	P	modification of morphology or physiology of other organism involved in symbiotic interaction	25	2813	463	85761	0.014	0.37	// TraesCS7D02G351700 // TraesCS1A02G445500 // TraesCS4A02G142300 // TraesCS5B02G358500 // TraesCS2D02G151100 // TraesCS4A02G206100 // TraesCS2A02G284500 // TraesCS3D02G079200 // TraesCS3A02G537600 // TraesCS3D02G543100 // TraesCS3A02G292400 // TraesCS4D02G017500 // TraesCS4A02G247200 // TraesCS4B02G109700 // TraesCS1A02G099300 // TraesCS2B02G301600 // TraesCS1A02G334900 // TraesCS1B02G347900 // …
GO:0071166	P	ribonucleoprotein complex localization	19	2813	324	85761	0.015	0.38	// TraesCS4B02G299100 // TraesCS7D02G349900 // TraesCS1A02G049300 // TraesCS3A02G530600 // TraesCS5B02G200200 // TraesCS4B02G140900 // TraesCS3D02G535900 // TraesCS1D02G420600 // TraesCS6A02G083400 // TraesCS2A02G430300 // TraesCS2D02G245100 // TraesCS1A02G060700 // TraesCS3A02G266200 // TraesCS6D02G097500 // TraesCS3D02G362200 // TraesCS1D02G031400 // TraesCS2A02G147400 // TraesCS2D02G114900 // …
GO:0071426	P	ribonucleoprotein complex export from nucleus	19	2813	324	85761	0.015	0.38	// TraesCS4B02G299100 // TraesCS7D02G349900 // TraesCS1A02G049300 // TraesCS3A02G530600 // TraesCS5B02G200200 // TraesCS4B02G140900 // TraesCS3D02G535900 // TraesCS1D02G420600 // TraesCS6A02G083400 // TraesCS2A02G430300 // TraesCS2D02G245100 // TraesCS1A02G060700 // TraesCS3A02G266200 // TraesCS6D02G097500 // TraesCS3D02G362200 // TraesCS1D02G031400 // TraesCS2A02G147400 // TraesCS2D02G114900 // …
GO:0010256	P	endomembrane system organization	71	2813	1639	85761	0.015	0.38	// TraesCS1A02G149700 // TraesCS7D02G281900 // TraesCS6A02G213700 // TraesCS4A02G151800 // TraesCS1A02G180100 // TraesCS2D02G491300 // TraesCS5D02G401200 // TraesCS5A02G287400 // TraesCS2A02G082100 // TraesCS6A02G221500 // TraesCS7D02G215200 // TraesCS1D02G371200 // TraesCS3B02G162500 // TraesCS2D02G593400 // TraesCS6D02G178300 // TraesCS2B02G599300 // TraesCS3A02G128600 // TraesCS2A02G251000 // …
GO:0010628	P	positive regulation of gene expression	103	2813	2503	85761	0.015	0.38	// TraesCS1B02G153600 // TraesCS6B02G036900 // TraesCS7D02G320000 // TraesCS6B02G414800 // TraesCS4D02G012400 // TraesCS2B02G232000 // TraesCS1A02G324800 // TraesCS6D02G136200 // TraesCS6A02G013200 // TraesCS2D02G114900 // TraesCS4B02G114800 // TraesCS7B02G093000 // TraesCS4A02G416800 // TraesCS6B02G175100 // TraesCS6D02G030300 // TraesCS5B02G086900 // TraesCS6B02G194400 // TraesCS1D02G226100 // …
GO:0043903	P	regulation of symbiosis, encompassing mutualism through parasitism	9	2813	112	85761	0.015	0.4	// TraesCS6B02G444800 // TraesCS1A02G149200 // TraesCS6A02G146900 // TraesCS6B02G175100 // TraesCS4B02G115800 // TraesCS6D02G136200 // TraesCS7B02G418500 // TraesCS3A02G537600 // TraesCS3D02G543100
GO:0010053	P	root epidermal cell differentiation	86	2813	2046	85761	0.015	0.4	// TraesCS1A02G113100 // TraesCS3B02G331100 // TraesCS1A02G296300 // TraesCS5D02G404300 // TraesCS5B02G460200 // TraesCS5B02G434000 // TraesCS7B02G209500 // TraesCS3A02G520900 // TraesCS2D02G341500 // TraesCS5B02G160500 // TraesCS7B02G468100 // TraesCS6D02G237200 // TraesCS6D02G229700 // TraesCS5D02G346100 // TraesCS4A02G172600 // TraesCS4B02G206900 // TraesCS6A02G200600 // TraesCS1B02G300000 // …
GO:0035195	P	gene silencing by miRNA	29	2813	563	85761	0.015	0.4	// TraesCS7D02G351700 // TraesCS1A02G445500 // TraesCS4A02G142300 // TraesCS5B02G358500 // TraesCS6D02G332000 // TraesCS5D02G277500 // TraesCS4B02G109700 // TraesCS3A02G391800 // TraesCS7D02G341400 // TraesCS5D02G344400 // TraesCS3D02G079200 // TraesCS5D02G337400 // TraesCS6D02G203100 // TraesCS4A02G247200 // TraesCS2B02G188600 // TraesCS6A02G065400 // TraesCS4A02G206100 // TraesCS7D02G023600 // …
GO:2001020	P	regulation of response to DNA damage stimulus	7	2813	75	85761	0.016	0.4	// TraesCS2B02G247200 // TraesCS6A02G373400 // TraesCS2D02G361800 // TraesCS7A02G104100 // TraesCS2A02G221800 // TraesCS7B02G202900 // TraesCS4A02G421400
GO:0009064	P	glutamine family amino acid metabolic process	19	2813	328	85761	0.016	0.42	// TraesCS3A02G236700 // TraesCS1D02G141800 // TraesCS6D02G022800 // TraesCS4D02G195100 // TraesCS3B02G331100 // TraesCS5D02G159100 // TraesCS3D02G038900 // TraesCS1B02G441900 // TraesCS4D02G186300 // TraesCS6A02G084600 // TraesCS2B02G345400 // TraesCS4B02G185000 // TraesCS3B02G538100 // TraesCS1D02G436900 // TraesCS3A02G222100 // TraesCS1A02G246600 // TraesCS4A02G119700 // TraesCS1A02G411600 // …
GO:0006839	P	mitochondrial transport	30	2813	590	85761	0.016	0.42	// TraesCS1D02G186900 // TraesCS1B02G478200 // TraesCS3D02G199900 // TraesCS1A02G124600 // TraesCS2D02G167900 // TraesCS1D02G031400 // TraesCS6D02G194300 // TraesCS1A02G060700 // TraesCS3A02G181500 // TraesCS4A02G339600 // TraesCS5A02G011100 // TraesCS1B02G173400 // TraesCS1D02G361600 // TraesCS5A02G416300 // TraesCS6B02G393300 // TraesCS4B02G215600 // TraesCS5A02G155300 // TraesCS1A02G156400 // …
GO:0019344	P	cysteine biosynthetic process	37	2813	764	85761	0.016	0.42	// TraesCS2A02G130900 // TraesCS2A02G268500 // TraesCS6A02G270900 // TraesCS5A02G302800 // TraesCS7D02G399400 // TraesCS2D02G203000 // TraesCS2B02G255000 // TraesCS6D02G319300 // TraesCS7B02G095400 // TraesCS5A02G513500 // TraesCS5B02G111400 // TraesCS3D02G346000 // TraesCS5D02G027600 // TraesCS4D02G327200 // TraesCS7D02G224800 // TraesCS1A02G208500 // TraesCS4B02G235400 // TraesCS7D02G353600 // …
GO:0006544	P	glycine metabolic process	16	2813	261	85761	0.017	0.42	// TraesCS2A02G382700 // TraesCS7D02G068700 // TraesCS4B02G330900 // TraesCS2D02G597000 // TraesCS6D02G319300 // TraesCS2A02G257600 // TraesCS2A02G415800 // TraesCS4A02G371400 // TraesCS7B02G401900 // TraesCS5A02G502300 // TraesCS4D02G327700 // TraesCS2B02G603500 // TraesCS7A02G243700 // TraesCS3B02G477100 // TraesCS6B02G194400 // TraesCS4B02G237500
GO:0009744	P	response to sucrose	50	2813	1097	85761	0.017	0.43	// TraesCS2A02G382700 // TraesCS5A02G221200 // TraesCS6A02G213700 // TraesCS3A02G341000 // TraesCS5B02G114100 // TraesCS1B02G479100 // TraesCS3D02G247500 // TraesCS5D02G159100 // TraesCS5D02G404300 // TraesCS5D02G481200 // TraesCS7B02G070900 // TraesCS4D02G195100 // TraesCS5B02G220000 // TraesCS7D02G210500 // TraesCS5B02G111400 // TraesCS5D02G293800 // TraesCS5D02G121200 // TraesCS1A02G116900 // …
GO:0031325	P	positive regulation of cellular metabolic process	128	2813	3207	85761	0.017	0.43	// TraesCS1B02G153600 // TraesCS2D02G361800 // TraesCS2A02G182200 // TraesCS6B02G414800 // TraesCS7A02G422500 // TraesCS2B02G232000 // TraesCS1A02G324800 // TraesCS6D02G136200 // TraesCS6D02G225200 // TraesCS2D02G114900 // TraesCS4B02G114800 // TraesCS2B02G176700 // TraesCS5D02G344400 // TraesCS2D02G232300 // TraesCS4A02G416800 // TraesCS6B02G175100 // TraesCS5A02G098900 // TraesCS5B02G086900 // …
GO:0051983	P	regulation of chromosome segregation	6	2813	59	85761	0.017	0.44	// TraesCS1D02G168800 // TraesCS6D02G157200 // TraesCS1B02G186200 // TraesCS7D02G383900 // TraesCS1A02G396600 // TraesCS3A02G186500
GO:0033045	P	regulation of sister chromatid segregation	6	2813	59	85761	0.017	0.44	// TraesCS1D02G168800 // TraesCS6D02G157200 // TraesCS1B02G186200 // TraesCS7D02G383900 // TraesCS1A02G396600 // TraesCS3A02G186500
GO:0034285	P	response to disaccharide	50	2813	1100	85761	0.017	0.44	// TraesCS2A02G382700 // TraesCS5A02G221200 // TraesCS6A02G213700 // TraesCS3A02G341000 // TraesCS5B02G114100 // TraesCS1B02G479100 // TraesCS3D02G247500 // TraesCS5D02G159100 // TraesCS5D02G404300 // TraesCS5D02G481200 // TraesCS7B02G070900 // TraesCS4D02G195100 // TraesCS5B02G220000 // TraesCS7D02G210500 // TraesCS5B02G111400 // TraesCS5D02G293800 // TraesCS5D02G121200 // TraesCS1A02G116900 // …
GO:0051168	P	nuclear export	21	2813	377	85761	0.017	0.44	// TraesCS3A02G164200 // TraesCS1D02G245300 // TraesCS7D02G349900 // TraesCS1A02G049300 // TraesCS3A02G530600 // TraesCS5B02G200200 // TraesCS4B02G140900 // TraesCS3D02G535900 // TraesCS1D02G420600 // TraesCS6A02G083400 // TraesCS2A02G430300 // TraesCS2D02G245100 // TraesCS1A02G060700 // TraesCS3A02G266200 // TraesCS6D02G097500 // TraesCS3D02G362200 // TraesCS1D02G031400 // TraesCS2A02G147400 // …
GO:0006473	P	protein acetylation	17	2813	286	85761	0.018	0.45	// TraesCS2B02G479800 // TraesCS6A02G255800 // TraesCS5A02G115300 // TraesCS1D02G366200 // TraesCS2B02G176700 // TraesCS1B02G378100 // TraesCS5A02G197700 // TraesCS6B02G212600 // TraesCS4D02G034900 // TraesCS2A02G474000 // TraesCS7A02G176100 // TraesCS2B02G497500 // TraesCS2D02G156700 // TraesCS5A02G201700 // TraesCS6D02G239800 // TraesCS5D02G124600 // TraesCS1D02G134200
GO:0007031	P	peroxisome organization	22	2813	402	85761	0.018	0.46	// TraesCS7B02G226700 // TraesCS4A02G286000 // TraesCS3D02G238700 // TraesCS1A02G143900 // TraesCS4A02G128000 // TraesCS7A02G422500 // TraesCS2D02G600500 // TraesCS5D02G555100 // TraesCS7A02G104100 // TraesCS1D02G231000 // TraesCS1A02G001900 // TraesCS5D02G183100 // TraesCS5A02G434500 // TraesCS7D02G060200 // TraesCS2D02G458300 // TraesCS6B02G276200 // TraesCS1B02G447500 // TraesCS7D02G314300 // …
GO:0016482	P	cytosolic transport	8	2813	96	85761	0.018	0.46	// TraesCS5D02G022100 // TraesCS3D02G383500 // TraesCS3A02G520900 // TraesCS4B02G014100 // TraesCS3B02G422700 // TraesCS3B02G546200 // TraesCS2A02G072500 // TraesCS2A02G149700
GO:0008544	P	epidermis development	15	2813	242	85761	0.018	0.46	// TraesCS2B02G479800 // TraesCS6B02G098300 // TraesCS6B02G221400 // TraesCS6A02G415500 // TraesCS6B02G295700 // TraesCS2B02G218900 // TraesCS2B02G152100 // TraesCS1B02G329500 // TraesCS7A02G252900 // TraesCS2A02G474000 // TraesCS6A02G268600 // TraesCS2B02G497500 // TraesCS1B02G271100 // TraesCS6B02G473900 // TraesCS1B02G284600
GO:0072583	P	clathrin-mediated endocytosis	6	2813	60	85761	0.018	0.46	// TraesCS4D02G047600 // TraesCS1B02G411700 // TraesCS7A02G198100 // TraesCS2B02G594200 // TraesCS1A02G213900 // TraesCS1A02G385400
GO:0000209	P	protein polyubiquitination	17	2813	287	85761	0.018	0.46	// TraesCS7D02G222100 // TraesCS2D02G250100 // TraesCS5A02G467700 // TraesCS7B02G395100 // TraesCS6B02G181200 // TraesCS4D02G023400 // TraesCS5B02G297300 // TraesCS5A02G429000 // TraesCS3A02G186500 // TraesCS1D02G145900 // TraesCS5D02G437100 // TraesCS5D02G433700 // TraesCS2B02G467100 // TraesCS1B02G036900 // TraesCS1D02G396300 // TraesCS7B02G378900 // TraesCS6D02G344900
GO:0009750	P	response to fructose	40	2813	847	85761	0.018	0.46	// TraesCS2A02G382700 // TraesCS4D02G195100 // TraesCS3A02G377600 // TraesCS3A02G341000 // TraesCS5B02G114100 // TraesCS1B02G479100 // TraesCS3D02G247500 // TraesCS6B02G339300 // TraesCS5D02G159100 // TraesCS5D02G404300 // TraesCS7B02G070900 // TraesCS7D02G210500 // TraesCS5B02G111400 // TraesCS2A02G463500 // TraesCS5D02G121200 // TraesCS3D02G183300 // TraesCS1A02G116900 // TraesCS7B02G115300 // …
GO:0006448	P	regulation of translational elongation	7	2813	78	85761	0.019	0.47	// TraesCS7A02G204600 // TraesCS2A02G246900 // TraesCS3D02G057700 // TraesCS5A02G104000 // TraesCS2B02G490800 // TraesCS2B02G263300 // TraesCS6D02G309700
GO:0009642	P	response to light intensity	72	2813	1687	85761	0.019	0.47	// TraesCS3D02G301400 // TraesCS6D02G090400 // TraesCS4D02G195100 // TraesCS5A02G479300 // TraesCS7D02G513300 // TraesCS2D02G546500 // TraesCS3D02G004200 // TraesCS1B02G479100 // TraesCS7D02G391700 // TraesCS2A02G082100 // TraesCS6A02G146900 // TraesCS4A02G364000 // TraesCS5D02G159100 // TraesCS7A02G529900 // TraesCS3D02G115000 // TraesCS7A02G257100 // TraesCS1B02G455900 // TraesCS4A02G298600 // …
GO:0000272	P	polysaccharide catabolic process	37	2813	772	85761	0.019	0.47	// TraesCS2B02G431700 // TraesCS3A02G377600 // TraesCS1D02G365100 // TraesCS2B02G327300 // TraesCS7D02G399400 // TraesCS3D02G467600 // TraesCS5D02G398900 // TraesCS7A02G406500 // TraesCS3D02G404000 // TraesCS2A02G330200 // TraesCS6D02G170500 // TraesCS6D02G318100 // TraesCS3A02G398000 // TraesCS4D02G353800 // TraesCS5A02G513200 // TraesCS3A02G471900 // TraesCS4D02G212600 // TraesCS1A02G360700 // …
GO:0009060	P	aerobic respiration	22	2813	404	85761	0.019	0.47	// TraesCS6A02G213700 // TraesCS3B02G331100 // TraesCS3D02G172000 // TraesCS2D02G361100 // TraesCS1B02G363100 // TraesCS7D02G333900 // TraesCS3B02G168100 // TraesCS1D02G420500 // TraesCS3D02G187600 // TraesCS3B02G265000 // TraesCS5A02G291500 // TraesCS7A02G386600 // TraesCS3A02G183500 // TraesCS1B02G300000 // TraesCS6A02G080600 // TraesCS7D02G283900 // TraesCS5B02G290600 // TraesCS5A02G181800 // …
GO:0045596	P	negative regulation of cell differentiation	5	2813	44	85761	0.019	0.48	// TraesCS2B02G479800 // TraesCS6A02G255800 // TraesCS2A02G474000 // TraesCS6B02G354900 // TraesCS2B02G497500
GO:0045036	P	protein targeting to chloroplast	14	2813	222	85761	0.019	0.48	// TraesCS6A02G173900 // TraesCS1D02G259500 // TraesCS6B02G201800 // TraesCS2A02G308600 // TraesCS1B02G270000 // TraesCS2A02G246900 // TraesCS5B02G296200 // TraesCS2B02G325100 // TraesCS1A02G259700 // TraesCS1D02G437000 // TraesCS1A02G033500 // TraesCS2B02G263300 // TraesCS1A02G165800 // TraesCS6D02G193400
GO:0072598	P	protein localization to chloroplast	14	2813	222	85761	0.019	0.48	// TraesCS6A02G173900 // TraesCS1D02G259500 // TraesCS6B02G201800 // TraesCS2A02G308600 // TraesCS1B02G270000 // TraesCS2A02G246900 // TraesCS5B02G296200 // TraesCS2B02G325100 // TraesCS1A02G259700 // TraesCS1D02G437000 // TraesCS1A02G033500 // TraesCS2B02G263300 // TraesCS1A02G165800 // TraesCS6D02G193400
GO:0072596	P	establishment of protein localization to chloroplast	14	2813	222	85761	0.019	0.48	// TraesCS6A02G173900 // TraesCS1D02G259500 // TraesCS6B02G201800 // TraesCS2A02G308600 // TraesCS1B02G270000 // TraesCS2A02G246900 // TraesCS5B02G296200 // TraesCS2B02G325100 // TraesCS1A02G259700 // TraesCS1D02G437000 // TraesCS1A02G033500 // TraesCS2B02G263300 // TraesCS1A02G165800 // TraesCS6D02G193400
GO:0006890	P	retrograde vesicle-mediated transport, Golgi to ER	6	2813	61	85761	0.02	0.49	// TraesCS2D02G138200 // TraesCS3D02G383500 // TraesCS7A02G410200 // TraesCS2D02G368900 // TraesCS3B02G422700 // TraesCS4D02G363900
GO:0006493	P	protein O-linked glycosylation	6	2813	61	85761	0.02	0.49	// TraesCS5B02G493400 // TraesCS7B02G209500 // TraesCS5A02G038100 // TraesCS5B02G460200 // TraesCS7A02G293200 // TraesCS5D02G493700
GO:0060966	P	regulation of gene silencing by RNA	6	2813	61	85761	0.02	0.49	// TraesCS5D02G344400 // TraesCS1D02G168200 // TraesCS3A02G158200 // TraesCS5D02G277500 // TraesCS2A02G182200 // TraesCS5B02G394400
GO:0009260	P	ribonucleotide biosynthetic process	72	2813	1694	85761	0.02	0.5	// TraesCS3D02G112300 // TraesCS4A02G213400 // TraesCS3B02G245000 // TraesCS3B02G321000 // TraesCS3B02G385500 // TraesCS2B02G105000 // TraesCS7B02G119700 // TraesCS5D02G380000 // TraesCS6A02G279400 // TraesCS1B02G367100 // TraesCS6B02G414800 // TraesCS1D02G219000 // TraesCS4A02G247700 // TraesCS3A02G236700 // TraesCS2A02G206800 // TraesCS2D02G284200 // TraesCS1B02G380800 // TraesCS2D02G374200 // …
GO:0000303	P	response to superoxide	10	2813	138	85761	0.02	0.5	// TraesCS6A02G156900 // TraesCS6D02G146500 // TraesCS7A02G225400 // TraesCS7D02G106400 // TraesCS5B02G200200 // TraesCS1A02G409800 // TraesCS7A02G422500 // TraesCS6A02G278000 // TraesCS1B02G439800 // TraesCS1B02G479100
GO:0046390	P	ribose phosphate biosynthetic process	72	2813	1694	85761	0.02	0.5	// TraesCS3D02G112300 // TraesCS4A02G213400 // TraesCS3B02G245000 // TraesCS3B02G321000 // TraesCS3B02G385500 // TraesCS2B02G105000 // TraesCS7B02G119700 // TraesCS5D02G380000 // TraesCS6A02G279400 // TraesCS1B02G367100 // TraesCS6B02G414800 // TraesCS1D02G219000 // TraesCS4A02G247700 // TraesCS3A02G236700 // TraesCS2A02G206800 // TraesCS2D02G284200 // TraesCS1B02G380800 // TraesCS2D02G374200 // …
GO:0010014	P	meristem initiation	38	2813	802	85761	0.02	0.5	// TraesCS1D02G445700 // TraesCS7D02G351700 // TraesCS1A02G296300 // TraesCS5B02G358500 // TraesCS6D02G288700 // TraesCS1D02G365100 // TraesCS2D02G203000 // TraesCS7B02G151700 // TraesCS5D02G433700 // TraesCS4A02G324800 // TraesCS7D02G254400 // TraesCS2B02G624100 // TraesCS7A02G104100 // TraesCS1A02G445500 // TraesCS3D02G246500 // TraesCS3D02G079200 // TraesCS2B02G364400 // TraesCS5D02G499100 // …
GO:0048581	P	negative regulation of post-embryonic development	24	2813	455	85761	0.02	0.5	// TraesCS1D02G445700 // TraesCS5D02G121500 // TraesCS5D02G268000 // TraesCS5D02G433700 // TraesCS5A02G201700 // TraesCS5A02G479300 // TraesCS1A02G216900 // TraesCS5A02G473800 // TraesCS7D02G345200 // TraesCS1B02G100400 // TraesCS7D02G026600 // TraesCS5A02G317100 // TraesCS5D02G492900 // TraesCS4A02G416800 // TraesCS7B02G468100 // TraesCS4B02G288200 // TraesCS2D02G241800 // TraesCS5D02G437100 // …
GO:0048446	P	petal morphogenesis	16	2813	268	85761	0.02	0.5	// TraesCS1A02G240300 // TraesCS6B02G354900 // TraesCS3A02G000300 // TraesCS1D02G026100 // TraesCS3A02G098900 // TraesCS4B02G068100 // TraesCS5B02G495700 // TraesCS4A02G206100 // TraesCS6D02G157200 // TraesCS5D02G040800 // TraesCS4B02G109700 // TraesCS4D02G132100 // TraesCS4D02G075900 // TraesCS7B02G468100 // TraesCS6A02G123800 // TraesCS4A02G237600
GO:0033554	P	cellular response to stress	358	2813	9816	85761	0.02	0.5	// TraesCS1A02G433000 // TraesCS6A02G213700 // TraesCS4A02G028900 // TraesCS3B02G385500 // TraesCS2B02G285600 // TraesCS7B02G070900 // TraesCS1A02G113100 // TraesCS2B02G217500 // TraesCS7A02G422500 // TraesCS2A02G251000 // TraesCS3A02G342300 // TraesCS2D02G246900 // TraesCS5D02G417400 // TraesCS1D02G082600 // TraesCS4D02G256900 // TraesCS2D02G295800 // TraesCS5D02G294100 // TraesCS7A02G481800 // …
GO:0044419	P	interspecies interaction between organisms	85	2813	2047	85761	0.021	0.5	// TraesCS1A02G149700 // TraesCS1D02G245300 // TraesCS6B02G444800 // TraesCS5A02G479300 // TraesCS7D02G351700 // TraesCS1A02G445500 // TraesCS4A02G142300 // TraesCS5B02G358500 // TraesCS2A02G583500 // TraesCS2D02G151100 // TraesCS1D02G060500 // TraesCS1A02G264000 // TraesCS7D02G399400 // TraesCS3D02G368800 // TraesCS4A02G206100 // TraesCS3B02G162500 // TraesCS2B02G603200 // TraesCS2D02G232400 // …
GO:0043090	P	amino acid import	20	2813	361	85761	0.021	0.51	// TraesCS5A02G197500 // TraesCS4A02G163600 // TraesCS2A02G320800 // TraesCS6D02G195300 // TraesCS1A02G069600 // TraesCS7D02G101500 // TraesCS5B02G186100 // TraesCS5D02G192100 // TraesCS7A02G107100 // TraesCS4B02G248500 // TraesCS7D02G483000 // TraesCS4A02G056500 // TraesCS2D02G456400 // TraesCS3A02G537700 // TraesCS7B02G455900 // TraesCS2D02G341500 // TraesCS4B02G047100 // TraesCS4D02G046900 // …
GO:0006302	P	double-strand break repair	27	2813	529	85761	0.021	0.51	// TraesCS4D02G232400 // TraesCS1A02G445500 // TraesCS7B02G352800 // TraesCS1D02G125300 // TraesCS7B02G151700 // TraesCS5D02G303500 // TraesCS2B02G053100 // TraesCS3B02G535000 // TraesCS5A02G286500 // TraesCS6B02G354900 // TraesCS2D02G102800 // TraesCS1D02G392400 // TraesCS3D02G506600 // TraesCS6A02G383800 // TraesCS3B02G100500 // TraesCS5A02G296300 // TraesCS2A02G275100 // TraesCS6A02G123800 // …
GO:0042398	P	cellular modified amino acid biosynthetic process	17	2813	292	85761	0.021	0.51	// TraesCS4A02G022500 // TraesCS5A02G221200 // TraesCS2D02G094800 // TraesCS1D02G389500 // TraesCS5A02G302800 // TraesCS2A02G082100 // TraesCS6A02G070600 // TraesCS1D02G371200 // TraesCS2D02G200100 // TraesCS3B02G546200 // TraesCS5B02G302300 // TraesCS5B02G231100 // TraesCS4A02G106300 // TraesCS3B02G286300 // TraesCS5B02G220000 // TraesCS7A02G184600 // TraesCS2A02G355400
GO:0044802	P	single-organism membrane organization	109	2813	2711	85761	0.022	0.53	// TraesCS4A02G028900 // TraesCS2A02G155500 // TraesCS6D02G099400 // TraesCS2B02G217500 // TraesCS7A02G422500 // TraesCS4B02G252500 // TraesCS5D02G293800 // TraesCS7D02G513300 // TraesCS7A02G204600 // TraesCS2B02G478100 // TraesCS6D02G136200 // TraesCS2B02G531200 // TraesCS5D02G136900 // TraesCS6B02G175100 // TraesCS5A02G240300 // TraesCS5A02G330400 // TraesCS7B02G455900 // TraesCS3A02G037700 // …
GO:0051274	P	beta-glucan biosynthetic process	52	2813	1169	85761	0.022	0.53	// TraesCS1A02G149700 // TraesCS4A02G094000 // TraesCS3A02G417000 // TraesCS7D02G399400 // TraesCS2D02G358500 // TraesCS3B02G162500 // TraesCS4A02G008100 // TraesCS5A02G367800 // TraesCS2A02G169800 // TraesCS4A02G456300 // TraesCS2A02G251000 // TraesCS2B02G340700 // TraesCS7A02G066200 // TraesCS5D02G417400 // TraesCS2A02G223400 // TraesCS4D02G212600 // TraesCS2B02G245600 // TraesCS4D02G318900 // …
GO:0010557	P	positive regulation of macromolecule biosynthetic process	101	2813	2491	85761	0.022	0.53	// TraesCS5A02G098900 // TraesCS2D02G361800 // TraesCS6B02G414800 // TraesCS2B02G232000 // TraesCS1A02G324800 // TraesCS6D02G136200 // TraesCS6A02G013200 // TraesCS2D02G114900 // TraesCS4B02G114800 // TraesCS4A02G416800 // TraesCS6B02G175100 // TraesCS1B02G153600 // TraesCS5B02G086900 // TraesCS6B02G194400 // TraesCS1D02G226100 // TraesCS4D02G210000 // TraesCS6B02G379500 // TraesCS4D02G298600 // …
GO:0000460	P	maturation of 5.8S rRNA	7	2813	81	85761	0.022	0.53	// TraesCS1A02G060700 // TraesCS4B02G154700 // TraesCS4B02G037300 // TraesCS7B02G093000 // TraesCS4B02G299100 // TraesCS4A02G139600 // TraesCS2A02G147400
GO:0017038	P	protein import	52	2813	1170	85761	0.022	0.53	// TraesCS7B02G226700 // TraesCS6A02G173900 // TraesCS7D02G349900 // TraesCS6B02G201800 // TraesCS2A02G430300 // TraesCS2D02G167900 // TraesCS4D02G040000 // TraesCS3D02G238700 // TraesCS5D02G183100 // TraesCS1A02G165800 // TraesCS1D02G420600 // TraesCS7D02G060200 // TraesCS1A02G065600 // TraesCS1A02G060700 // TraesCS2A02G185700 // TraesCS5D02G242900 // TraesCS7A02G104100 // TraesCS1A02G049300 // …
GO:0006783	P	heme biosynthetic process	9	2813	120	85761	0.022	0.54	// TraesCS3D02G285500 // TraesCS4B02G160800 // TraesCS4D02G158000 // TraesCS1B02G100400 // TraesCS6A02G279400 // TraesCS6B02G308200 // TraesCS3B02G361100 // TraesCS3D02G398900 // TraesCS2D02G425000
GO:0009657	P	plastid organization	68	2813	1597	85761	0.023	0.55	// TraesCS2B02G479800 // TraesCS2B02G342600 // TraesCS6A02G066200 // TraesCS5A02G402100 // TraesCS2B02G238500 // TraesCS6A02G158800 // TraesCS4A02G315500 // TraesCS1B02G479100 // TraesCS1D02G260200 // TraesCS4B02G278900 // TraesCS5B02G563900 // TraesCS2D02G434600 // TraesCS2D02G150500 // TraesCS4B02G380800 // TraesCS3B02G314900 // TraesCS2B02G497500 // TraesCS1A02G143900 // TraesCS6B02G414800 // …
GO:0009735	P	response to cytokinin	81	2813	1949	85761	0.023	0.55	// TraesCS1A02G433000 // TraesCS1A02G396600 // TraesCS7B02G362600 // TraesCS4B02G336100 // TraesCS6A02G213700 // TraesCS3B02G331100 // TraesCS2D02G422400 // TraesCS2B02G175800 // TraesCS2A02G163700 // TraesCS3A02G182500 // TraesCS2A02G082100 // TraesCS3A02G168200 // TraesCS6D02G049100 // TraesCS7D02G413700 // TraesCS4A02G106300 // TraesCS1D02G327200 // TraesCS7A02G257100 // TraesCS1B02G367100 // …
GO:0022403	P	cell cycle phase	11	2813	162	85761	0.023	0.55	// TraesCS5A02G286500 // TraesCS1A02G060700 // TraesCS3B02G100500 // TraesCS7D02G399400 // TraesCS2D02G278200 // TraesCS3A02G266200 // TraesCS7D02G224800 // TraesCS1D02G031400 // TraesCS6D02G194300 // TraesCS1D02G134200 // TraesCS5D02G294100
GO:0010022	P	meristem determinacy	8	2813	101	85761	0.023	0.55	// TraesCS2B02G200800 // TraesCS4B02G261600 // TraesCS5A02G473800 // TraesCS4D02G254200 // TraesCS1A02G334900 // TraesCS1B02G347900 // TraesCS4B02G385200 // TraesCS3A02G292400
GO:0009749	P	response to glucose	54	2813	1227	85761	0.023	0.56	// TraesCS4D02G195100 // TraesCS3A02G341000 // TraesCS7D02G030100 // TraesCS5B02G114100 // TraesCS1B02G479100 // TraesCS3D02G247500 // TraesCS5D02G159100 // TraesCS5D02G404300 // TraesCS3D02G241900 // TraesCS7B02G070900 // TraesCS7D02G210500 // TraesCS7B02G115300 // TraesCS2D02G284200 // TraesCS5D02G293800 // TraesCS5D02G244500 // TraesCS7D02G460800 // TraesCS4D02G106700 // TraesCS5A02G148000 // …
GO:0009644	P	response to high light intensity	46	2813	1018	85761	0.024	0.56	// TraesCS6D02G090400 // TraesCS5A02G479300 // TraesCS2D02G546500 // TraesCS3D02G004200 // TraesCS1A02G123000 // TraesCS2A02G082100 // TraesCS4A02G364000 // TraesCS7A02G529900 // TraesCS3D02G115000 // TraesCS7A02G257100 // TraesCS1B02G455900 // TraesCS4A02G298600 // TraesCS5B02G509400 // TraesCS3A02G113100 // TraesCS6B02G246700 // TraesCS7A02G370000 // TraesCS3B02G131200 // TraesCS1D02G117900 // …
GO:0048439	P	flower morphogenesis	15	2813	251	85761	0.024	0.57	// TraesCS7B02G226700 // TraesCS4B02G114800 // TraesCS7D02G351700 // TraesCS5B02G410600 // TraesCS7D02G297500 // TraesCS3B02G231900 // TraesCS2A02G268500 // TraesCS2A02G561600 // TraesCS7A02G302200 // TraesCS2D02G203000 // TraesCS3D02G079200 // TraesCS1B02G347900 // TraesCS4B02G385200 // TraesCS3A02G292400 // TraesCS1A02G334900
GO:0030010	P	establishment of cell polarity	5	2813	47	85761	0.024	0.58	// TraesCS7A02G198100 // TraesCS1A02G385400 // TraesCS5B02G495700 // TraesCS1B02G411700 // TraesCS7A02G257100
GO:0007029	P	endoplasmic reticulum organization	7	2813	83	85761	0.025	0.59	// TraesCS2B02G008900 // TraesCS1A02G180100 // TraesCS6A02G221500 // TraesCS3B02G178100 // TraesCS6B02G259400 // TraesCS1D02G349700 // TraesCS5B02G310400
GO:0007062	P	sister chromatid cohesion	25	2813	489	85761	0.025	0.59	// TraesCS1D02G445700 // TraesCS4D02G162900 // TraesCS7B02G151700 // TraesCS5D02G433700 // TraesCS2B02G053100 // TraesCS5A02G286500 // TraesCS3A02G391800 // TraesCS1B02G186200 // TraesCS5B02G176400 // TraesCS5B02G162300 // TraesCS3B02G231900 // TraesCS6D02G157200 // TraesCS1B02G161100 // TraesCS3D02G506600 // TraesCS1A02G044800 // TraesCS1D02G168800 // TraesCS2A02G275100 // TraesCS2A02G040200 // …
GO:0045037	P	protein import into chloroplast stroma	6	2813	65	85761	0.025	0.6	// TraesCS6A02G173900 // TraesCS6B02G201800 // TraesCS2A02G308600 // TraesCS2B02G325100 // TraesCS1A02G033500 // TraesCS1A02G165800
GO:0044848	P	biological phase	11	2813	165	85761	0.026	0.61	// TraesCS5A02G286500 // TraesCS1A02G060700 // TraesCS3B02G100500 // TraesCS7D02G399400 // TraesCS2D02G278200 // TraesCS3A02G266200 // TraesCS7D02G224800 // TraesCS1D02G031400 // TraesCS6D02G194300 // TraesCS1D02G134200 // TraesCS5D02G294100
GO:0006351	P	transcription, DNA-templated	472	2813	13208	85761	0.026	0.61	// TraesCS7D02G313600 // TraesCS1D02G260200 // TraesCS4A02G028900 // TraesCS5A02G467200 // TraesCS2B02G217500 // TraesCS7A02G422500 // TraesCS4A02G364200 // TraesCS5A02G412000 // TraesCS4B02G279700 // TraesCS4A02G404800 // TraesCS6A02G034600 // TraesCS2D02G114900 // TraesCS2A02G232400 // TraesCS1A02G334900 // TraesCS1B02G271100 // TraesCS5B02G086900 // TraesCS5D02G211400 // TraesCS6D02G096000 // …
GO:0022414	P	reproductive process	541	2813	15247	85761	0.026	0.61	// TraesCS6A02G213700 // TraesCS4A02G304400 // TraesCS3D02G479100 // TraesCS2D02G232300 // TraesCS5D02G162200 // TraesCS7A02G422500 // TraesCS3A02G236700 // TraesCS5A02G412000 // TraesCS6D02G017100 // TraesCS4B02G027100 // TraesCS4A02G290800 // TraesCS3D02G246500 // TraesCS3B02G399200 // TraesCS5D02G417400 // TraesCS2D02G114900 // TraesCS2A02G232400 // TraesCS2B02G531200 // TraesCS7A02G302200 // …
GO:2000037	P	regulation of stomatal complex patterning	5	2813	48	85761	0.026	0.62	// TraesCS5D02G147100 // TraesCS7D02G106400 // TraesCS6B02G379500 // TraesCS7A02G422500 // TraesCS7A02G154900
GO:0006928	P	movement of cell or subcellular component	29	2813	591	85761	0.027	0.63	// TraesCS2D02G113500 // TraesCS4D02G110000 // TraesCS1A02G249100 // TraesCS5A02G328200 // TraesCS3D02G479100 // TraesCS4B02G112500 // TraesCS3D02G172000 // TraesCS5B02G074200 // TraesCS6D02G263000 // TraesCS5D02G142800 // TraesCS2D02G207400 // TraesCS3B02G219900 // TraesCS6D02G221400 // TraesCS2D02G274700 // TraesCS2D02G488700 // TraesCS2A02G199700 // TraesCS1D02G248600 // TraesCS5D02G078500 // …
GO:0043622	P	cortical microtubule organization	11	2813	166	85761	0.027	0.63	// TraesCS6A02G282800 // TraesCS1A02G256800 // TraesCS1D02G256000 // TraesCS7D02G224800 // TraesCS3B02G143500 // TraesCS5A02G200800 // TraesCS7D02G399400 // TraesCS6D02G318100 // TraesCS7A02G422500 // TraesCS6B02G433000 // TraesCS1B02G284600
GO:0044403	P	symbiosis, encompassing mutualism through parasitism	83	2813	2021	85761	0.027	0.64	// TraesCS1A02G149700 // TraesCS1D02G245300 // TraesCS6B02G444800 // TraesCS5A02G479300 // TraesCS7D02G351700 // TraesCS1A02G445500 // TraesCS4A02G142300 // TraesCS5B02G358500 // TraesCS2A02G583500 // TraesCS2D02G151100 // TraesCS1D02G060500 // TraesCS1A02G264000 // TraesCS7D02G399400 // TraesCS3D02G368800 // TraesCS4A02G206100 // TraesCS3B02G162500 // TraesCS2B02G603200 // TraesCS5B02G220000 // …
GO:0048522	P	positive regulation of cellular process	211	2813	5622	85761	0.027	0.64	// TraesCS5A02G337100 // TraesCS7D02G212800 // TraesCS2D02G361800 // TraesCS1A02G296300 // TraesCS7D02G399400 // TraesCS2A02G182200 // TraesCS1B02G124200 // TraesCS6B02G414800 // TraesCS7A02G422500 // TraesCS4A02G324800 // TraesCS5B02G565100 // TraesCS5B02G317200 // TraesCS2A02G589900 // TraesCS5D02G555100 // TraesCS3A02G520900 // TraesCS3A02G256300 // TraesCS3D02G386400 // TraesCS2B02G232000 // …
GO:0000003	P	reproduction	541	2813	15261	85761	0.027	0.64	// TraesCS6A02G213700 // TraesCS4A02G304400 // TraesCS3D02G479100 // TraesCS2D02G232300 // TraesCS5D02G162200 // TraesCS7A02G422500 // TraesCS3A02G236700 // TraesCS5A02G412000 // TraesCS6D02G017100 // TraesCS4B02G027100 // TraesCS4A02G290800 // TraesCS3D02G246500 // TraesCS3B02G399200 // TraesCS5D02G417400 // TraesCS2D02G114900 // TraesCS2A02G232400 // TraesCS2B02G531200 // TraesCS7A02G302200 // …
GO:0000724	P	double-strand break repair via homologous recombination	19	2813	349	85761	0.028	0.65	// TraesCS7B02G287700 // TraesCS2D02G102800 // TraesCS6B02G354900 // TraesCS4D02G232400 // TraesCS1A02G445500 // TraesCS5A02G296300 // TraesCS1B02G480100 // TraesCS3B02G100500 // TraesCS3A02G158200 // TraesCS1A02G396600 // TraesCS1D02G392400 // TraesCS7B02G202900 // TraesCS7B02G352800 // TraesCS1D02G125300 // TraesCS5D02G102600 // TraesCS4B02G246900 // TraesCS5D02G303500 // TraesCS6A02G123800 // …
GO:0051254	P	positive regulation of RNA metabolic process	95	2813	2353	85761	0.028	0.65	// TraesCS6B02G414800 // TraesCS2B02G232000 // TraesCS1A02G324800 // TraesCS6D02G136200 // TraesCS6A02G013200 // TraesCS2D02G114900 // TraesCS4B02G114800 // TraesCS4A02G416800 // TraesCS6B02G175100 // TraesCS1B02G153600 // TraesCS5B02G086900 // TraesCS6B02G194400 // TraesCS1D02G226100 // TraesCS4D02G210000 // TraesCS6B02G379500 // TraesCS4D02G298600 // TraesCS3D02G371600 // TraesCS1D02G437000 // …
GO:0097659	P	nucleic acid-templated transcription	473	2813	13260	85761	0.028	0.66	// TraesCS7D02G313600 // TraesCS1D02G260200 // TraesCS4A02G028900 // TraesCS5A02G467200 // TraesCS2B02G217500 // TraesCS7A02G422500 // TraesCS4A02G364200 // TraesCS5A02G412000 // TraesCS4B02G279700 // TraesCS4A02G404800 // TraesCS6A02G034600 // TraesCS2D02G114900 // TraesCS2A02G232400 // TraesCS1A02G334900 // TraesCS1B02G271100 // TraesCS5B02G086900 // TraesCS5D02G211400 // TraesCS6D02G096000 // …
GO:0009910	P	negative regulation of flower development	11	2813	168	85761	0.029	0.67	// TraesCS5D02G437100 // TraesCS5A02G364900 // TraesCS5A02G469000 // TraesCS4D02G023400 // TraesCS5A02G429000 // TraesCS7D02G345200 // TraesCS5A02G153000 // TraesCS7D02G026600 // TraesCS7B02G468100 // TraesCS4B02G288200 // TraesCS2D02G241800
GO:0006892	P	post-Golgi vesicle-mediated transport	7	2813	86	85761	0.029	0.67	// TraesCS4B02G072000 // TraesCS4B02G014100 // TraesCS4D02G070700 // TraesCS7A02G198100 // TraesCS2A02G072500 // TraesCS5B02G111300 // TraesCS2A02G149700
GO:0000725	P	recombinational repair	19	2813	352	85761	0.03	0.69	// TraesCS7B02G287700 // TraesCS2D02G102800 // TraesCS6B02G354900 // TraesCS4D02G232400 // TraesCS1A02G445500 // TraesCS5A02G296300 // TraesCS1B02G480100 // TraesCS3B02G100500 // TraesCS3A02G158200 // TraesCS1A02G396600 // TraesCS1D02G392400 // TraesCS7B02G202900 // TraesCS7B02G352800 // TraesCS1D02G125300 // TraesCS5D02G102600 // TraesCS4B02G246900 // TraesCS5D02G303500 // TraesCS6A02G123800 // …
GO:0030422	P	production of siRNA involved in RNA interference	26	2813	523	85761	0.03	0.7	// TraesCS7D02G351700 // TraesCS1A02G445500 // TraesCS4A02G142300 // TraesCS5B02G358500 // TraesCS6D02G332000 // TraesCS4B02G109700 // TraesCS3A02G391800 // TraesCS3D02G079200 // TraesCS5D02G337400 // TraesCS5B02G162300 // TraesCS6D02G203100 // TraesCS1A02G324800 // TraesCS4A02G247200 // TraesCS2B02G188600 // TraesCS5D02G344400 // TraesCS4A02G206100 // TraesCS7D02G023600 // TraesCS3D02G384700 // …
GO:0097164	P	ammonium ion metabolic process	7	2813	87	85761	0.03	0.7	// TraesCS4B02G194400 // TraesCS5A02G337100 // TraesCS1D02G361000 // TraesCS7D02G372800 // TraesCS6D02G146000 // TraesCS5D02G159100 // TraesCS4D02G195100
GO:0015980	P	energy derivation by oxidation of organic compounds	38	2813	828	85761	0.03	0.7	// TraesCS1A02G263300 // TraesCS1D02G427400 // TraesCS6A02G213700 // TraesCS3B02G331100 // TraesCS2B02G175800 // TraesCS2D02G361100 // TraesCS3D02G172000 // TraesCS5B02G246400 // TraesCS2A02G199700 // TraesCS2D02G207400 // TraesCS1B02G363100 // TraesCS7D02G333900 // TraesCS3B02G168100 // TraesCS1D02G420500 // TraesCS3D02G187600 // TraesCS1B02G472200 // TraesCS4D02G047800 // TraesCS3B02G265000 // …
GO:0030150	P	protein import into mitochondrial matrix	7	2813	87	85761	0.03	0.7	// TraesCS1A02G156400 // TraesCS3B02G152700 // TraesCS1B02G173400 // TraesCS2D02G167900 // TraesCS1A02G033500 // TraesCS1D02G154900 // TraesCS1A02G332900
GO:0006418	P	tRNA aminoacylation for protein translation	18	2813	329	85761	0.03	0.7	// TraesCS2A02G246900 // TraesCS1A02G102600 // TraesCS5D02G449600 // TraesCS7B02G205000 // TraesCS2B02G174100 // TraesCS1A02G111100 // TraesCS4B02G140900 // TraesCS7A02G264300 // TraesCS1A02G107800 // TraesCS5B02G100000 // TraesCS1A02G403200 // TraesCS2A02G288100 // TraesCS3D02G113800 // TraesCS2B02G263300 // TraesCS3A02G186200 // TraesCS6A02G225200 // TraesCS2B02G304900 // TraesCS3A02G275700
GO:0031113	P	regulation of microtubule polymerization	5	2813	50	85761	0.03	0.7	// TraesCS7D02G399400 // TraesCS6A02G282800 // TraesCS7D02G224800 // TraesCS1D02G256000 // TraesCS1A02G256800
GO:0031116	P	positive regulation of microtubule polymerization	5	2813	50	85761	0.03	0.7	// TraesCS7D02G399400 // TraesCS6A02G282800 // TraesCS7D02G224800 // TraesCS1D02G256000 // TraesCS1A02G256800
GO:1904029	P	regulation of cyclin-dependent protein kinase activity	11	2813	170	85761	0.031	0.7	// TraesCS6A02G349600 // TraesCS1D02G245300 // TraesCS5A02G200500 // TraesCS1D02G309400 // TraesCS3D02G195200 // TraesCS3B02G363200 // TraesCS7A02G456000 // TraesCS3D02G326600 // TraesCS4B02G115800 // TraesCS7B02G472800 // TraesCS7A02G248700
GO:0035196	P	production of miRNAs involved in gene silencing by miRNA	25	2813	500	85761	0.031	0.71	// TraesCS7D02G351700 // TraesCS1A02G445500 // TraesCS4A02G142300 // TraesCS5B02G358500 // TraesCS6D02G332000 // TraesCS4B02G109700 // TraesCS3A02G391800 // TraesCS7D02G341400 // TraesCS3D02G079200 // TraesCS5D02G337400 // TraesCS6D02G203100 // TraesCS4A02G247200 // TraesCS2B02G188600 // TraesCS6A02G065400 // TraesCS7D02G023600 // TraesCS3D02G384700 // TraesCS5A02G331500 // TraesCS5A02G325600 // …
GO:0051348	P	negative regulation of transferase activity	12	2813	193	85761	0.032	0.73	// TraesCS1D02G245300 // TraesCS5A02G200500 // TraesCS7A02G223000 // TraesCS7B02G129500 // TraesCS6B02G225400 // TraesCS1D02G442300 // TraesCS7A02G456000 // TraesCS6B02G433000 // TraesCS7A02G248700 // TraesCS6A02G205200 // TraesCS4D02G046400 // TraesCS2B02G352700
GO:0051248	P	negative regulation of protein metabolic process	64	2813	1520	85761	0.032	0.73	// TraesCS4A02G262900 // TraesCS1D02G245300 // TraesCS5A02G331500 // TraesCS2B02G498700 // TraesCS7D02G351700 // TraesCS5D02G344400 // TraesCS4A02G142300 // TraesCS5B02G358500 // TraesCS6B02G225400 // TraesCS5A02G201700 // TraesCS4A02G206100 // TraesCS1B02G026000 // TraesCS2B02G352700 // TraesCS4B02G109700 // TraesCS2D02G156700 // TraesCS3B02G586800 // TraesCS2B02G490800 // TraesCS6A02G205200 // …
GO:0090501	P	RNA phosphodiester bond hydrolysis	24	2813	477	85761	0.032	0.73	// TraesCS4B02G154700 // TraesCS2D02G434600 // TraesCS3A02G167400 // TraesCS3D02G231600 // TraesCS7D02G289200 // TraesCS4B02G035400 // TraesCS3A02G236700 // TraesCS6A02G402600 // TraesCS1A02G060700 // TraesCS4A02G437100 // TraesCS1D02G056100 // TraesCS2B02G603600 // TraesCS7B02G093000 // TraesCS1B02G441900 // TraesCS3D02G376100 // TraesCS1D02G436900 // TraesCS4A02G139600 // TraesCS1A02G411600 // …
GO:0000466	P	maturation of 5.8S rRNA from tricistronic rRNA transcript (SSU-rRNA, 5.8S rRNA, LSU-rRNA)	6	2813	69	85761	0.032	0.73	// TraesCS1A02G060700 // TraesCS4B02G154700 // TraesCS4B02G037300 // TraesCS7B02G093000 // TraesCS4B02G299100 // TraesCS4A02G139600
GO:0000302	P	response to reactive oxygen species	106	2813	2675	85761	0.032	0.73	// TraesCS6D02G090400 // TraesCS6A02G213700 // TraesCS1A02G123000 // TraesCS2B02G285600 // TraesCS7A02G257100 // TraesCS3A02G038300 // TraesCS7A02G422500 // TraesCS6B02G246700 // TraesCS6A02G156900 // TraesCS7A02G370000 // TraesCS3A02G146300 // TraesCS1B02G097700 // TraesCS2B02G232000 // TraesCS3D02G079200 // TraesCS5B02G160500 // TraesCS6B02G304200 // TraesCS7A02G478100 // TraesCS5B02G200200 // …
GO:0034655	P	nucleobase-containing compound catabolic process	34	2813	729	85761	0.032	0.73	// TraesCS4D02G188400 // TraesCS3B02G127800 // TraesCS2B02G559200 // TraesCS3B02G309200 // TraesCS2A02G127600 // TraesCS1D02G056100 // TraesCS3A02G513700 // TraesCS2B02G603600 // TraesCS5A02G434500 // TraesCS1A02G236000 // TraesCS1D02G236300 // TraesCS3A02G182200 // TraesCS2B02G531200 // TraesCS5B02G200200 // TraesCS1B02G124200 // TraesCS5D02G167000 // TraesCS7B02G093000 // TraesCS3B02G006200 // …
GO:0032774	P	RNA biosynthetic process	473	2813	13296	85761	0.032	0.73	// TraesCS7D02G313600 // TraesCS1D02G260200 // TraesCS4A02G028900 // TraesCS5A02G467200 // TraesCS2B02G217500 // TraesCS7A02G422500 // TraesCS4A02G364200 // TraesCS5A02G412000 // TraesCS4B02G279700 // TraesCS4A02G404800 // TraesCS6A02G034600 // TraesCS2D02G114900 // TraesCS2A02G232400 // TraesCS1A02G334900 // TraesCS1B02G271100 // TraesCS5B02G086900 // TraesCS5D02G211400 // TraesCS6D02G096000 // …
GO:0006402	P	mRNA catabolic process	26	2813	527	85761	0.032	0.73	// TraesCS3B02G127800 // TraesCS2B02G559200 // TraesCS3B02G309200 // TraesCS3A02G513700 // TraesCS2B02G603600 // TraesCS5A02G434500 // TraesCS1A02G236000 // TraesCS1D02G236300 // TraesCS3A02G182200 // TraesCS2B02G531200 // TraesCS5B02G200200 // TraesCS1B02G124200 // TraesCS5D02G167000 // TraesCS7B02G093000 // TraesCS4A02G281500 // TraesCS6D02G177700 // TraesCS6D02G017100 // TraesCS2A02G239200 // …
GO:0006301	P	postreplication repair	9	2813	129	85761	0.033	0.74	// TraesCS5D02G437100 // TraesCS1B02G311400 // TraesCS2D02G361800 // TraesCS6A02G373400 // TraesCS4B02G256900 // TraesCS5A02G429000 // TraesCS3D02G238700 // TraesCS4D02G184500 // TraesCS1D02G396300
GO:0043069	P	negative regulation of programmed cell death	38	2813	834	85761	0.033	0.75	// TraesCS5D02G192100 // TraesCS2D02G555000 // TraesCS7D02G513300 // TraesCS2A02G155500 // TraesCS5B02G404000 // TraesCS4B02G381800 // TraesCS2A02G199700 // TraesCS2D02G207400 // TraesCS7A02G422500 // TraesCS7A02G033300 // TraesCS3D02G272100 // TraesCS7D02G392800 // TraesCS1D02G405200 // TraesCS4A02G247700 // TraesCS3A02G537700 // TraesCS6D02G136200 // TraesCS7B02G418500 // TraesCS5A02G398900 // …
GO:0032940	P	secretion by cell	28	2813	579	85761	0.033	0.76	// TraesCS5A02G337100 // TraesCS7D02G372800 // TraesCS4B02G248500 // TraesCS6A02G354200 // TraesCS7A02G529900 // TraesCS6D02G287100 // TraesCS5B02G186100 // TraesCS4B02G014100 // TraesCS4A02G247700 // TraesCS4D02G070700 // TraesCS1D02G083900 // TraesCS2B02G293700 // TraesCS5A02G197500 // TraesCS4B02G072000 // TraesCS2B02G346900 // TraesCS4A02G056500 // TraesCS4A02G281500 // TraesCS1B02G100100 // …
GO:0007131	P	reciprocal meiotic recombination	26	2813	529	85761	0.034	0.76	// TraesCS4D02G232400 // TraesCS3D02G386400 // TraesCS5B02G358500 // TraesCS4D02G162900 // TraesCS7D02G399400 // TraesCS6A02G268600 // TraesCS7B02G151700 // TraesCS2B02G053100 // TraesCS3B02G535000 // TraesCS5A02G286500 // TraesCS5B02G162300 // TraesCS2D02G238300 // TraesCS7B02G287700 // TraesCS3D02G506600 // TraesCS6B02G295700 // TraesCS2A02G275100 // TraesCS7D02G278800 // TraesCS1B02G271100 // …
GO:0035825	P	reciprocal DNA recombination	26	2813	529	85761	0.034	0.76	// TraesCS4D02G232400 // TraesCS3D02G386400 // TraesCS5B02G358500 // TraesCS4D02G162900 // TraesCS7D02G399400 // TraesCS6A02G268600 // TraesCS7B02G151700 // TraesCS2B02G053100 // TraesCS3B02G535000 // TraesCS5A02G286500 // TraesCS5B02G162300 // TraesCS2D02G238300 // TraesCS7B02G287700 // TraesCS3D02G506600 // TraesCS6B02G295700 // TraesCS2A02G275100 // TraesCS7D02G278800 // TraesCS1B02G271100 // …
GO:0042168	P	heme metabolic process	9	2813	130	85761	0.034	0.76	// TraesCS3D02G285500 // TraesCS4B02G160800 // TraesCS4D02G158000 // TraesCS1B02G100400 // TraesCS6A02G279400 // TraesCS6B02G308200 // TraesCS3B02G361100 // TraesCS3D02G398900 // TraesCS2D02G425000
GO:0000413	P	protein peptidyl-prolyl isomerization	11	2813	173	85761	0.034	0.76	// TraesCS4A02G423000 // TraesCS2D02G491300 // TraesCS5B02G329000 // TraesCS1D02G282500 // TraesCS6A02G176900 // TraesCS2B02G255000 // TraesCS6B02G093100 // TraesCS7B02G309500 // TraesCS7A02G257100 // TraesCS5A02G328900 // TraesCS2B02G260600
GO:0030002	P	cellular anion homeostasis	5	2813	52	85761	0.035	0.78	// TraesCS2A02G330200 // TraesCS2B02G352000 // TraesCS2B02G525900 // TraesCS6A02G200600 // TraesCS5B02G457100
GO:0006091	P	generation of precursor metabolites and energy	129	2813	3330	85761	0.035	0.78	// TraesCS3B02G454300 // TraesCS6A02G213700 // TraesCS3B02G331100 // TraesCS5B02G354800 // TraesCS5A02G287400 // TraesCS3B02G143500 // TraesCS5B02G246400 // TraesCS2A02G593000 // TraesCS4A02G154700 // TraesCS7D02G129900 // TraesCS4B02G099100 // TraesCS6B02G231600 // TraesCS4D02G043600 // TraesCS3A02G183500 // TraesCS7A02G478100 // TraesCS1B02G300000 // TraesCS5A02G022200 // TraesCS5B02G290600 // …
GO:0030244	P	cellulose biosynthetic process	49	2813	1127	85761	0.035	0.78	// TraesCS1A02G149700 // TraesCS4A02G094000 // TraesCS3A02G417000 // TraesCS7D02G399400 // TraesCS2D02G358500 // TraesCS3B02G162500 // TraesCS4A02G008100 // TraesCS5A02G367800 // TraesCS2A02G169800 // TraesCS4A02G456300 // TraesCS2A02G251000 // TraesCS2B02G340700 // TraesCS7A02G066200 // TraesCS5D02G417400 // TraesCS2A02G223400 // TraesCS4D02G212600 // TraesCS2B02G245600 // TraesCS4D02G318900 // …
GO:0010035	P	response to inorganic substance	394	2813	10992	85761	0.035	0.78	// TraesCS6A02G213700 // TraesCS1B02G124600 // TraesCS3D02G479100 // TraesCS4A02G028900 // TraesCS2B02G285600 // TraesCS2B02G304900 // TraesCS1A02G082500 // TraesCS1A02G113100 // TraesCS7A02G422500 // TraesCS3A02G236700 // TraesCS2A02G251000 // TraesCS4B02G027100 // TraesCS4B02G159900 // TraesCS2A02G169800 // TraesCS5D02G417400 // TraesCS2D02G114900 // TraesCS1D02G082600 // TraesCS3A02G183500 // …
GO:0043038	P	amino acid activation	18	2813	337	85761	0.036	0.81	// TraesCS2A02G246900 // TraesCS1A02G102600 // TraesCS5D02G449600 // TraesCS7B02G205000 // TraesCS2B02G174100 // TraesCS1A02G111100 // TraesCS4B02G140900 // TraesCS7A02G264300 // TraesCS1A02G107800 // TraesCS5B02G100000 // TraesCS1A02G403200 // TraesCS2A02G288100 // TraesCS3D02G113800 // TraesCS2B02G263300 // TraesCS3A02G186200 // TraesCS6A02G225200 // TraesCS2B02G304900 // TraesCS3A02G275700
GO:0043039	P	tRNA aminoacylation	18	2813	337	85761	0.036	0.81	// TraesCS2A02G246900 // TraesCS1A02G102600 // TraesCS5D02G449600 // TraesCS7B02G205000 // TraesCS2B02G174100 // TraesCS1A02G111100 // TraesCS4B02G140900 // TraesCS7A02G264300 // TraesCS1A02G107800 // TraesCS5B02G100000 // TraesCS1A02G403200 // TraesCS2A02G288100 // TraesCS3D02G113800 // TraesCS2B02G263300 // TraesCS3A02G186200 // TraesCS6A02G225200 // TraesCS2B02G304900 // TraesCS3A02G275700
GO:0007015	P	actin filament organization	27	2813	559	85761	0.037	0.82	// TraesCS2D02G113500 // TraesCS1D02G445700 // TraesCS6D02G291400 // TraesCS4D02G232400 // TraesCS7D02G399400 // TraesCS6D02G263000 // TraesCS7A02G252900 // TraesCS3B02G168100 // TraesCS2D02G036800 // TraesCS2A02G330200 // TraesCS3A02G520900 // TraesCS1A02G445800 // TraesCS7D02G224800 // TraesCS7B02G468100 // TraesCS7D02G509500 // TraesCS6A02G200600 // TraesCS2D02G232300 // TraesCS1D02G454500 // …
GO:0043967	P	histone H4 acetylation	5	2813	53	85761	0.037	0.82	// TraesCS1B02G378100 // TraesCS2B02G176700 // TraesCS5A02G197700 // TraesCS1D02G366200 // TraesCS2D02G156700
GO:0007009	P	plasma membrane organization	5	2813	53	85761	0.037	0.82	// TraesCS5A02G330400 // TraesCS3D02G383500 // TraesCS7A02G481800 // TraesCS3B02G422700 // TraesCS4A02G247700
GO:0031112	P	positive regulation of microtubule polymerization or depolymerization	5	2813	53	85761	0.037	0.82	// TraesCS7D02G399400 // TraesCS6A02G282800 // TraesCS7D02G224800 // TraesCS1D02G256000 // TraesCS1A02G256800
GO:0043085	P	positive regulation of catalytic activity	41	2813	920	85761	0.037	0.82	// TraesCS2B02G323700 // TraesCS1A02G445500 // TraesCS5B02G115600 // TraesCS6A02G270900 // TraesCS3B02G231400 // TraesCS2A02G593000 // TraesCS7D02G413700 // TraesCS7D02G374600 // TraesCS7A02G422500 // TraesCS2D02G231700 // TraesCS5B02G565100 // TraesCS2B02G249500 // TraesCS7A02G377800 // TraesCS3B02G415800 // TraesCS4B02G276200 // TraesCS5A02G200800 // TraesCS4A02G163400 // TraesCS1D02G246300 // …
GO:0090626	P	plant epidermis morphogenesis	70	2813	1698	85761	0.037	0.82	// TraesCS1A02G382900 // TraesCS1A02G149700 // TraesCS1D02G445700 // TraesCS1B02G478200 // TraesCS4D02G232400 // TraesCS7B02G217400 // TraesCS5B02G358500 // TraesCS6B02G225400 // TraesCS2A02G320800 // TraesCS3D02G153500 // TraesCS1B02G411700 // TraesCS4B02G385200 // TraesCS2B02G497500 // TraesCS3B02G162500 // TraesCS2B02G352700 // TraesCS6A02G205200 // TraesCS7D02G374600 // TraesCS5A02G200800 // …
GO:0044003	P	modification by symbiont of host morphology or physiology	23	2813	460	85761	0.037	0.82	// TraesCS7D02G351700 // TraesCS1A02G445500 // TraesCS4A02G142300 // TraesCS5B02G358500 // TraesCS2D02G151100 // TraesCS4A02G206100 // TraesCS2A02G284500 // TraesCS3D02G079200 // TraesCS3A02G292400 // TraesCS4D02G017500 // TraesCS4A02G247200 // TraesCS4B02G109700 // TraesCS1A02G099300 // TraesCS2B02G301600 // TraesCS1A02G334900 // TraesCS1B02G347900 // TraesCS1B02G133100 // TraesCS5B02G266700 // …
GO:0031122	P	cytoplasmic microtubule organization	13	2813	221	85761	0.037	0.83	// TraesCS6A02G282800 // TraesCS1A02G256800 // TraesCS1D02G256000 // TraesCS7D02G224800 // TraesCS3B02G143500 // TraesCS5A02G200800 // TraesCS7D02G399400 // TraesCS6D02G318100 // TraesCS7D02G060200 // TraesCS3D02G271500 // TraesCS7A02G422500 // TraesCS6B02G433000 // TraesCS1B02G284600
GO:0018345	P	protein palmitoylation	6	2813	72	85761	0.038	0.83	// TraesCS3A02G438700 // TraesCS7A02G517600 // TraesCS6D02G095700 // TraesCS1A02G283200 // TraesCS4A02G161900 // TraesCS4B02G252500
GO:0009793	P	embryo development ending in seed dormancy	158	2813	4164	85761	0.038	0.84	// TraesCS2D02G244500 // TraesCS5A02G098900 // TraesCS5B02G358500 // TraesCS1A02G296300 // TraesCS5B02G563900 // TraesCS5B02G365800 // TraesCS7D02G320000 // TraesCS4B02G250800 // TraesCS7A02G257100 // TraesCS7D02G289200 // TraesCS6B02G414800 // TraesCS3A02G236700 // TraesCS2A02G251000 // TraesCS7D02G486300 // TraesCS2A02G185700 // TraesCS5B02G434000 // TraesCS4D02G047600 // TraesCS6B02G112900 // …
GO:0048441	P	petal development	20	2813	388	85761	0.039	0.85	// TraesCS5A02G391800 // TraesCS1A02G240300 // TraesCS6B02G354900 // TraesCS7A02G066200 // TraesCS6B02G195600 // TraesCS1D02G026100 // TraesCS3A02G000300 // TraesCS3A02G098900 // TraesCS4B02G068100 // TraesCS5B02G495700 // TraesCS4A02G206100 // TraesCS6D02G157200 // TraesCS4A02G237600 // TraesCS4B02G109700 // TraesCS4D02G132100 // TraesCS4D02G075900 // TraesCS7B02G468100 // TraesCS7A02G446900 // …
GO:0048465	P	corolla development	20	2813	388	85761	0.039	0.85	// TraesCS5A02G391800 // TraesCS1A02G240300 // TraesCS6B02G354900 // TraesCS7A02G066200 // TraesCS6B02G195600 // TraesCS1D02G026100 // TraesCS3A02G000300 // TraesCS3A02G098900 // TraesCS4B02G068100 // TraesCS5B02G495700 // TraesCS4A02G206100 // TraesCS6D02G157200 // TraesCS4A02G237600 // TraesCS4B02G109700 // TraesCS4D02G132100 // TraesCS4D02G075900 // TraesCS7B02G468100 // TraesCS7A02G446900 // …
GO:0010054	P	trichoblast differentiation	78	2813	1922	85761	0.039	0.85	// TraesCS1B02G428900 // TraesCS3D02G301400 // TraesCS1D02G245300 // TraesCS1A02G113100 // TraesCS3B02G331100 // TraesCS4D02G232400 // TraesCS1A02G296300 // TraesCS2A02G268500 // TraesCS2A02G320800 // TraesCS1B02G411700 // TraesCS6D02G287100 // TraesCS5D02G404300 // TraesCS3A02G238200 // TraesCS7A02G198100 // TraesCS2D02G171500 // TraesCS3A02G164200 // TraesCS4B02G047100 // TraesCS4D02G046900 // …
GO:0006401	P	RNA catabolic process	29	2813	613	85761	0.039	0.85	// TraesCS3B02G127800 // TraesCS2B02G559200 // TraesCS3B02G309200 // TraesCS6B02G411500 // TraesCS1D02G056100 // TraesCS3A02G513700 // TraesCS2B02G603600 // TraesCS5A02G434500 // TraesCS1A02G236000 // TraesCS1D02G236300 // TraesCS3A02G182200 // TraesCS2B02G531200 // TraesCS5B02G200200 // TraesCS1B02G124200 // TraesCS5D02G167000 // TraesCS7B02G093000 // TraesCS4A02G281500 // TraesCS3D02G376100 // …
GO:0060429	P	epithelium development	15	2813	269	85761	0.039	0.86	// TraesCS2B02G479800 // TraesCS6B02G098300 // TraesCS6B02G221400 // TraesCS6A02G415500 // TraesCS6B02G295700 // TraesCS2B02G218900 // TraesCS2B02G152100 // TraesCS1B02G329500 // TraesCS7A02G252900 // TraesCS2A02G474000 // TraesCS6A02G268600 // TraesCS2B02G497500 // TraesCS1B02G271100 // TraesCS6B02G473900 // TraesCS1B02G284600
GO:0010051	P	xylem and phloem pattern formation	58	2813	1378	85761	0.039	0.86	// TraesCS6A02G166100 // TraesCS1A02G149700 // TraesCS3D02G145100 // TraesCS7D02G351700 // TraesCS1A02G296300 // TraesCS2A02G268500 // TraesCS2A02G155500 // TraesCS1B02G411700 // TraesCS6A02G153600 // TraesCS1D02G365100 // TraesCS2D02G203000 // TraesCS3B02G162500 // TraesCS7D02G289200 // TraesCS3A02G491500 // TraesCS7A02G422500 // TraesCS4A02G249300 // TraesCS2B02G340700 // TraesCS7A02G066200 // …
GO:0006891	P	intra-Golgi vesicle-mediated transport	15	2813	269	85761	0.039	0.86	// TraesCS7B02G226700 // TraesCS5D02G024600 // TraesCS7D02G254400 // TraesCS2D02G600500 // TraesCS3A02G323000 // TraesCS4B02G014100 // TraesCS1D02G136900 // TraesCS4B02G045600 // TraesCS1A02G233600 // TraesCS5D02G116400 // TraesCS5D02G183100 // TraesCS5B02G310400 // TraesCS2B02G122900 // TraesCS2A02G149700 // TraesCS4D02G363900
GO:0002679	P	respiratory burst involved in defense response	25	2813	513	85761	0.04	0.86	// TraesCS1D02G141800 // TraesCS6D02G291400 // TraesCS6A02G146900 // TraesCS4B02G047100 // TraesCS2B02G217500 // TraesCS4D02G046900 // TraesCS3D02G272100 // TraesCS7D02G392800 // TraesCS1A02G370700 // TraesCS2B02G603600 // TraesCS3A02G537700 // TraesCS6D02G136200 // TraesCS7B02G418500 // TraesCS2A02G270200 // TraesCS1D02G300700 // TraesCS1B02G300000 // TraesCS2B02G289000 // TraesCS6B02G175100 // …
GO:0043161	P	proteasome-mediated ubiquitin-dependent protein catabolic process	71	2813	1732	85761	0.04	0.86	// TraesCS2B02G285600 // TraesCS3D02G150400 // TraesCS6B02G126000 // TraesCS7D02G129900 // TraesCS6B02G177400 // TraesCS3D02G533000 // TraesCS7B02G051400 // TraesCS7B02G378900 // TraesCS2A02G320800 // TraesCS5A02G287400 // TraesCS6D02G049100 // TraesCS3B02G054400 // TraesCS1A02G143900 // TraesCS3D02G238700 // TraesCS4B02G035400 // TraesCS5A02G429000 // TraesCS3B02G028900 // TraesCS3B02G331100 // …
GO:0006626	P	protein targeting to mitochondrion	21	2813	415	85761	0.041	0.88	// TraesCS1A02G156400 // TraesCS1A02G060700 // TraesCS3B02G152700 // TraesCS1B02G478200 // TraesCS5A02G011100 // TraesCS7D02G147000 // TraesCS1D02G186900 // TraesCS4B02G278900 // TraesCS4A02G406500 // TraesCS3D02G524300 // TraesCS1B02G173400 // TraesCS2D02G167900 // TraesCS1D02G145900 // TraesCS5A02G416300 // TraesCS1D02G031400 // TraesCS1A02G033500 // TraesCS6B02G393300 // TraesCS6D02G194300 // …
GO:0072655	P	establishment of protein localization to mitochondrion	21	2813	415	85761	0.041	0.88	// TraesCS1A02G156400 // TraesCS1A02G060700 // TraesCS3B02G152700 // TraesCS1B02G478200 // TraesCS5A02G011100 // TraesCS7D02G147000 // TraesCS1D02G186900 // TraesCS4B02G278900 // TraesCS4A02G406500 // TraesCS3D02G524300 // TraesCS1B02G173400 // TraesCS2D02G167900 // TraesCS1D02G145900 // TraesCS5A02G416300 // TraesCS1D02G031400 // TraesCS1A02G033500 // TraesCS6B02G393300 // TraesCS6D02G194300 // …
GO:0070585	P	protein localization to mitochondrion	21	2813	415	85761	0.041	0.88	// TraesCS1A02G156400 // TraesCS1A02G060700 // TraesCS3B02G152700 // TraesCS1B02G478200 // TraesCS5A02G011100 // TraesCS7D02G147000 // TraesCS1D02G186900 // TraesCS4B02G278900 // TraesCS4A02G406500 // TraesCS3D02G524300 // TraesCS1B02G173400 // TraesCS2D02G167900 // TraesCS1D02G145900 // TraesCS5A02G416300 // TraesCS1D02G031400 // TraesCS1A02G033500 // TraesCS6B02G393300 // TraesCS6D02G194300 // …
GO:0048563	P	post-embryonic organ morphogenesis	59	2813	1410	85761	0.041	0.9	// TraesCS1A02G149700 // TraesCS7D02G169400 // TraesCS3A02G000300 // TraesCS3D02G386400 // TraesCS3D02G153500 // TraesCS5A02G490500 // TraesCS1D02G365100 // TraesCS4A02G206100 // TraesCS3B02G162500 // TraesCS7B02G151700 // TraesCS1D02G445700 // TraesCS2A02G251000 // TraesCS2B02G340700 // TraesCS6B02G354900 // TraesCS7A02G066200 // TraesCS3A02G391800 // TraesCS1D02G026100 // TraesCS5D02G152200 // …
GO:0048444	P	floral organ morphogenesis	59	2813	1410	85761	0.041	0.9	// TraesCS1A02G149700 // TraesCS7D02G169400 // TraesCS3A02G000300 // TraesCS3D02G386400 // TraesCS3D02G153500 // TraesCS5A02G490500 // TraesCS1D02G365100 // TraesCS4A02G206100 // TraesCS3B02G162500 // TraesCS7B02G151700 // TraesCS1D02G445700 // TraesCS2A02G251000 // TraesCS2B02G340700 // TraesCS6B02G354900 // TraesCS7A02G066200 // TraesCS3A02G391800 // TraesCS1D02G026100 // TraesCS5D02G152200 // …
GO:0006644	P	phospholipid metabolic process	75	2813	1847	85761	0.042	0.9	// TraesCS3D02G150400 // TraesCS5B02G493400 // TraesCS6A02G213700 // TraesCS1D02G242400 // TraesCS7D02G372800 // TraesCS1A02G180100 // TraesCS1B02G270000 // TraesCS4B02G161300 // TraesCS5A02G367800 // TraesCS1D02G371200 // TraesCS4B02G043300 // TraesCS6D02G319300 // TraesCS1B02G334200 // TraesCS4D02G214700 // TraesCS5A02G337100 // TraesCS5A02G429000 // TraesCS6B02G194400 // TraesCS6D02G193400 // …
GO:0045730	P	respiratory burst	25	2813	516	85761	0.042	0.9	// TraesCS1D02G141800 // TraesCS6D02G291400 // TraesCS6A02G146900 // TraesCS4B02G047100 // TraesCS2B02G217500 // TraesCS4D02G046900 // TraesCS3D02G272100 // TraesCS7D02G392800 // TraesCS1A02G370700 // TraesCS2B02G603600 // TraesCS3A02G537700 // TraesCS6D02G136200 // TraesCS7B02G418500 // TraesCS2A02G270200 // TraesCS1D02G300700 // TraesCS1B02G300000 // TraesCS2B02G289000 // TraesCS6B02G175100 // …
GO:0009967	P	positive regulation of signal transduction	41	2813	931	85761	0.043	0.92	// TraesCS5A02G337100 // TraesCS7D02G372800 // TraesCS5D02G093100 // TraesCS1B02G479100 // TraesCS3D02G241900 // TraesCS2A02G199700 // TraesCS2D02G207400 // TraesCS5B02G160500 // TraesCS4B02G276200 // TraesCS7A02G422500 // TraesCS1A02G143900 // TraesCS5B02G565100 // TraesCS2D02G284200 // TraesCS4D02G106700 // TraesCS1B02G097700 // TraesCS2D02G374200 // TraesCS7A02G539100 // TraesCS4B02G106000 // …
GO:0023056	P	positive regulation of signaling	41	2813	931	85761	0.043	0.92	// TraesCS5A02G337100 // TraesCS7D02G372800 // TraesCS5D02G093100 // TraesCS1B02G479100 // TraesCS3D02G241900 // TraesCS2A02G199700 // TraesCS2D02G207400 // TraesCS5B02G160500 // TraesCS4B02G276200 // TraesCS7A02G422500 // TraesCS1A02G143900 // TraesCS5B02G565100 // TraesCS2D02G284200 // TraesCS4D02G106700 // TraesCS1B02G097700 // TraesCS2D02G374200 // TraesCS7A02G539100 // TraesCS4B02G106000 // …
GO:0080144	P	amino acid homeostasis	8	2813	115	85761	0.043	0.92	// TraesCS1B02G258900 // TraesCS6A02G213700 // TraesCS3B02G241600 // TraesCS7D02G465500 // TraesCS4B02G325800 // TraesCS5A02G022200 // TraesCS7A02G478100 // TraesCS5D02G027600
GO:0090503	P	RNA phosphodiester bond hydrolysis, exonucleolytic	6	2813	75	85761	0.044	0.95	// TraesCS6A02G402600 // TraesCS2A02G239200 // TraesCS1D02G056100 // TraesCS7B02G093000 // TraesCS2B02G603600 // TraesCS3D02G376100
GO:0010161	P	red light signaling pathway	6	2813	75	85761	0.044	0.95	// TraesCS4A02G262900 // TraesCS2D02G232400 // TraesCS1A02G427000 // TraesCS6A02G119900 // TraesCS3D02G245900 // TraesCS1B02G100400
GO:2000026	P	regulation of multicellular organismal development	172	2813	4592	85761	0.045	0.96	// TraesCS5A02G484700 // TraesCS4A02G421400 // TraesCS1A02G296300 // TraesCS7D02G399400 // TraesCS7B02G101500 // TraesCS3A02G038300 // TraesCS7A02G422500 // TraesCS7D02G169400 // TraesCS2A02G251000 // TraesCS1A02G216900 // TraesCS7A02G154900 // TraesCS3B02G399200 // TraesCS3D02G386400 // TraesCS5D02G128600 // TraesCS5B02G160500 // TraesCS7B02G468100 // TraesCS5D02G492900 // TraesCS2D02G114900 // …
GO:0032271	P	regulation of protein polymerization	24	2813	495	85761	0.045	0.96	// TraesCS2D02G113500 // TraesCS1D02G445700 // TraesCS6D02G291400 // TraesCS4D02G232400 // TraesCS7D02G399400 // TraesCS7A02G252900 // TraesCS3B02G168100 // TraesCS2D02G036800 // TraesCS2A02G330200 // TraesCS3A02G520900 // TraesCS7D02G224800 // TraesCS7B02G468100 // TraesCS1D02G256000 // TraesCS7D02G509500 // TraesCS6A02G200600 // TraesCS2D02G232300 // TraesCS3B02G546200 // TraesCS2B02G352000 // …
GO:0032273	P	positive regulation of protein polymerization	22	2813	445	85761	0.045	0.96	// TraesCS1D02G445700 // TraesCS6D02G291400 // TraesCS4D02G232400 // TraesCS7D02G399400 // TraesCS7A02G252900 // TraesCS3B02G168100 // TraesCS2D02G036800 // TraesCS2A02G330200 // TraesCS3A02G520900 // TraesCS7D02G224800 // TraesCS7B02G468100 // TraesCS1D02G256000 // TraesCS7D02G509500 // TraesCS6A02G200600 // TraesCS2D02G232300 // TraesCS3B02G546200 // TraesCS2B02G352000 // TraesCS6A02G282800 // …
GO:0002237	P	response to molecule of bacterial origin	23	2813	470	85761	0.045	0.96	// TraesCS1B02G478200 // TraesCS2A02G251000 // TraesCS7A02G066200 // TraesCS7D02G460800 // TraesCS3A02G367500 // TraesCS3B02G399200 // TraesCS3D02G246500 // TraesCS6D02G136200 // TraesCS4A02G091200 // TraesCS7B02G418500 // TraesCS3D02G348500 // TraesCS1D02G099900 // TraesCS3A02G037700 // TraesCS4A02G001800 // TraesCS6B02G175100 // TraesCS1D02G185500 // TraesCS3A02G493900 // TraesCS2A02G286200 // …
GO:0006970	P	response to osmotic stress	268	2813	7369	85761	0.046	0.97	// TraesCS1A02G433000 // TraesCS7D02G281900 // TraesCS6A02G213700 // TraesCS4A02G304400 // TraesCS1B02G124600 // TraesCS1D02G405200 // TraesCS3D02G479100 // TraesCS5B02G354800 // TraesCS4A02G028900 // TraesCS5A02G287400 // TraesCS6B02G339300 // TraesCS1D02G371200 // TraesCS3B02G454300 // TraesCS5B02G262900 // TraesCS7A02G257100 // TraesCS7D02G129900 // TraesCS1D02G148000 // TraesCS7A02G422500 // …
GO:0009790	P	embryo development	161	2813	4280	85761	0.046	0.97	// TraesCS2D02G244500 // TraesCS5A02G098900 // TraesCS5B02G358500 // TraesCS1A02G296300 // TraesCS5B02G563900 // TraesCS5B02G365800 // TraesCS7D02G320000 // TraesCS4B02G250800 // TraesCS7A02G257100 // TraesCS7D02G289200 // TraesCS6B02G414800 // TraesCS3A02G236700 // TraesCS2A02G251000 // TraesCS7D02G486300 // TraesCS2A02G185700 // TraesCS5B02G434000 // TraesCS4D02G047600 // TraesCS6B02G112900 // …
GO:0044275	P	cellular carbohydrate catabolic process	16	2813	299	85761	0.046	0.97	// TraesCS4B02G179600 // TraesCS3A02G377600 // TraesCS1A02G360700 // TraesCS3A02G398000 // TraesCS4B02G360800 // TraesCS3D02G391900 // TraesCS5B02G246400 // TraesCS1D02G365100 // TraesCS6B02G112900 // TraesCS3A02G516900 // TraesCS6D02G318100 // TraesCS1B02G229000 // TraesCS4D02G353800 // TraesCS2A02G070500 // TraesCS6B02G433000 // TraesCS5A02G513200
GO:0007030	P	Golgi organization	57	2813	1366	85761	0.046	0.98	// TraesCS1A02G149700 // TraesCS7D02G281900 // TraesCS6A02G213700 // TraesCS4A02G151800 // TraesCS2D02G491300 // TraesCS5D02G401200 // TraesCS5A02G287400 // TraesCS2A02G082100 // TraesCS7D02G215200 // TraesCS1D02G371200 // TraesCS3B02G162500 // TraesCS2D02G593400 // TraesCS6D02G178300 // TraesCS2B02G599300 // TraesCS3A02G128600 // TraesCS2A02G251000 // TraesCS2B02G340700 // TraesCS3D02G183300 // …
GO:0046434	P	organophosphate catabolic process	8	2813	180	85761	0.25	1	// TraesCS1B02G428900 // TraesCS5A02G337100 // TraesCS7D02G372800 // TraesCS5B02G434000 // TraesCS4B02G161300 // TraesCS3B02G006200 // TraesCS3B02G538100 // TraesCS4A02G296200
GO:0034605	P	cellular response to heat	26	2813	861	85761	0.69	1	// TraesCS1A02G149700 // TraesCS3B02G162500 // TraesCS7A02G010500 // TraesCS7A02G257100 // TraesCS2A02G251000 // TraesCS2B02G340700 // TraesCS7A02G066200 // TraesCS4A02G014200 // TraesCS5D02G417400 // TraesCS3D02G246500 // TraesCS2B02G232000 // TraesCS5A02G317100 // TraesCS3A02G182200 // TraesCS6A02G166100 // TraesCS5B02G426600 // TraesCS5D02G502600 // TraesCS4D02G172000 // TraesCS4A02G281500 // …
GO:0051651	P	maintenance of location in cell	8	2813	136	85761	0.089	1	// TraesCS2B02G375800 // TraesCS2A02G356500 // TraesCS7A02G481800 // TraesCS5B02G323900 // TraesCS3B02G385500 // TraesCS4A02G247700 // TraesCS1B02G363800 // TraesCS1A02G349100
GO:0051495	P	positive regulation of cytoskeleton organization	22	2813	451	85761	0.05	1	// TraesCS1D02G445700 // TraesCS6D02G291400 // TraesCS4D02G232400 // TraesCS7D02G399400 // TraesCS7A02G252900 // TraesCS3B02G168100 // TraesCS2D02G036800 // TraesCS2A02G330200 // TraesCS3A02G520900 // TraesCS7D02G224800 // TraesCS7B02G468100 // TraesCS1D02G256000 // TraesCS7D02G509500 // TraesCS6A02G200600 // TraesCS2D02G232300 // TraesCS3B02G546200 // TraesCS2B02G352000 // TraesCS6A02G282800 // …
GO:0051493	P	regulation of cytoskeleton organization	24	2813	531	85761	0.082	1	// TraesCS2D02G113500 // TraesCS1D02G445700 // TraesCS6D02G291400 // TraesCS4D02G232400 // TraesCS7D02G399400 // TraesCS7A02G252900 // TraesCS3B02G168100 // TraesCS2D02G036800 // TraesCS2A02G330200 // TraesCS3A02G520900 // TraesCS7D02G224800 // TraesCS7B02G468100 // TraesCS1D02G256000 // TraesCS7D02G509500 // TraesCS6A02G200600 // TraesCS2D02G232300 // TraesCS3B02G546200 // TraesCS2B02G352000 // …
GO:0045851	P	pH reduction	15	2813	700	85761	0.97	1	// TraesCS1A02G149700 // TraesCS2B02G340700 // TraesCS2A02G251000 // TraesCS7A02G066200 // TraesCS4A02G265100 // TraesCS2A02G397200 // TraesCS6A02G166100 // TraesCS3D02G246500 // TraesCS3B02G385500 // TraesCS5D02G417400 // TraesCS4D02G172000 // TraesCS3B02G162500 // TraesCS3D02G145100 // TraesCS5A02G407500 // TraesCS3A02G342300
GO:0015849	P	organic acid transport	29	2813	655	85761	0.074	1	// TraesCS5D02G192100 // TraesCS5A02G089400 // TraesCS4B02G248500 // TraesCS1A02G124600 // TraesCS4B02G325800 // TraesCS4B02G047100 // TraesCS4D02G046900 // TraesCS5B02G151700 // TraesCS1B02G413800 // TraesCS1A02G069600 // TraesCS5B02G186100 // TraesCS3A02G537700 // TraesCS2D02G341500 // TraesCS5B02G095400 // TraesCS6A02G170700 // TraesCS5A02G197500 // TraesCS2A02G320800 // TraesCS4D02G227200 // …
GO:0043902	P	positive regulation of multi-organism process	7	2813	166	85761	0.31	1	// TraesCS3B02G231900 // TraesCS6B02G225400 // TraesCS2B02G352700 // TraesCS6A02G205200 // TraesCS3A02G537600 // TraesCS3D02G543100 // TraesCS3A02G037700
GO:0006289	P	nucleotide-excision repair	7	2813	131	85761	0.15	1	// TraesCS6B02G177400 // TraesCS7B02G229500 // TraesCS4D02G256900 // TraesCS7A02G302900 // TraesCS3A02G261300 // TraesCS6A02G149500 // TraesCS1D02G445700
GO:0050832	P	defense response to fungus	149	2813	5721	85761	1	1	// TraesCS5D02G211300 // TraesCS1A02G296300 // TraesCS2A02G155500 // TraesCS1D02G052900 // TraesCS2A02G182200 // TraesCS7A02G539100 // TraesCS4A02G247700 // TraesCS2A02G251000 // TraesCS5D02G293800 // TraesCS5B02G317200 // TraesCS7D02G341400 // TraesCS1B02G097700 // TraesCS3D02G246500 // TraesCS3B02G399200 // TraesCS5D02G417400 // TraesCS3D02G079200 // TraesCS6D02G136200 // TraesCS5B02G160500 // …
GO:0006575	P	cellular modified amino acid metabolic process	21	2813	500	85761	0.16	1	// TraesCS6A02G070600 // TraesCS7D02G465400 // TraesCS3B02G490600 // TraesCS7D02G360200 // TraesCS7A02G362900 // TraesCS6A02G383800 // TraesCS1D02G389500 // TraesCS1D02G305600 // TraesCS5A02G302800 // TraesCS3D02G445400 // TraesCS5B02G231100 // TraesCS7A02G056700 // TraesCS2D02G200100 // TraesCS6B02G093500 // TraesCS5B02G302300 // TraesCS5A02G502300 // TraesCS6A02G308800 // TraesCS4B02G330900 // …
GO:0048533	P	sporocyte differentiation	17	2813	652	85761	0.85	1	// TraesCS1A02G149700 // TraesCS2B02G340700 // TraesCS2A02G251000 // TraesCS7A02G066200 // TraesCS4A02G265100 // TraesCS1A02G445500 // TraesCS2A02G397200 // TraesCS6A02G166100 // TraesCS3D02G246500 // TraesCS5D02G417400 // TraesCS4D02G172000 // TraesCS3B02G162500 // TraesCS3D02G145100 // TraesCS5A02G407500 // TraesCS3A02G342300 // TraesCS1B02G480100 // TraesCS5A02G513200
GO:0009734	P	auxin-activated signaling pathway	47	2813	1614	85761	0.81	1	// TraesCS1A02G149700 // TraesCS5D02G032700 // TraesCS5A02G098900 // TraesCS5A02G377600 // TraesCS2A02G155500 // TraesCS3B02G162500 // TraesCS1D02G327200 // TraesCS7A02G257100 // TraesCS5B02G331700 // TraesCS2A02G251000 // TraesCS2B02G340700 // TraesCS5D02G045700 // TraesCS7A02G066200 // TraesCS2B02G624100 // TraesCS2B02G326400 // TraesCS7A02G422500 // TraesCS5D02G417400 // TraesCS3D02G246500 // …
GO:1903890	P	positive regulation of plant epidermal cell differentiation	9	2813	252	85761	0.45	1	// TraesCS1A02G240300 // TraesCS2A02G346000 // TraesCS1A02G296300 // TraesCS6D02G129900 // TraesCS5B02G160500 // TraesCS6A02G153600 // TraesCS3D02G246500 // TraesCS7D02G212800 // TraesCS2B02G364400
GO:0010208	P	pollen wall assembly	30	2813	1591	85761	1	1	// TraesCS1A02G149700 // TraesCS7D02G391700 // TraesCS5A02G485700 // TraesCS5B02G497100 // TraesCS3B02G162500 // TraesCS2A02G251000 // TraesCS2B02G340700 // TraesCS5B02G499600 // TraesCS5B02G317200 // TraesCS5B02G501200 // TraesCS7A02G066200 // TraesCS5D02G417400 // TraesCS3D02G246500 // TraesCS7A02G269700 // TraesCS5A02G407500 // TraesCS5A02G313100 // TraesCS6A02G166100 // TraesCS6A02G203400 // …
GO:0006598	P	polyamine catabolic process	10	2813	180	85761	0.083	1	// TraesCS4A02G022500 // TraesCS5A02G221200 // TraesCS2D02G094800 // TraesCS2A02G082100 // TraesCS1D02G371200 // TraesCS3B02G546200 // TraesCS4A02G106300 // TraesCS3B02G286300 // TraesCS5B02G220000 // TraesCS2A02G355400
GO:0048569	P	post-embryonic organ development	92	2813	2955	85761	0.71	1	// TraesCS3D02G386400 // TraesCS7D02G399400 // TraesCS7A02G257100 // TraesCS2A02G251000 // TraesCS5D02G417400 // TraesCS5D02G128600 // TraesCS7D02G224800 // TraesCS7B02G468100 // TraesCS2D02G114900 // TraesCS6D02G229700 // TraesCS6D02G157200 // TraesCS7A02G278700 // TraesCS6A02G166100 // TraesCS5B02G410600 // TraesCS3A02G098900 // TraesCS4B02G068100 // TraesCS3D02G374300 // TraesCS3D02G365600 // …
GO:0006596	P	polyamine biosynthetic process	6	2813	89	85761	0.082	1	// TraesCS7D02G222100 // TraesCS5A02G221200 // TraesCS2D02G290100 // TraesCS5A02G172600 // TraesCS5B02G220000 // TraesCS2A02G355400
GO:0006595	P	polyamine metabolic process	13	2813	265	85761	0.11	1	// TraesCS7D02G222100 // TraesCS4A02G022500 // TraesCS5A02G221200 // TraesCS2D02G094800 // TraesCS2D02G290100 // TraesCS1D02G371200 // TraesCS2A02G082100 // TraesCS5A02G172600 // TraesCS3B02G546200 // TraesCS4A02G106300 // TraesCS3B02G286300 // TraesCS5B02G220000 // TraesCS2A02G355400
GO:0035556	P	intracellular signal transduction	183	2813	5129	85761	0.13	1	// TraesCS5B02G290600 // TraesCS4D02G045500 // TraesCS1A02G296300 // TraesCS7A02G285200 // TraesCS2A02G155500 // TraesCS1A02G409800 // TraesCS2B02G245600 // TraesCS7A02G422500 // TraesCS2D02G593400 // TraesCS5A02G032700 // TraesCS3B02G237500 // TraesCS5D02G293800 // TraesCS7D02G254400 // TraesCS5B02G434000 // TraesCS1A02G370700 // TraesCS1B02G097700 // TraesCS2B02G448100 // TraesCS5D02G417400 // …
GO:0015996	P	chlorophyll catabolic process	9	2813	224	85761	0.32	1	// TraesCS5A02G400700 // TraesCS7D02G261700 // TraesCS6B02G369400 // TraesCS7D02G409100 // TraesCS3A02G107200 // TraesCS6D02G319900 // TraesCS6D02G099800 // TraesCS7D02G226300 // TraesCS7A02G260700
GO:0015994	P	chlorophyll metabolic process	28	2813	798	85761	0.39	1	// TraesCS5D02G097100 // TraesCS5A02G400700 // TraesCS4D02G214700 // TraesCS5A02G001500 // TraesCS1A02G195200 // TraesCS1A02G258200 // TraesCS6B02G369400 // TraesCS3A02G107200 // TraesCS1B02G100400 // TraesCS7B02G401900 // TraesCS2D02G295800 // TraesCS2D02G425000 // TraesCS7A02G260700 // TraesCS7D02G261700 // TraesCS1B02G268700 // TraesCS4B02G172000 // TraesCS6D02G319900 // TraesCS5A02G391800 // …
GO:0015995	P	chlorophyll biosynthetic process	15	2813	532	85761	0.75	1	// TraesCS5A02G001500 // TraesCS1A02G195200 // TraesCS1D02G226100 // TraesCS1A02G258200 // TraesCS2A02G239200 // TraesCS5D02G097100 // TraesCS1B02G268700 // TraesCS4B02G172000 // TraesCS1B02G100400 // TraesCS5A02G153000 // TraesCS6A02G392000 // TraesCS4D02G214700 // TraesCS2D02G295800 // TraesCS2D02G425000 // TraesCS5A02G391800
GO:0015992	P	proton transport	24	2813	1132	85761	0.99	1	// TraesCS5D02G192100 // TraesCS3D02G301400 // TraesCS3B02G245000 // TraesCS5B02G457100 // TraesCS5D02G380000 // TraesCS4A02G247700 // TraesCS7A02G354600 // TraesCS3B02G385500 // TraesCS6D02G352300 // TraesCS5B02G225100 // TraesCS1B02G124600 // TraesCS2B02G260600 // TraesCS2A02G007300 // TraesCS3A02G111100 // TraesCS3A02G202800 // TraesCS5A02G391800 // TraesCS5A02G226500 // TraesCS3D02G113100 // …
GO:0009863	P	salicylic acid mediated signaling pathway	69	2813	1941	85761	0.27	1	// TraesCS7A02G481800 // TraesCS5A02G328200 // TraesCS6B02G379500 // TraesCS1B02G479100 // TraesCS3D02G166300 // TraesCS4A02G028900 // TraesCS5A02G337000 // TraesCS7D02G515800 // TraesCS3B02G365100 // TraesCS1A02G069600 // TraesCS4A02G247700 // TraesCS2A02G199700 // TraesCS2D02G207400 // TraesCS1D02G173800 // TraesCS2B02G217500 // TraesCS7A02G422500 // TraesCS6A02G156900 // TraesCS6D02G146500 // …
GO:0009862	P	systemic acquired resistance, salicylic acid mediated signaling pathway	39	2813	1241	85761	0.63	1	// TraesCS4B02G193200 // TraesCS7A02G196000 // TraesCS2A02G155500 // TraesCS7D02G515800 // TraesCS3B02G365100 // TraesCS2A02G199700 // TraesCS2D02G207400 // TraesCS7A02G422500 // TraesCS5D02G293800 // TraesCS3D02G272100 // TraesCS1B02G472200 // TraesCS5D02G246800 // TraesCS1D02G405200 // TraesCS3A02G493900 // TraesCS4A02G485400 // TraesCS6B02G340400 // TraesCS6D02G136200 // TraesCS7B02G418500 // …
GO:0009861	P	jasmonic acid and ethylene-dependent systemic resistance	6	2813	256	85761	0.84	1	// TraesCS6B02G212600 // TraesCS7A02G422500 // TraesCS3A02G367500 // TraesCS3B02G399200 // TraesCS4A02G091200 // TraesCS2D02G033100
GO:0009860	P	pollen tube growth	58	2813	1777	85761	0.53	1	// TraesCS2A02G518500 // TraesCS4D02G110000 // TraesCS5A02G328200 // TraesCS1A02G296300 // TraesCS3D02G479100 // TraesCS4B02G112500 // TraesCS6A02G270900 // TraesCS6A02G119900 // TraesCS6D02G049100 // TraesCS5B02G261200 // TraesCS7A02G503900 // TraesCS7B02G113600 // TraesCS6B02G183800 // TraesCS6D02G263000 // TraesCS5A02G262800 // TraesCS2D02G207400 // TraesCS5B02G261300 // TraesCS1D02G407500 // …
GO:0009867	P	jasmonic acid mediated signaling pathway	54	2813	1837	85761	0.81	1	// TraesCS7A02G481800 // TraesCS6A02G293600 // TraesCS5A02G328200 // TraesCS1D02G405200 // TraesCS3A02G493900 // TraesCS5A02G240300 // TraesCS4A02G028900 // TraesCS5A02G337000 // TraesCS4A02G247700 // TraesCS2A02G199700 // TraesCS2D02G207400 // TraesCS2B02G217500 // TraesCS7A02G422500 // TraesCS5B02G565100 // TraesCS5D02G293800 // TraesCS3D02G272100 // TraesCS5D02G246800 // TraesCS7D02G008100 // …
GO:0007623	P	circadian rhythm	32	2813	971	85761	0.51	1	// TraesCS7D02G391700 // TraesCS3A02G182500 // TraesCS3B02G231400 // TraesCS6D02G358700 // TraesCS6D02G263000 // TraesCS4B02G179600 // TraesCS7A02G422500 // TraesCS6A02G153600 // TraesCS1D02G115700 // TraesCS3A02G367500 // TraesCS3B02G399200 // TraesCS4A02G091200 // TraesCS4D02G353800 // TraesCS5A02G317100 // TraesCS4A02G262900 // TraesCS2D02G388200 // TraesCS1D02G099900 // TraesCS2D02G358500 // …
GO:0006629	P	lipid metabolic process	247	2813	8205	85761	0.92	1	// TraesCS7A02G186900 // TraesCS7D02G492000 // TraesCS6A02G213700 // TraesCS3B02G331100 // TraesCS6A02G084700 // TraesCS7A02G466800 // TraesCS3D02G184500 // TraesCS1D02G371200 // TraesCS1B02G367800 // TraesCS4B02G043300 // TraesCS4A02G192500 // TraesCS7A02G257100 // TraesCS4D02G214700 // TraesCS1A02G113100 // TraesCS7A02G422500 // TraesCS5A02G513500 // TraesCS5A02G091000 // TraesCS5D02G072200 // …
GO:0006623	P	protein targeting to vacuole	18	2813	525	85761	0.46	1	// TraesCS3D02G187900 // TraesCS5D02G097100 // TraesCS5D02G437100 // TraesCS7D02G281900 // TraesCS5A02G429000 // TraesCS5D02G022100 // TraesCS3A02G454300 // TraesCS3A02G193800 // TraesCS3B02G267500 // TraesCS4B02G014100 // TraesCS3D02G245900 // TraesCS3B02G454300 // TraesCS7D02G528300 // TraesCS5A02G221200 // TraesCS2A02G355400 // TraesCS1D02G157100 // TraesCS5B02G220000 // TraesCS2A02G149700
GO:0009267	P	cellular response to starvation	52	2813	1707	85761	0.72	1	// TraesCS7D02G492000 // TraesCS3A02G295000 // TraesCS4B02G148900 // TraesCS2B02G175800 // TraesCS3D02G055500 // TraesCS1A02G221700 // TraesCS5A02G444200 // TraesCS5D02G159100 // TraesCS3A02G238200 // TraesCS3B02G437100 // TraesCS4D02G214700 // TraesCS1A02G113100 // TraesCS5A02G527600 // TraesCS6A02G147900 // TraesCS7B02G328400 // TraesCS4B02G159900 // TraesCS3A02G256600 // TraesCS3B02G547900 // …
GO:0009269	P	response to desiccation	7	2813	266	85761	0.77	1	// TraesCS5D02G074300 // TraesCS1B02G455900 // TraesCS7A02G180100 // TraesCS4B02G330900 // TraesCS5A02G502300 // TraesCS4D02G327700 // TraesCS5B02G069300
GO:0042436	P	indole-containing compound catabolic process	13	2813	1018	85761	1	1	// TraesCS1D02G141800 // TraesCS3A02G238200 // TraesCS5B02G317200 // TraesCS3D02G272100 // TraesCS5D02G156900 // TraesCS6D02G319300 // TraesCS4D02G315400 // TraesCS4B02G330900 // TraesCS4D02G327700 // TraesCS5A02G502300 // TraesCS1A02G113100 // TraesCS6B02G194400 // TraesCS4B02G237500
GO:0042430	P	indole-containing compound metabolic process	24	2813	1671	85761	1	1	// TraesCS1D02G141800 // TraesCS1A02G113100 // TraesCS5D02G156900 // TraesCS3D02G038900 // TraesCS7A02G422500 // TraesCS5B02G317200 // TraesCS3D02G272100 // TraesCS2B02G188000 // TraesCS3A02G238200 // TraesCS3B02G363100 // TraesCS3B02G354100 // TraesCS4D02G315400 // TraesCS4B02G330900 // TraesCS6B02G194400 // TraesCS4B02G237500 // TraesCS7D02G106400 // TraesCS6B02G379500 // TraesCS6D02G319300 // …
GO:0010346	P	shoot axis formation	16	2813	745	85761	0.97	1	// TraesCS1A02G149700 // TraesCS2B02G340700 // TraesCS2A02G251000 // TraesCS7A02G066200 // TraesCS4A02G265100 // TraesCS6B02G369400 // TraesCS2A02G397200 // TraesCS6A02G166100 // TraesCS3D02G246500 // TraesCS5D02G417400 // TraesCS4D02G172000 // TraesCS3B02G162500 // TraesCS6D02G319900 // TraesCS3D02G145100 // TraesCS5A02G407500 // TraesCS3A02G342300
GO:0048367	P	shoot system development	307	2813	8919	85761	0.2	1	// TraesCS7A02G154900 // TraesCS3A02G493900 // TraesCS6A02G213700 // TraesCS7D02G212800 // TraesCS1B02G478200 // TraesCS1A02G392300 // TraesCS1A02G296300 // TraesCS6B02G036900 // TraesCS5B02G563900 // TraesCS5B02G365800 // TraesCS1D02G365100 // TraesCS4D02G192400 // TraesCS5B02G497100 // TraesCS7B02G101500 // TraesCS2B02G364400 // TraesCS7B02G070900 // TraesCS7D02G289200 // TraesCS3A02G038300 // …
GO:0048366	P	leaf development	124	2813	4388	85761	0.96	1	// TraesCS6D02G030300 // TraesCS1A02G296300 // TraesCS6B02G036900 // TraesCS5B02G497100 // TraesCS7B02G101500 // TraesCS7B02G070900 // TraesCS7D02G289200 // TraesCS7A02G422500 // TraesCS3B02G331100 // TraesCS2A02G251000 // TraesCS5B02G317200 // TraesCS5B02G434000 // TraesCS7D02G351700 // TraesCS6B02G112900 // TraesCS1B02G124600 // TraesCS5B02G160500 // TraesCS1D02G366800 // TraesCS4B02G114800 // …
GO:0048364	P	root development	191	2813	6189	85761	0.82	1	// TraesCS6A02G213700 // TraesCS7B02G179000 // TraesCS1A02G296300 // TraesCS7D02G399400 // TraesCS5B02G497100 // TraesCS7A02G257100 // TraesCS7D02G289200 // TraesCS1A02G113100 // TraesCS7A02G422500 // TraesCS3B02G331100 // TraesCS2A02G251000 // TraesCS5B02G460200 // TraesCS5B02G317200 // TraesCS5B02G434000 // TraesCS7B02G209500 // TraesCS3A02G520900 // TraesCS3B02G399200 // TraesCS5D02G417400 // …
GO:0006002	P	fructose 6-phosphate metabolic process	5	2813	59	85761	0.053	1	// TraesCS7A02G088100 // TraesCS4A02G111100 // TraesCS3A02G377600 // TraesCS1D02G112300 // TraesCS4B02G193000
GO:0006754	P	ATP biosynthetic process	10	2813	387	85761	0.81	1	// TraesCS4B02G258000 // TraesCS3B02G245000 // TraesCS4A02G195400 // TraesCS3B02G385500 // TraesCS4A02G247700 // TraesCS5D02G380000 // TraesCS6B02G414800 // TraesCS2B02G260600 // TraesCS7A02G378000 // TraesCS2A02G007300
GO:0048638	P	regulation of developmental growth	103	2813	2766	85761	0.11	1	// TraesCS1A02G296300 // TraesCS5D02G499100 // TraesCS6B02G225400 // TraesCS2B02G285600 // TraesCS4B02G252500 // TraesCS2A02G251000 // TraesCS7D02G254400 // TraesCS3D02G404000 // TraesCS3B02G217500 // TraesCS5D02G417400 // TraesCS2D02G341500 // TraesCS5B02G160500 // TraesCS5B02G095400 // TraesCS5D02G346100 // TraesCS6A02G166100 // TraesCS6A02G200600 // TraesCS4B02G172000 // TraesCS3D02G145100 // …
GO:0051129	P	negative regulation of cellular component organization	9	2813	199	85761	0.22	1	// TraesCS2D02G113500 // TraesCS2B02G176700 // TraesCS6D02G157200 // TraesCS7D02G383900 // TraesCS3A02G520900 // TraesCS2B02G131900 // TraesCS3B02G546200 // TraesCS5A02G201700 // TraesCS2D02G156700
GO:0098732	P	macromolecule deacylation	5	2813	103	85761	0.26	1	// TraesCS3D02G360000 // TraesCS5B02G072100 // TraesCS6B02G212600 // TraesCS1B02G329500 // TraesCS3B02G147000
GO:0098739	P	import across plasma membrane	8	2813	240	85761	0.53	1	// TraesCS1D02G082600 // TraesCS2B02G175800 // TraesCS5A02G148000 // TraesCS5D02G499100 // TraesCS5B02G499100 // TraesCS3D02G374300 // TraesCS6D02G288700 // TraesCS2A02G163800
GO:0014070	P	response to organic cyclic compound	208	2813	7087	85761	0.96	1	// TraesCS6D02G030300 // TraesCS4A02G028900 // TraesCS2A02G155500 // TraesCS2A02G182200 // TraesCS2B02G217500 // TraesCS7A02G422500 // TraesCS6A02G156900 // TraesCS2A02G251000 // TraesCS5D02G293800 // TraesCS4B02G027100 // TraesCS7D02G341400 // TraesCS7D02G008100 // TraesCS7D02G351700 // TraesCS1B02G097700 // TraesCS3A02G537700 // TraesCS5D02G417400 // TraesCS3D02G079200 // TraesCS6D02G136200 // …
GO:0042723	P	thiamine-containing compound metabolic process	5	2813	67	85761	0.079	1	// TraesCS1A02G232000 // TraesCS3A02G449100 // TraesCS7D02G286800 // TraesCS4A02G120700 // TraesCS3A02G469000
GO:0060284	P	regulation of cell development	18	2813	468	85761	0.29	1	// TraesCS1A02G240300 // TraesCS2A02G346000 // TraesCS4D02G212600 // TraesCS1A02G296300 // TraesCS6D02G129900 // TraesCS2A02G199700 // TraesCS6A02G270900 // TraesCS6A02G153600 // TraesCS2D02G456400 // TraesCS3D02G246500 // TraesCS5D02G346100 // TraesCS2B02G364400 // TraesCS7D02G212800 // TraesCS5B02G160500 // TraesCS2D02G207400 // TraesCS5B02G324000 // TraesCS2B02G478100 // TraesCS3D02G292500
GO:0008284	P	positive regulation of cell proliferation	14	2813	708	85761	0.98	1	// TraesCS5D02G390400 // TraesCS5A02G175600 // TraesCS5B02G317200 // TraesCS1D02G445700 // TraesCS4B02G115800 // TraesCS6A02G065400 // TraesCS5D02G555100 // TraesCS4D02G347600 // TraesCS1A02G396600 // TraesCS6D02G146000 // TraesCS4B02G287600 // TraesCS7A02G248700 // TraesCS5D02G147100 // TraesCS2B02G008900
GO:0046885	P	regulation of hormone biosynthetic process	5	2813	205	85761	0.8	1	// TraesCS7B02G478200 // TraesCS6A02G147300 // TraesCS7D02G391700 // TraesCS3D02G038900 // TraesCS2B02G345400
GO:0006972	P	hyperosmotic response	79	2813	2064	85761	0.098	1	// TraesCS1B02G363800 // TraesCS1D02G262900 // TraesCS4D02G051900 // TraesCS6A02G213700 // TraesCS2D02G593400 // TraesCS1D02G405200 // TraesCS5A02G240300 // TraesCS4A02G028900 // TraesCS5A02G287400 // TraesCS2A02G082100 // TraesCS3B02G231400 // TraesCS3A02G164200 // TraesCS5D02G159100 // TraesCS4A02G106300 // TraesCS1D02G245300 // TraesCS7B02G113600 // TraesCS3D02G115000 // TraesCS2A02G199700 // …
GO:0044257	P	cellular protein catabolic process	144	2813	4137	85761	0.25	1	// TraesCS6B02G126000 // TraesCS6A02G213700 // TraesCS3B02G331100 // TraesCS5A02G287400 // TraesCS2B02G318000 // TraesCS2B02G285600 // TraesCS2A02G088900 // TraesCS7D02G129900 // TraesCS4B02G035400 // TraesCS3B02G028900 // TraesCS2D02G593400 // TraesCS3D02G512700 // TraesCS7B02G395100 // TraesCS4B02G099100 // TraesCS3B02G153200 // TraesCS7D02G024400 // TraesCS2D02G341500 // TraesCS5B02G263600 // …
GO:0009646	P	response to absence of light	21	2813	437	85761	0.062	1	// TraesCS4B02G194400 // TraesCS3D02G301400 // TraesCS7D02G391700 // TraesCS4D02G195100 // TraesCS1A02G069600 // TraesCS7D02G513300 // TraesCS3B02G045500 // TraesCS3A02G537700 // TraesCS6A02G146900 // TraesCS6A02G147300 // TraesCS5D02G159100 // TraesCS6B02G175100 // TraesCS4B02G261600 // TraesCS7A02G065500 // TraesCS6D02G136200 // TraesCS3D02G246500 // TraesCS7B02G418500 // TraesCS4B02G385200 // …
GO:0044255	P	cellular lipid metabolic process	188	2813	6058	85761	0.79	1	// TraesCS7A02G186900 // TraesCS7D02G492000 // TraesCS6A02G213700 // TraesCS3B02G331100 // TraesCS6A02G084700 // TraesCS3D02G184500 // TraesCS1D02G371200 // TraesCS4B02G043300 // TraesCS4A02G192500 // TraesCS7A02G257100 // TraesCS4D02G214700 // TraesCS5A02G337100 // TraesCS7A02G422500 // TraesCS5A02G513500 // TraesCS5B02G359800 // TraesCS5D02G072200 // TraesCS5B02G317200 // TraesCS4B02G099100 // …
GO:0009641	P	shade avoidance	5	2813	588	85761	1	1	// TraesCS3B02G399200 // TraesCS7A02G406500 // TraesCS3A02G367500 // TraesCS5B02G317200 // TraesCS4A02G091200
GO:0009640	P	photomorphogenesis	49	2813	1187	85761	0.069	1	// TraesCS7A02G186900 // TraesCS2D02G087300 // TraesCS1D02G445700 // TraesCS5B02G358500 // TraesCS2A02G320800 // TraesCS2B02G105000 // TraesCS4D02G040000 // TraesCS7D02G023600 // TraesCS1D02G031400 // TraesCS5D02G433700 // TraesCS3B02G477100 // TraesCS6D02G194300 // TraesCS3B02G219900 // TraesCS2B02G053100 // TraesCS1A02G195200 // TraesCS2B02G217500 // TraesCS2D02G036800 // TraesCS5B02G151700 // …
GO:0018105	P	peptidyl-serine phosphorylation	12	2813	239	85761	0.11	1	// TraesCS5B02G111400 // TraesCS3B02G126500 // TraesCS1D02G361000 // TraesCS4D02G045500 // TraesCS3A02G351300 // TraesCS2D02G456400 // TraesCS3B02G415800 // TraesCS2A02G199700 // TraesCS2D02G207400 // TraesCS2B02G267300 // TraesCS1A02G330500 // TraesCS2B02G478100
GO:0018108	P	peptidyl-tyrosine phosphorylation	6	2813	127	85761	0.25	1	// TraesCS3D02G217700 // TraesCS5A02G124800 // TraesCS3A02G001500 // TraesCS2B02G366600 // TraesCS1A02G240300 // TraesCS3D02G079200
GO:0022406	P	membrane docking	7	2813	192	85761	0.45	1	// TraesCS7A02G481800 // TraesCS6A02G354200 // TraesCS1A02G001900 // TraesCS1D02G293400 // TraesCS1B02G447500 // TraesCS4A02G247700 // TraesCS5B02G111300
GO:0043632	P	modification-dependent macromolecule catabolic process	121	2813	3465	85761	0.26	1	// TraesCS6B02G126000 // TraesCS7D02G129900 // TraesCS3B02G331100 // TraesCS5A02G287400 // TraesCS2B02G318000 // TraesCS2B02G285600 // TraesCS2A02G088900 // TraesCS4B02G035400 // TraesCS3B02G028900 // TraesCS3D02G512700 // TraesCS7B02G395100 // TraesCS4B02G099100 // TraesCS3B02G399200 // TraesCS7D02G024400 // TraesCS2D02G341500 // TraesCS5B02G263600 // TraesCS7A02G503700 // TraesCS4A02G091200 // …
GO:0008356	P	asymmetric cell division	8	2813	163	85761	0.18	1	// TraesCS1A02G240300 // TraesCS4D02G347600 // TraesCS5D02G093100 // TraesCS4D02G172000 // TraesCS5D02G346100 // TraesCS1B02G258100 // TraesCS5B02G086900 // TraesCS2D02G241800
GO:0051302	P	regulation of cell division	27	2813	941	85761	0.78	1	// TraesCS1A02G149700 // TraesCS3D02G145100 // TraesCS3D02G533000 // TraesCS4D02G232400 // TraesCS6B02G225400 // TraesCS3B02G162500 // TraesCS2B02G352700 // TraesCS2D02G171500 // TraesCS6A02G205200 // TraesCS2A02G251000 // TraesCS2B02G340700 // TraesCS3B02G126500 // TraesCS7A02G066200 // TraesCS5D02G417400 // TraesCS3D02G246500 // TraesCS2D02G341500 // TraesCS5A02G407500 // TraesCS2A02G320800 // …
GO:0009733	P	response to auxin	101	2813	3921	85761	1	1	// TraesCS3D02G145100 // TraesCS4A02G028900 // TraesCS2A02G155500 // TraesCS5D02G032700 // TraesCS7A02G257100 // TraesCS3A02G038300 // TraesCS7A02G422500 // TraesCS2A02G251000 // TraesCS5B02G317200 // TraesCS3B02G241600 // TraesCS5D02G417400 // TraesCS6B02G194400 // TraesCS6D02G229700 // TraesCS6A02G166100 // TraesCS5B02G200200 // TraesCS1A02G334900 // TraesCS5A02G098900 // TraesCS5B02G086900 // …
GO:0009737	P	response to abscisic acid	205	2813	6841	85761	0.92	1	// TraesCS7D02G492000 // TraesCS5A02G337100 // TraesCS3A02G377600 // TraesCS1A02G296300 // TraesCS4A02G028900 // TraesCS2A02G155500 // TraesCS3D02G301400 // TraesCS6B02G414800 // TraesCS3A02G038300 // TraesCS7A02G422500 // TraesCS3A02G351300 // TraesCS2D02G374200 // TraesCS4B02G040600 // TraesCS5D02G074300 // TraesCS3B02G241600 // TraesCS3A02G520900 // TraesCS2B02G448100 // TraesCS5D02G417400 // …
GO:0009736	P	cytokinin-activated signaling pathway	14	2813	418	85761	0.51	1	// TraesCS4D02G012400 // TraesCS7A02G428200 // TraesCS7A02G377800 // TraesCS5B02G410600 // TraesCS7B02G328400 // TraesCS3A02G182500 // TraesCS7B02G050100 // TraesCS7B02G279500 // TraesCS3A02G168200 // TraesCS7A02G065500 // TraesCS1A02G396600 // TraesCS7A02G257100 // TraesCS7D02G413700 // TraesCS7D02G374600
GO:0032350	P	regulation of hormone metabolic process	5	2813	231	85761	0.87	1	// TraesCS7B02G478200 // TraesCS6A02G147300 // TraesCS7D02G391700 // TraesCS3D02G038900 // TraesCS2B02G345400
GO:0009739	P	response to gibberellin	43	2813	1200	85761	0.3	1	// TraesCS5A02G073100 // TraesCS1B02G479100 // TraesCS7B02G050100 // TraesCS2B02G367200 // TraesCS3D02G265100 // TraesCS2B02G183100 // TraesCS6B02G275700 // TraesCS6D02G287100 // TraesCS7D02G210500 // TraesCS7B02G115300 // TraesCS7A02G066200 // TraesCS7B02G327000 // TraesCS7B02G484400 // TraesCS6D02G231300 // TraesCS6A02G249300 // TraesCS4A02G485400 // TraesCS4D02G182800 // TraesCS3A02G263900 // …
GO:0009738	P	abscisic acid-activated signaling pathway	121	2813	3741	85761	0.57	1	// TraesCS5A02G337100 // TraesCS1A02G296300 // TraesCS4A02G028900 // TraesCS2A02G155500 // TraesCS7A02G422500 // TraesCS2A02G251000 // TraesCS3B02G241600 // TraesCS1B02G097700 // TraesCS5D02G417400 // TraesCS3D02G079200 // TraesCS6D02G136200 // TraesCS5B02G160500 // TraesCS1D02G082600 // TraesCS6A02G166100 // TraesCS2B02G302800 // TraesCS3A02G220400 // TraesCS1B02G300000 // TraesCS6B02G175100 // …
GO:0019747	P	regulation of isoprenoid metabolic process	5	2813	109	85761	0.3	1	// TraesCS2A02G239200 // TraesCS4A02G281500 // TraesCS2D02G303900 // TraesCS7D02G052400 // TraesCS6B02G020800
GO:0019217	P	regulation of fatty acid metabolic process	5	2813	128	85761	0.42	1	// TraesCS5A02G473800 // TraesCS6B02G411500 // TraesCS1B02G363100 // TraesCS7A02G386600 // TraesCS3B02G265000
GO:0019216	P	regulation of lipid metabolic process	14	2813	479	85761	0.7	1	// TraesCS6A02G147300 // TraesCS6B02G020800 // TraesCS2D02G303900 // TraesCS1B02G363100 // TraesCS2A02G239200 // TraesCS7D02G391700 // TraesCS3B02G265000 // TraesCS5A02G473800 // TraesCS4A02G281500 // TraesCS7D02G052400 // TraesCS7B02G401900 // TraesCS6B02G411500 // TraesCS7A02G386600 // TraesCS4B02G237500
GO:0019748	P	secondary metabolic process	147	2813	5410	85761	0.99	1	// TraesCS5A02G221200 // TraesCS6A02G213700 // TraesCS3B02G331100 // TraesCS2B02G215000 // TraesCS5B02G209800 // TraesCS4A02G415500 // TraesCS1D02G371200 // TraesCS5A02G213900 // TraesCS7D02G413700 // TraesCS7A02G422500 // TraesCS2A02G251000 // TraesCS5B02G317200 // TraesCS4B02G099100 // TraesCS3B02G545900 // TraesCS2A02G169800 // TraesCS5D02G417400 // TraesCS2D02G341500 // TraesCS4D02G353800 // …
GO:0051275	P	beta-glucan catabolic process	5	2813	87	85761	0.17	1	// TraesCS1D02G365100 // TraesCS3A02G398000 // TraesCS1A02G360700 // TraesCS3D02G391900 // TraesCS6D02G318100
GO:2000027	P	regulation of organ morphogenesis	16	2813	770	85761	0.98	1	// TraesCS1A02G149700 // TraesCS2B02G340700 // TraesCS2A02G251000 // TraesCS7A02G066200 // TraesCS4A02G265100 // TraesCS2A02G397200 // TraesCS6A02G166100 // TraesCS3D02G246500 // TraesCS3D02G301400 // TraesCS5D02G417400 // TraesCS4D02G172000 // TraesCS3B02G162500 // TraesCS3D02G145100 // TraesCS3A02G259900 // TraesCS5A02G407500 // TraesCS3A02G342300
GO:2000024	P	regulation of leaf development	7	2813	265	85761	0.76	1	// TraesCS2B02G067400 // TraesCS7A02G195800 // TraesCS7B02G101500 // TraesCS5A02G153000 // TraesCS4A02G355900 // TraesCS3A02G259900 // TraesCS5B02G460200
GO:2000028	P	regulation of photoperiodism, flowering	10	2813	195	85761	0.12	1	// TraesCS4A02G262900 // TraesCS4B02G206900 // TraesCS7A02G195800 // TraesCS1A02G216900 // TraesCS4A02G416800 // TraesCS7B02G101500 // TraesCS5A02G201700 // TraesCS1A02G236000 // TraesCS1B02G383300 // TraesCS1D02G236300
GO:2000243	P	positive regulation of reproductive process	30	2813	1074	85761	0.83	1	// TraesCS5D02G097100 // TraesCS1A02G149700 // TraesCS5A02G484700 // TraesCS5B02G066800 // TraesCS3B02G162500 // TraesCS5A02G201700 // TraesCS2A02G251000 // TraesCS2B02G340700 // TraesCS5B02G470600 // TraesCS7A02G066200 // TraesCS1A02G216900 // TraesCS6A02G166100 // TraesCS5D02G417400 // TraesCS3D02G246500 // TraesCS5A02G407500 // TraesCS2A02G232400 // TraesCS2B02G200800 // TraesCS5A02G059500 // …
GO:0043449	P	cellular alkene metabolic process	20	2813	583	85761	0.45	1	// TraesCS6B02G379500 // TraesCS4D02G110000 // TraesCS1A02G370700 // TraesCS3B02G331100 // TraesCS2D02G211000 // TraesCS7A02G195800 // TraesCS4B02G112500 // TraesCS3A02G220400 // TraesCS5A02G337000 // TraesCS1D02G405200 // TraesCS2B02G217500 // TraesCS2B02G603600 // TraesCS3A02G537700 // TraesCS1D02G185500 // TraesCS7D02G392800 // TraesCS6B02G266600 // TraesCS3B02G477100 // TraesCS7A02G500900 // …
GO:0007165	P	signal transduction	466	2813	13882	85761	0.3	1	// TraesCS1A02G382900 // TraesCS4D02G045500 // TraesCS4A02G028900 // TraesCS7B02G484400 // TraesCS2B02G217500 // TraesCS7A02G422500 // TraesCS2A02G251000 // TraesCS7D02G341400 // TraesCS4A02G223200 // TraesCS3D02G246500 // TraesCS3B02G399200 // TraesCS5D02G417400 // TraesCS1D02G136900 // TraesCS4D02G182800 // TraesCS2D02G114900 // TraesCS2A02G232400 // TraesCS1D02G082600 // TraesCS1A02G334900 // …
GO:0007166	P	cell surface receptor signaling pathway	63	2813	2484	85761	0.99	1	// TraesCS1A02G149700 // TraesCS1B02G318200 // TraesCS1A02G296300 // TraesCS1B02G469400 // TraesCS7B02G260600 // TraesCS3B02G162500 // TraesCS3B02G217500 // TraesCS4B02G047100 // TraesCS4D02G046900 // TraesCS7D02G480000 // TraesCS2A02G251000 // TraesCS2B02G340700 // TraesCS2A02G589900 // TraesCS7A02G066200 // TraesCS5D02G417400 // TraesCS2A02G582500 // TraesCS4D02G106700 // TraesCS4D02G212600 // …
GO:0007169	P	transmembrane receptor protein tyrosine kinase signaling pathway	51	2813	1578	85761	0.56	1	// TraesCS1A02G149700 // TraesCS1B02G318200 // TraesCS1A02G296300 // TraesCS7B02G260600 // TraesCS3B02G162500 // TraesCS3B02G217500 // TraesCS5B02G160500 // TraesCS4B02G047100 // TraesCS4D02G046900 // TraesCS7D02G480000 // TraesCS2A02G251000 // TraesCS2B02G340700 // TraesCS2A02G589900 // TraesCS7A02G066200 // TraesCS5D02G417400 // TraesCS4D02G106700 // TraesCS6A02G166100 // TraesCS1B02G097700 // …
GO:0044710	P	single-organism metabolic process	950	2813	27869	85761	0.081	1	// TraesCS1A02G382900 // TraesCS7A02G186900 // TraesCS6A02G213700 // TraesCS4A02G304400 // TraesCS1A02G195200 // TraesCS4A02G028900 // TraesCS3B02G385500 // TraesCS5B02G246400 // TraesCS2A02G182200 // TraesCS4A02G221400 // TraesCS1A02G082500 // TraesCS1A02G113100 // TraesCS2B02G217500 // TraesCS7A02G422500 // TraesCS4A02G364200 // TraesCS3A02G236700 // TraesCS2A02G251000 // TraesCS4B02G027100 // …
GO:0052652	P	cyclic purine nucleotide metabolic process	20	2813	672	85761	0.7	1	// TraesCS2D02G284200 // TraesCS7B02G119700 // TraesCS3A02G276600 // TraesCS5D02G493800 // TraesCS6D02G129900 // TraesCS4D02G106700 // TraesCS2B02G302800 // TraesCS1B02G097700 // TraesCS2D02G374200 // TraesCS7A02G539100 // TraesCS4B02G106000 // TraesCS2A02G589900 // TraesCS6B02G425900 // TraesCS1D02G004300 // TraesCS3D02G241900 // TraesCS5A02G480600 // TraesCS3D02G079200 // TraesCS5B02G160500 // …
GO:1901000	P	regulation of response to salt stress	5	2813	117	85761	0.35	1	// TraesCS3B02G454300 // TraesCS5B02G374800 // TraesCS3A02G164200 // TraesCS1D02G245300 // TraesCS7B02G179000
GO:0019184	P	nonribosomal peptide biosynthetic process	7	2813	197	85761	0.47	1	// TraesCS5D02G536000 // TraesCS5D02G246800 // TraesCS5B02G302300 // TraesCS5A02G302800 // TraesCS5A02G240300 // TraesCS5D02G188200 // TraesCS1B02G437500
GO:0051667	P	establishment of plastid localization	15	2813	351	85761	0.19	1	// TraesCS1D02G226100 // TraesCS4D02G210000 // TraesCS3A02G148800 // TraesCS2A02G308600 // TraesCS4A02G339600 // TraesCS2D02G488700 // TraesCS1D02G056100 // TraesCS2B02G238500 // TraesCS6B02G020800 // TraesCS2D02G434600 // TraesCS2B02G325100 // TraesCS7D02G072100 // TraesCS1B02G071800 // TraesCS2A02G106600 // TraesCS6A02G286800
GO:1903959	P	regulation of anion transmembrane transport	24	2813	966	85761	0.93	1	// TraesCS1A02G149700 // TraesCS5B02G457100 // TraesCS3B02G162500 // TraesCS2A02G199700 // TraesCS2D02G207400 // TraesCS2A02G251000 // TraesCS2B02G340700 // TraesCS7A02G066200 // TraesCS7B02G328400 // TraesCS5D02G417400 // TraesCS3D02G246500 // TraesCS5A02G407500 // TraesCS1D02G396300 // TraesCS6A02G166100 // TraesCS5D02G088800 // TraesCS4D02G172000 // TraesCS3D02G145100 // TraesCS3A02G342300 // …
GO:0006576	P	cellular biogenic amine metabolic process	30	2813	1330	85761	0.99	1	// TraesCS1D02G141800 // TraesCS5A02G221200 // TraesCS1A02G113100 // TraesCS5D02G156900 // TraesCS2D02G290100 // TraesCS3D02G038900 // TraesCS2A02G082100 // TraesCS1D02G371200 // TraesCS5B02G220000 // TraesCS2A02G041400 // TraesCS5B02G317200 // TraesCS2A02G355400 // TraesCS7D02G222100 // TraesCS4A02G022500 // TraesCS3A02G238200 // TraesCS2D02G094800 // TraesCS4D02G315400 // TraesCS4B02G330900 // …
GO:0016567	P	protein ubiquitination	103	2813	4392	85761	1	1	// TraesCS6B02G225400 // TraesCS3D02G408900 // TraesCS2A02G088900 // TraesCS4A02G016200 // TraesCS1B02G101700 // TraesCS7B02G395100 // TraesCS3B02G241600 // TraesCS3B02G399200 // TraesCS5D02G492900 // TraesCS2D02G114900 // TraesCS4D02G017500 // TraesCS4B02G206900 // TraesCS3A02G098900 // TraesCS1B02G036900 // TraesCS5A02G325600 // TraesCS2A02G263100 // TraesCS5D02G437100 // TraesCS5B02G187200 // …
GO:0015851	P	nucleobase transport	10	2813	237	85761	0.26	1	// TraesCS2A02G559300 // TraesCS5D02G499100 // TraesCS2A02G359100 // TraesCS5B02G499100 // TraesCS7D02G305800 // TraesCS6D02G288700 // TraesCS7A02G324800 // TraesCS5A02G140600 // TraesCS1B02G135100 // TraesCS6B02G113900
GO:0015850	P	organic hydroxy compound transport	5	2813	265	85761	0.93	1	// TraesCS1B02G413800 // TraesCS4B02G137500 // TraesCS7D02G032500 // TraesCS4A02G268800 // TraesCS4A02G029100
GO:0046713	P	borate transport	5	2813	339	85761	0.99	1	// TraesCS5A02G413500 // TraesCS6D02G110100 // TraesCS5B02G091200 // TraesCS1A02G025600 // TraesCS1D02G444600
GO:0050826	P	response to freezing	124	2813	3580	85761	0.28	1	// TraesCS3A02G442300 // TraesCS3D02G189300 // TraesCS5B02G114100 // TraesCS3D02G184500 // TraesCS5B02G323700 // TraesCS5A02G444300 // TraesCS1A02G165800 // TraesCS5D02G555100 // TraesCS1A02G216900 // TraesCS6D02G129400 // TraesCS3B02G048100 // TraesCS2D02G114900 // TraesCS2D02G358500 // TraesCS7D02G068500 // TraesCS2B02G414100 // TraesCS4A02G124000 // TraesCS3D02G177100 // TraesCS1B02G158100 // …
GO:0006566	P	threonine metabolic process	5	2813	89	85761	0.18	1	// TraesCS3B02G538100 // TraesCS2A02G382700 // TraesCS2A02G415800 // TraesCS3B02G361100 // TraesCS1A02G246600
GO:0071395	P	cellular response to jasmonic acid stimulus	55	2813	1863	85761	0.8	1	// TraesCS7A02G481800 // TraesCS6A02G293600 // TraesCS5A02G328200 // TraesCS1D02G405200 // TraesCS3A02G493900 // TraesCS5A02G240300 // TraesCS4A02G028900 // TraesCS5A02G337000 // TraesCS4A02G247700 // TraesCS2A02G199700 // TraesCS2D02G207400 // TraesCS2B02G217500 // TraesCS7A02G422500 // TraesCS5B02G565100 // TraesCS5D02G293800 // TraesCS3D02G272100 // TraesCS5D02G246800 // TraesCS7D02G008100 // …
GO:0006569	P	tryptophan catabolic process	12	2813	947	85761	1	1	// TraesCS1D02G141800 // TraesCS3A02G238200 // TraesCS1A02G113100 // TraesCS5D02G156900 // TraesCS6D02G319300 // TraesCS4D02G315400 // TraesCS4B02G330900 // TraesCS4D02G327700 // TraesCS5A02G502300 // TraesCS5B02G317200 // TraesCS6B02G194400 // TraesCS4B02G237500
GO:0006568	P	tryptophan metabolic process	15	2813	1011	85761	1	1	// TraesCS1D02G141800 // TraesCS3A02G238200 // TraesCS1A02G113100 // TraesCS5D02G156900 // TraesCS3D02G038900 // TraesCS6D02G319300 // TraesCS4D02G315400 // TraesCS4B02G330900 // TraesCS2B02G345400 // TraesCS4D02G327700 // TraesCS5A02G502300 // TraesCS5B02G317200 // TraesCS6B02G194400 // TraesCS4D02G046400 // TraesCS4B02G237500
GO:0006367	P	transcription initiation from RNA polymerase II promoter	9	2813	158	85761	0.086	1	// TraesCS4B02G189200 // TraesCS3A02G513700 // TraesCS5D02G213200 // TraesCS4B02G222300 // TraesCS1B02G124200 // TraesCS3A02G261300 // TraesCS1B02G153600 // TraesCS3D02G530700 // TraesCS1D02G024600
GO:0006368	P	transcription elongation from RNA polymerase II promoter	7	2813	127	85761	0.14	1	// TraesCS5B02G200200 // TraesCS4B02G222300 // TraesCS3D02G204500 // TraesCS5A02G469000 // TraesCS1A02G324800 // TraesCS1B02G153600 // TraesCS7D02G026600
GO:0007186	P	G-protein coupled receptor signaling pathway	45	2813	1128	85761	0.11	1	// TraesCS3B02G268200 // TraesCS6D02G291400 // TraesCS7D02G513300 // TraesCS3D02G064900 // TraesCS1B02G479100 // TraesCS5A02G213800 // TraesCS3D02G184500 // TraesCS5A02G218300 // TraesCS2A02G473000 // TraesCS2D02G534600 // TraesCS7D02G528300 // TraesCS2B02G159500 // TraesCS1B02G021200 // TraesCS3A02G520900 // TraesCS1D02G136900 // TraesCS2B02G218900 // TraesCS3B02G547900 // TraesCS1D02G293400 // …
GO:1903888	P	regulation of plant epidermal cell differentiation	9	2813	255	85761	0.46	1	// TraesCS1A02G240300 // TraesCS2A02G346000 // TraesCS1A02G296300 // TraesCS6D02G129900 // TraesCS5B02G160500 // TraesCS6A02G153600 // TraesCS3D02G246500 // TraesCS7D02G212800 // TraesCS2B02G364400
GO:0035384	P	thioester biosynthetic process	6	2813	94	85761	0.099	1	// TraesCS5D02G097100 // TraesCS3D02G479900 // TraesCS5D02G490000 // TraesCS3D02G195700 // TraesCS5B02G290600 // TraesCS5A02G291500
GO:0090351	P	seedling development	64	2813	2052	85761	0.67	1	// TraesCS2B02G479800 // TraesCS1A02G149700 // TraesCS4B02G336100 // TraesCS5A02G479300 // TraesCS7D02G372800 // TraesCS4A02G106800 // TraesCS5D02G401200 // TraesCS5D02G268000 // TraesCS5A02G201700 // TraesCS3B02G162500 // TraesCS6D02G358700 // TraesCS5A02G218300 // TraesCS7A02G257100 // TraesCS5D02G433700 // TraesCS4B02G179600 // TraesCS5B02G151700 // TraesCS4B02G189200 // TraesCS2A02G251000 // …
GO:0050790	P	regulation of catalytic activity	94	2813	2419	85761	0.06	1	// TraesCS1A02G382900 // TraesCS6B02G225400 // TraesCS1A02G445800 // TraesCS2A02G593000 // TraesCS1B02G026000 // TraesCS4D02G067000 // TraesCS7D02G413700 // TraesCS7A02G422500 // TraesCS3D02G404000 // TraesCS3A02G046000 // TraesCS4D02G353800 // TraesCS5D02G346100 // TraesCS7B02G291800 // TraesCS4B02G360800 // TraesCS2D02G232300 // TraesCS4B02G172000 // TraesCS3A02G046300 // TraesCS5A02G200500 // …
GO:0016064	P	immunoglobulin mediated immune response	10	2813	447	85761	0.92	1	// TraesCS2B02G183100 // TraesCS2A02G130900 // TraesCS5A02G402100 // TraesCS3D02G230400 // TraesCS5D02G255500 // TraesCS4D02G230400 // TraesCS5D02G032500 // TraesCS4A02G032100 // TraesCS2B02G345400 // TraesCS4B02G058800
GO:0061077	P	chaperone-mediated protein folding	7	2813	184	85761	0.4	1	// TraesCS4B02G380800 // TraesCS4A02G315500 // TraesCS5D02G268000 // TraesCS5B02G563900 // TraesCS1D02G282500 // TraesCS7A02G257100 // TraesCS4D02G241300
GO:0042545	P	cell wall modification	89	2813	2969	85761	0.82	1	// TraesCS2B02G431700 // TraesCS5A02G073100 // TraesCS3D02G479100 // TraesCS7A02G285200 // TraesCS6A02G119900 // TraesCS3D02G351700 // TraesCS7D02G169400 // TraesCS2A02G251000 // TraesCS5B02G317200 // TraesCS3D02G404000 // TraesCS7D02G322600 // TraesCS3B02G217500 // TraesCS5D02G417400 // TraesCS2B02G188000 // TraesCS2A02G232400 // TraesCS2D02G358500 // TraesCS6A02G166100 // TraesCS6A02G200600 // …
GO:0042547	P	cell wall modification involved in multidimensional cell growth	6	2813	226	85761	0.75	1	// TraesCS6A02G307900 // TraesCS5A02G073100 // TraesCS6D02G231300 // TraesCS6A02G249300 // TraesCS6D02G287100 // TraesCS6B02G275700
GO:0042546	P	cell wall biogenesis	71	2813	2130	85761	0.46	1	// TraesCS4D02G051900 // TraesCS2A02G484100 // TraesCS4D02G047600 // TraesCS2B02G215000 // TraesCS3A02G493900 // TraesCS7A02G285200 // TraesCS1A02G156400 // TraesCS1B02G411700 // TraesCS3A02G341100 // TraesCS5A02G444200 // TraesCS2D02G358500 // TraesCS1A02G213900 // TraesCS5A02G367800 // TraesCS4B02G252500 // TraesCS4A02G456300 // TraesCS7B02G302100 // TraesCS7A02G063300 // TraesCS3B02G545900 // …
GO:0052315	P	phytoalexin biosynthetic process	5	2813	674	85761	1	1	// TraesCS6B02G379500 // TraesCS7D02G106400 // TraesCS5B02G317200 // TraesCS7A02G422500 // TraesCS1B02G088900
GO:0052314	P	phytoalexin metabolic process	5	2813	687	85761	1	1	// TraesCS6B02G379500 // TraesCS7D02G106400 // TraesCS5B02G317200 // TraesCS7A02G422500 // TraesCS1B02G088900
GO:0052317	P	camalexin metabolic process	5	2813	657	85761	1	1	// TraesCS6B02G379500 // TraesCS7D02G106400 // TraesCS5B02G317200 // TraesCS7A02G422500 // TraesCS1B02G088900
GO:0009816	P	defense response to bacterium, incompatible interaction	34	2813	1343	85761	0.95	1	// TraesCS3B02G365300 // TraesCS1A02G445500 // TraesCS5D02G268000 // TraesCS3D02G241900 // TraesCS2B02G603200 // TraesCS5B02G160500 // TraesCS2A02G589900 // TraesCS2D02G284200 // TraesCS5A02G185700 // TraesCS4D02G106700 // TraesCS1B02G097700 // TraesCS2D02G374200 // TraesCS7A02G539100 // TraesCS4B02G106000 // TraesCS3D02G079200 // TraesCS6D02G129900 // TraesCS5D02G190800 // TraesCS3A02G278100 // …
GO:0022898	P	regulation of transmembrane transporter activity	21	2813	893	85761	0.95	1	// TraesCS5D02G417400 // TraesCS1A02G149700 // TraesCS2B02G340700 // TraesCS7A02G428200 // TraesCS2A02G251000 // TraesCS7A02G066200 // TraesCS4A02G265100 // TraesCS7B02G328400 // TraesCS6A02G166100 // TraesCS3D02G246500 // TraesCS5D02G088800 // TraesCS4D02G172000 // TraesCS3B02G162500 // TraesCS3D02G145100 // TraesCS2A02G199700 // TraesCS2D02G207400 // TraesCS5A02G407500 // TraesCS2D02G456400 // …
GO:0009814	P	defense response, incompatible interaction	154	2813	5526	85761	0.98	1	// TraesCS6D02G090400 // TraesCS7A02G285200 // TraesCS2A02G155500 // TraesCS7A02G422500 // TraesCS7A02G370000 // TraesCS5D02G293800 // TraesCS5B02G317200 // TraesCS6D02G291400 // TraesCS4B02G027100 // TraesCS3A02G274600 // TraesCS1B02G097700 // TraesCS3B02G399200 // TraesCS3D02G079200 // TraesCS6D02G136200 // TraesCS5B02G160500 // TraesCS6B02G304200 // TraesCS6D02G229700 // TraesCS4D02G017500 // …
GO:0009812	P	flavonoid metabolic process	43	2813	2850	85761	1	1	// TraesCS3D02G301400 // TraesCS4D02G110000 // TraesCS5D02G032700 // TraesCS3B02G490600 // TraesCS7B02G196900 // TraesCS4B02G112500 // TraesCS7D02G391700 // TraesCS1A02G196000 // TraesCS2D02G203000 // TraesCS5A02G221200 // TraesCS2A02G199700 // TraesCS2D02G207400 // TraesCS4B02G330900 // TraesCS5B02G509400 // TraesCS7A02G422500 // TraesCS6A02G147300 // TraesCS6B02G098300 // TraesCS5B02G220000 // …
GO:0009813	P	flavonoid biosynthetic process	38	2813	2634	85761	1	1	// TraesCS3D02G301400 // TraesCS4D02G110000 // TraesCS5D02G032700 // TraesCS3B02G490600 // TraesCS4B02G112500 // TraesCS7D02G391700 // TraesCS1A02G196000 // TraesCS2D02G203000 // TraesCS5A02G221200 // TraesCS2A02G199700 // TraesCS2D02G207400 // TraesCS4B02G330900 // TraesCS5B02G220000 // TraesCS7A02G422500 // TraesCS6A02G147300 // TraesCS6B02G098300 // TraesCS5B02G317200 // TraesCS4B02G040600 // …
GO:0001539	P	cilium or flagellum-dependent cell motility	5	2813	126	85761	0.4	1	// TraesCS2D02G207400 // TraesCS3B02G219900 // TraesCS3B02G045500 // TraesCS3A02G038300 // TraesCS2A02G199700
GO:0006109	P	regulation of carbohydrate metabolic process	7	2813	265	85761	0.76	1	// TraesCS2A02G239200 // TraesCS6B02G020800 // TraesCS2B02G147700 // TraesCS4D02G259000 // TraesCS2A02G169800 // TraesCS7D02G432800 // TraesCS5D02G102600
GO:0006108	P	malate metabolic process	5	2813	65	85761	0.072	1	// TraesCS1D02G420500 // TraesCS1B02G363100 // TraesCS7A02G386600 // TraesCS3B02G265000 // TraesCS7D02G283900
GO:0006633	P	fatty acid biosynthetic process	36	2813	1647	85761	1	1	// TraesCS7A02G186900 // TraesCS5D02G097100 // TraesCS3D02G265100 // TraesCS7A02G257100 // TraesCS4D02G214700 // TraesCS7B02G095400 // TraesCS5A02G001500 // TraesCS1A02G195200 // TraesCS6B02G098300 // TraesCS5B02G317200 // TraesCS6A02G415500 // TraesCS6B02G423900 // TraesCS5A02G473800 // TraesCS5D02G487100 // TraesCS5D02G337400 // TraesCS7B02G401900 // TraesCS2D02G295800 // TraesCS6B02G473900 // …
GO:0006631	P	fatty acid metabolic process	86	2813	2689	85761	0.61	1	// TraesCS7A02G186900 // TraesCS3B02G331100 // TraesCS7A02G257100 // TraesCS4D02G214700 // TraesCS7A02G422500 // TraesCS5B02G317200 // TraesCS4B02G099100 // TraesCS5D02G555100 // TraesCS5D02G487100 // TraesCS5D02G024600 // TraesCS4D02G034900 // TraesCS5A02G240300 // TraesCS3B02G117000 // TraesCS6B02G194400 // TraesCS6D02G195300 // TraesCS2B02G133200 // TraesCS4B02G325800 // TraesCS2D02G109900 // …
GO:0010563	P	negative regulation of phosphorus metabolic process	9	2813	206	85761	0.25	1	// TraesCS2A02G239200 // TraesCS1D02G245300 // TraesCS5A02G200500 // TraesCS7A02G223000 // TraesCS7B02G129500 // TraesCS7A02G456000 // TraesCS6B02G433000 // TraesCS7A02G248700 // TraesCS4D02G046400
GO:0006636	P	unsaturated fatty acid biosynthetic process	13	2813	380	85761	0.48	1	// TraesCS5A02G001500 // TraesCS1A02G195200 // TraesCS4B02G330900 // TraesCS6A02G392000 // TraesCS6D02G319300 // TraesCS4D02G214700 // TraesCS5D02G487100 // TraesCS7B02G401900 // TraesCS5A02G502300 // TraesCS4D02G327700 // TraesCS2D02G295800 // TraesCS6B02G194400 // TraesCS4B02G237500
GO:0010565	P	regulation of cellular ketone metabolic process	17	2813	719	85761	0.93	1	// TraesCS2A02G239200 // TraesCS6B02G020800 // TraesCS2D02G303900 // TraesCS1B02G363100 // TraesCS3D02G272100 // TraesCS6B02G292700 // TraesCS1A02G167100 // TraesCS3B02G265000 // TraesCS3A02G037700 // TraesCS5A02G473800 // TraesCS4A02G281500 // TraesCS7D02G052400 // TraesCS5D02G378400 // TraesCS1D02G173800 // TraesCS5D02G102600 // TraesCS6B02G411500 // TraesCS7A02G386600
GO:0042401	P	cellular biogenic amine biosynthetic process	10	2813	696	85761	1	1	// TraesCS7D02G222100 // TraesCS5A02G221200 // TraesCS5B02G317200 // TraesCS2D02G290100 // TraesCS3D02G038900 // TraesCS4D02G315400 // TraesCS5A02G172600 // TraesCS2A02G355400 // TraesCS5B02G220000 // TraesCS2B02G345400
GO:0042402	P	cellular biogenic amine catabolic process	22	2813	1127	85761	1	1	// TraesCS1D02G141800 // TraesCS5A02G221200 // TraesCS1A02G113100 // TraesCS5D02G156900 // TraesCS2A02G082100 // TraesCS1D02G371200 // TraesCS5B02G220000 // TraesCS5B02G317200 // TraesCS2A02G355400 // TraesCS4A02G022500 // TraesCS3A02G238200 // TraesCS2D02G094800 // TraesCS4D02G315400 // TraesCS4B02G330900 // TraesCS3B02G546200 // TraesCS4D02G327700 // TraesCS3B02G286300 // TraesCS6B02G194400 // …
GO:0070887	P	cellular response to chemical stimulus	364	2813	11665	85761	0.85	1	// TraesCS4A02G028900 // TraesCS2A02G182200 // TraesCS7B02G070900 // TraesCS2B02G217500 // TraesCS7A02G422500 // TraesCS2A02G251000 // TraesCS7D02G341400 // TraesCS4B02G159900 // TraesCS3B02G399200 // TraesCS5D02G417400 // TraesCS4D02G182800 // TraesCS2D02G114900 // TraesCS1D02G082600 // TraesCS6A02G065400 // TraesCS1A02G334900 // TraesCS5B02G086900 // TraesCS2D02G295800 // TraesCS3A02G463400 // …
GO:0098763	P	mitotic cell cycle phase	7	2813	134	85761	0.16	1	// TraesCS1A02G060700 // TraesCS3B02G100500 // TraesCS2D02G278200 // TraesCS3A02G266200 // TraesCS1D02G031400 // TraesCS6D02G194300 // TraesCS1D02G134200
GO:0000902	P	cell morphogenesis	168	2813	4721	85761	0.15	1	// TraesCS1A02G382900 // TraesCS7D02G281900 // TraesCS5A02G073100 // TraesCS4D02G045500 // TraesCS1A02G296300 // TraesCS3D02G479100 // TraesCS7A02G285200 // TraesCS5B02G457100 // TraesCS6A02G119900 // TraesCS2B02G285600 // TraesCS7A02G257100 // TraesCS5B02G261300 // TraesCS7A02G422500 // TraesCS2A02G251000 // TraesCS6D02G291400 // TraesCS7D02G322600 // TraesCS3A02G342300 // TraesCS5A02G328200 // …
GO:0009057	P	macromolecule catabolic process	221	2813	6140	85761	0.086	1	// TraesCS6D02G017100 // TraesCS2B02G431700 // TraesCS6A02G213700 // TraesCS3A02G377600 // TraesCS2A02G239200 // TraesCS5A02G287400 // TraesCS5B02G246400 // TraesCS1D02G365100 // TraesCS2B02G285600 // TraesCS2A02G088900 // TraesCS7D02G129900 // TraesCS4B02G035400 // TraesCS3B02G309200 // TraesCS3B02G028900 // TraesCS3B02G331100 // TraesCS3B02G054400 // TraesCS7B02G395100 // TraesCS4B02G099100 // …
GO:0048825	P	cotyledon development	20	2813	444	85761	0.11	1	// TraesCS2B02G479800 // TraesCS2D02G496100 // TraesCS4D02G227200 // TraesCS1D02G445700 // TraesCS6B02G112900 // TraesCS5B02G434000 // TraesCS2B02G524100 // TraesCS1A02G195200 // TraesCS1A02G107800 // TraesCS6D02G352400 // TraesCS5D02G433700 // TraesCS2A02G474000 // TraesCS4B02G287600 // TraesCS7A02G065500 // TraesCS2B02G497500 // TraesCS7D02G289200 // TraesCS5D02G147100 // TraesCS4A02G296200 // …
GO:0009920	P	cell plate formation involved in plant-type cell wall biogenesis	7	2813	325	85761	0.9	1	// TraesCS2B02G188000 // TraesCS4D02G047600 // TraesCS1B02G411700 // TraesCS4A02G163400 // TraesCS3B02G363100 // TraesCS1A02G213900 // TraesCS1A02G385400
GO:0048827	P	phyllome development	187	2813	6542	85761	0.98	1	// TraesCS6A02G213700 // TraesCS3B02G331100 // TraesCS1B02G478200 // TraesCS1A02G296300 // TraesCS6B02G036900 // TraesCS5B02G563900 // TraesCS1D02G365100 // TraesCS4D02G192400 // TraesCS5B02G497100 // TraesCS7B02G101500 // TraesCS2B02G364400 // TraesCS7B02G070900 // TraesCS7D02G289200 // TraesCS7A02G422500 // TraesCS3B02G147900 // TraesCS2A02G251000 // TraesCS5B02G317200 // TraesCS5B02G434000 // …
GO:0009926	P	auxin polar transport	15	2813	751	85761	0.98	1	// TraesCS4A02G249300 // TraesCS5D02G346100 // TraesCS6B02G214500 // TraesCS1B02G124600 // TraesCS6B02G379500 // TraesCS4A02G172600 // TraesCS2A02G268500 // TraesCS4D02G012400 // TraesCS4D02G172000 // TraesCS6D02G095700 // TraesCS5A02G253500 // TraesCS2B02G624100 // TraesCS4D02G227200 // TraesCS3A02G342300 // TraesCS2A02G007300
GO:0006749	P	glutathione metabolic process	14	2813	351	85761	0.27	1	// TraesCS7D02G465400 // TraesCS3B02G490600 // TraesCS7D02G360200 // TraesCS4B02G330900 // TraesCS6A02G383800 // TraesCS4B02G278900 // TraesCS5A02G302800 // TraesCS3D02G445400 // TraesCS7A02G362900 // TraesCS7A02G056700 // TraesCS6B02G093500 // TraesCS5B02G302300 // TraesCS5A02G502300 // TraesCS6A02G308800
GO:0031399	P	regulation of protein modification process	52	2813	1531	85761	0.42	1	// TraesCS1A02G382900 // TraesCS1D02G245300 // TraesCS2B02G323700 // TraesCS6A02G349600 // TraesCS3D02G195200 // TraesCS5A02G429400 // TraesCS5B02G115600 // TraesCS2D02G434600 // TraesCS2A02G182200 // TraesCS2B02G352700 // TraesCS4D02G067000 // TraesCS5A02G201700 // TraesCS6D02G178300 // TraesCS6A02G205200 // TraesCS7A02G456000 // TraesCS7A02G422500 // TraesCS5B02G565100 // TraesCS4A02G339600 // …
GO:0031396	P	regulation of protein ubiquitination	7	2813	355	85761	0.94	1	// TraesCS6B02G225400 // TraesCS2D02G246900 // TraesCS5A02G429400 // TraesCS5B02G115600 // TraesCS5A02G186100 // TraesCS2B02G352700 // TraesCS6A02G205200
GO:0006744	P	ubiquinone biosynthetic process	5	2813	610	85761	1	1	// TraesCS4B02G305800 // TraesCS6D02G374400 // TraesCS6D02G099800 // TraesCS3D02G144400 // TraesCS5B02G317200
GO:0006743	P	ubiquinone metabolic process	5	2813	610	85761	1	1	// TraesCS4B02G305800 // TraesCS6D02G374400 // TraesCS6D02G099800 // TraesCS3D02G144400 // TraesCS5B02G317200
GO:0008033	P	tRNA processing	13	2813	377	85761	0.47	1	// TraesCS5A02G032700 // TraesCS2A02G239200 // TraesCS4B02G259700 // TraesCS5A02G077700 // TraesCS4A02G046100 // TraesCS7A02G107100 // TraesCS4B02G140900 // TraesCS7D02G101500 // TraesCS5B02G497100 // TraesCS7D02G066900 // TraesCS2A02G163100 // TraesCS7D02G380000 // TraesCS5B02G167100
GO:0048609	P	multicellular organismal reproductive process	95	2813	2921	85761	0.55	1	// TraesCS6B02G225400 // TraesCS5D02G162200 // TraesCS3B02G147900 // TraesCS1B02G097700 // TraesCS3B02G399200 // TraesCS5B02G151700 // TraesCS3D02G079200 // TraesCS5B02G160500 // TraesCS2D02G114900 // TraesCS2B02G302800 // TraesCS5D02G527100 // TraesCS4A02G421400 // TraesCS5A02G325600 // TraesCS2A02G263100 // TraesCS2D02G374200 // TraesCS5A02G086300 // TraesCS1D02G445700 // TraesCS5D02G121500 // …
GO:1902593	P	single-organism nuclear import	20	2813	633	85761	0.6	1	// TraesCS4A02G406500 // TraesCS1A02G060700 // TraesCS7D02G349900 // TraesCS1A02G049300 // TraesCS2A02G185700 // TraesCS1A02G065600 // TraesCS2B02G624100 // TraesCS4B02G037300 // TraesCS5B02G136600 // TraesCS6B02G381600 // TraesCS2A02G430300 // TraesCS2D02G245100 // TraesCS3B02G304800 // TraesCS5D02G303800 // TraesCS4D02G040000 // TraesCS3D02G362200 // TraesCS1D02G031400 // TraesCS5D02G242900 // …
GO:0010057	P	trichoblast fate specification	9	2813	255	85761	0.46	1	// TraesCS1A02G240300 // TraesCS2A02G346000 // TraesCS1A02G296300 // TraesCS6D02G129900 // TraesCS5B02G160500 // TraesCS6A02G153600 // TraesCS3D02G246500 // TraesCS7D02G212800 // TraesCS2B02G364400
GO:1902680	P	positive regulation of RNA biosynthetic process	91	2813	2324	85761	0.055	1	// TraesCS6B02G414800 // TraesCS2B02G232000 // TraesCS1A02G324800 // TraesCS6D02G136200 // TraesCS6A02G013200 // TraesCS2D02G114900 // TraesCS4B02G114800 // TraesCS4A02G416800 // TraesCS6B02G175100 // TraesCS1B02G153600 // TraesCS5B02G086900 // TraesCS6B02G194400 // TraesCS1D02G226100 // TraesCS4D02G210000 // TraesCS6B02G379500 // TraesCS4D02G298600 // TraesCS3D02G371600 // TraesCS1D02G437000 // …
[truncated: 2,018 more rows]

## Sheet: blue module
Supplementary Table S2 Gene Ontology (GO) analysis of genes in the blue module.
GO_acc	term_type	Term	queryitem	querytotal	bgitem	bgtotal	pvalue	FDR	entries
[truncated: 3,141 more rows]
