# Supplementary material for: Integrated Analysis of Microarray, Small RNA, and Degradome Datasets Uncovers the Role of MicroRNAs in Temperature-Sensitive Genic Male Sterility in Wheat
Source: Int J Mol Sci. 2022 Jul 22;23(15):8057. doi: 10.3390/ijms23158057 (PMC9332412; doi:10.3390/ijms23158057)
Supplement: Supplementary file 1 [file ijms-23-08057-s001.zip › Supplementary Table S3.xlsx]

## Sheet: Sheet1
Table S3 Mapping statistics of miRNA sequencing reads to the reference genome in each sample.
Samples	Total sRNAs	Mapping to genome	mapping percent	Unique sRNAs	Mapping to genome	unique mapping percent
T0	12100069	10520668	0.8695	4725969	3911594	0.3233
A1.5	10918856	9521531	0.872	4659762	3866861	0.3541
A2.2	12181173	10716275	0.8797	4774455	3977583	0.3265
A3.0	11839009	10376171	0.8764	4918318	4098835	0.3462
E1.5	7419971	6469429	0.8719	2913915	2412135	0.3251
E2.2	12541386	10984404	0.8759	5178587	4325642	0.3449
E3.0	10531330	9273969	0.8806	4499959	3777900	0.3587
