# Supplementary material for: Integrated Analysis of Microarray, Small RNA, and Degradome Datasets Uncovers the Role of MicroRNAs in Temperature-Sensitive Genic Male Sterility in Wheat
Source: Int J Mol Sci. 2022 Jul 22;23(15):8057. doi: 10.3390/ijms23158057 (PMC9332412; doi:10.3390/ijms23158057)
Supplement: Supplementary file 1 [file ijms-23-08057-s001.zip › Supplementary Table S4.xlsx]

## Sheet: Sheet1
Supplementary Table S4 The top 100 expessed miRNAs.
miRNA_name	Sequence	Length	TotalCount	BS366-A-1.5_TPM	BS366-A-2.2_TPM	BS366-A-3.0_TPM	BS366-E-1.5_TPM	BS366-E-2.2_TPM	BS366-E-3.0_TPM	T0_TPM	average
tae-miR9776	TTGGACGAGGATGTGCAACTG	21	28663	5152.73	4774.76	6250	4890.74	5919.81	4951.32	4461.86	5200.17
tae-miR9772	TGAGATGAGATTACCCCATAC	21	6832	921.839	1242.71	1606.48	899.047	1311.36	1055.76	1484.1	1217.33
tae-miR9677a	TGGCCGTTGGTAGAGTAGGAGA	22	195278	43910.6	25242.7	34377.2	20729.3	57053.4	45023.8	19255.2	35084.6
tae-miR9674b-5p	ATAGCATCATCCATCCTACCC	21	18103	2791.61	2815.1	3527.45	3334.35	3111.26	3789.25	3684.01	3293.29
tae-miR9674a-5p	GCATCATCCATCCTACCATTC	21	13143	2258.22	2206	2823.72	2206.42	2169.23	2512.32	2505.32	2383.03
tae-miR9672b	TACCACGACTGTCATTAAGCA	21	321130	54717.5	64780.3	52996.3	67335.1	55002.2	55699.9	63118.6	59092.9
tae-miR9672a-3p	CCACGACTGTCATTAAGCATC	21	9950	1503.06	2558.96	1177.65	2243.04	1580.17	1824.36	2009.03	1842.32
tae-miR9670-3p	AGGTGGAATACTTGAAGAAGA	21	5456	900.098	1047.85	937.94	1391.6	871.901	659.85	1289.64	1014.13
tae-miR9668-5p	CCAATGACAAGTATTTTCGGA	21	4758	981.266	876.271	990.72	609.74	975.921	717.281	847.037	856.891
tae-miR9666b-3p	CGGTTGGGCTGTATGATGGCGA	22	25717	6220.97	6842.26	2346.5	2960.81	4207.56	5815.23	4452.31	4692.24
tae-miR9666a-3p	CGGTAGGGCTGTATGATGGCGA	22	146357	34367.5	26767.3	12912.3	17453.6	30530.6	42301.3	22416.7	26678.5
tae-miR9663-5p	AAGCGTAGTCGAACGAATCTG	21	14727	1975.58	2786.91	4175.1	2217.4	2059.37	1705.83	3488.36	2629.79
tae-miR9662b-3p	TGAACATCCCAGAGCCACCGG	21	34313	6480.41	7102.08	5878.34	8756.09	5266.47	5804.23	5563.01	6407.23
tae-miR9662a-3p	TTGAACATCCCAGAGCCACCG	21	34315	6480.41	7102.08	5878.34	8756.09	5268.8	5804.23	5563.01	6407.57
tae-miR7757-5p	ATAAAACCTTCAGCTATCCATC	22	5639	1278.4	1103	945.637	719.604	1183.96	1030.1	892.371	1021.87
tae-miR6201	TGACCCTGAGGCACTCATACCG	22	6630	1327.68	1031.92	1079.79	1477.66	1252.92	1122.97	1302.77	1227.96
tae-miR5062-5p	TGAACCTTAGGGAACAGCCGCAT	23	136240	31149.8	28872.8	30060.3	20213	21562.6	19775.9	21688.9	24760.5
tae-miR5048-5p	TTTGCAGGTTTTAGGTCTAAGT	22	24509	3255.43	4421.8	5843.16	3596.19	5155.43	3725.71	4673.02	4381.53
tae-miR171a	TGATTGAGCCGTGCCAATATC	21	4363	514.549	875.045	936.84	783.69	767.88	661.072	973.496	787.51
tae-miR167c-5p	TGAAGCTGCCAGCATGATCTGC	22	7074	1285.65	1023.34	1220.53	2054.44	1318.37	1498.1	913.846	1330.61
tae-miR167a	TGAAGCTGCCAGCATGATCTA	21	104934	17110.6	19676.3	13610.6	30902.7	17567.7	17663.2	21871.5	19771.8
tae-miR164	TGGAGAAGCAGGGCACGTGCA	21	5250	1139.25	636.062	1021.51	1452.02	897.614	1047.21	713.42	986.727
tae-miR159b	TTTGGATTGAAGGGAGCTCTG	21	5450	1139.25	864.015	891.758	906.371	1039.03	887.131	1238.34	995.13
tae-miR159a	TTTGGATTGAAGGGAGCTCTG	21	5421	1134.91	861.564	885.16	899.047	1037.87	879.8	1229.99	989.762
tae-miR156	TGACAGAAGAGAGTGAGCACA	21	105370	12940.5	17492.3	29812.9	19013.6	21547.4	20239.1	11540	18940.8
miR9863a-3p	TGAGAAGGTAGATCATAATAGC	22	187475	25372.3	31445.2	34044	28225.7	44289.3	31876.9	40508.7	33680.3
miR9776-5p	AGCTTGGACGAGGATGTGCAT	21	47684	9248.83	7662.16	9437.68	9457.39	8964.45	8551.17	7915.62	8748.18
miR9677-3p	TGGCCGTTGGTAGAGTAGGAGT	22	5721	1492.92	761.069	972.027	754.394	1448.1	1148.63	709.841	1041
miR9674a-3p	GTAGGATGGCTGGTGCTATGG	21	25512	6865.96	5405.92	0.01	8547.35	4329.12	3851.57	5774.17	4967.73
miR9672-5p	TGCTTAATGACAGTCGTGGTG	21	12454	1545.1	2772.2	2140.88	2849.12	2466.1	1699.72	2531.57	2286.38
miR9672-3p	TACCACGACTGTCATTAAGCT	21	10023	1652.35	1849.36	1502.02	2420.65	1816.27	1543.32	2229.74	1859.1
miR949a	TCTCTAGGATCAATGTGAG	19	3162	0.01	0.01	1789.01	0.01	0.01	0.01	1831.27	517.19
miR9493	AAGTAATTTGGAACGGAGGGAGTA	24	17030	5275.94	4696.32	1731.83	2246.7	3972.64	4102.07	0.01	3146.5
miR902j-3p	AGAAGGTATGCAACATGAGAA	21	6479	1401.6	949.804	1191.94	1034.54	1545.11	1302.59	835.107	1180.1
miR894	GTTTCACGTCGGGTTCACCA	20	40225	6202.12	11849.9	6160.93	7399.28	6851.32	7221.69	5799.22	7354.92
miR8045	TGGATAGTTTGAGGTTTGTTT	21	3114	0.01	0.01	1451.44	3284.91	0.01	0.01	0.01	676.629
miR8037	ATGAAATGTGGAGGATAGGAACCA	24	3720	679.784	770.873	716.925	585.937	682.56	537.655	746.824	674.366
miR7757-5p.1	ACAAAACCTTCAGCTATCCATC	22	10222	2507.52	1783.18	1819.8	955.809	2237.02	2012.54	1549.72	1837.94
miR6478	CCGACTTTAGCTCAGTTGGTA	21	8610	884.154	2247.66	1465.74	1871.34	1729.78	1272.04	1538.98	1572.81
miR6448	CAGGACAGAATCTATCAAGGC	21	4828	1097.22	882.398	925.844	963.134	725.805	658.628	981.847	890.697
miR6300	GTCGTTGTAGTATAGTGGTAA	21	4307	839.222	1105.45	732.319	679.32	885.926	521.77	720.578	783.512
miR6248	TATTTAGGAATGGAGGGAGTA	21	5779	1078.38	822.346	1296.4	1045.53	1230.71	850.473	1031.95	1050.83
miR6228-3p	GATGGCATAGAATTAAATGAAGAA	24	6070	795.739	998.826	735.618	3041.38	1154.74	574.314	1095.18	1199.4
miR6224a-3p	CTTATATTTAGGAACGGAGGG	21	9269	2656.81	361.538	1958.35	2863.77	3266.71	586.533	621.558	1759.32
miR6219-5p	AGCAACCGGGACTAAAGATGGGCA	24	5997	807.334	699.791	735.618	2666.01	649.835	762.493	1865.87	1169.56
miR5813	ACAGCAGGACGGTGGTCATGGA	22	9851	0.01	2833.48	1449.24	1849.36	2406.49	2010.1	1797.87	1763.79
miR5653	TGTGGTTGAGTTGGTTAGGTGGAC	24	5354	1185.64	799.061	895.056	1221.31	1030.85	988.553	849.423	995.699
miR5638a	ATACCAAAGACTGCTCTGCTTT	22	3646	534.841	753.715	1057.79	0.01	760.868	537.655	726.543	624.489
miR5568c-3p	AGTAATTTGGAACGGAGG	18	5421	0.01	0.01	3707.78	3751.83	0.01	0.01	0.01	1065.66
miR5387a	TACACGAACCGGGACTAAAGGC	22	6584	0.01	0.01	0.01	0.01	4401.58	0.01	3361.9	1109.08
miR5298a	AGGATTGAAGAAGATAGAAGAA	22	3087	31.8875	44.1199	31.8878	1380.61	46.7507	590.199	2055.56	597.288
miR5287b-3p	TTAATATGGATCGGAGGGAGT	21	4851	630.503	416.688	1135.86	822.143	1235.39	1000.77	856.581	871.134
miR528-5p	TGGAAGGGGCATGCAGAGGAG	21	35732	7102.22	4653.43	8229.24	9116.81	6963.52	8267.67	2204.68	6648.22
miR5281b	TCTTACATTATAGGACGGAGG	21	5936	1285.65	1291.73	1219.43	413.818	1262.27	975.111	932.934	1054.42
miR5218	TGAGACATTAGGAGTAGAGATGAT	24	11240	1933.54	2133.69	1922.06	1658.93	2663.62	1953.89	1948.19	2030.56
miR5205a	ATAATTTTGGAACGGAGGGAG	21	10939	1356.67	0.01	4197.09	1007.08	1570.82	4064.19	1152.45	1906.9
miR5181-3p	CACTTATTTTGGGACGGAGGG	21	10678	2330.69	1982.95	1836.29	1917.11	1974.05	1944.11	1735.83	1960.15
miR5175a	AATATTTAGGAACGGAGGGAG	21	15855	2982.93	2371.45	3939.79	2521.36	2704.53	2754.26	2784.49	2865.54
miR5084-3p	AGCACCATACGGTACTGCAGAGGA	24	3272	753.705	562.529	570.681	395.507	718.792	624.413	515.38	591.573
miR5077	TTCACGTCGGGTTCACCA	18	8310	1134.91	2118.98	1334.89	1814.57	1586.02	1437.01	1264.59	1527.28
miR5071	TCAAGCATCATGTCATGGACAC	22	16025	1784.25	2967.06	3933.19	2614.74	2909.06	2501.32	3378.6	2869.75
miR5067	TGAGCGACAAGTAATATGGAT	21	7115	1549.44	1273.35	1292	1148.07	1487.84	1076.53	1253.85	1297.3
miR5062a	TGAACCTTGGGGAAAAGCCGCAT	23	88839	21245.8	16456.7	18160.6	10561.5	16442.2	15541.9	13936.7	16049.4
miR5060	GCGGCAAGCTAGAGACAGCAA	21	11186	1211.73	2029.52	2538.93	2135.01	1997.42	1875.68	2356.19	2020.64
miR5049c	GATGACAAGTATTTTCGGACGGAG	24	60548	12479.6	11833.9	11081.5	8267.2	12657.8	9384.53	10950.6	10950.7
miR5049-3p	ACAAGTAATATGGATCGGAGGGAG	24	7019	1484.22	1498.85	1168.85	1210.33	1464.47	1103.42	1064.16	1284.9
miR5048a	TTTGCAGGTTTGAGGTCTAAG	21	22170	5000.54	3737.94	4005.76	4215.08	4057.96	4435.66	3129.27	4083.17
miR4392	TCTGCGACAAGTATTTCCGGA	21	3099	0.01	0.01	0.01	0.01	2044.17	1649.62	0.01	527.693
miR408-5p	CAGGGATGGAGCAGAGCAAGG	21	7712	2356.78	1419.19	2356.4	1777.95	1618.74	215.062	301.832	1435.14
miR397a	TTGAGTGCAGCGTTGATGAAC	21	2879	365.257	509.83	1057.79	357.055	568.021	399.576	287.515	506.436
miR396e-5p	TCCACAGGCTTTCTTGAACTG	21	13656	1679.89	1913.09	4039.85	2041.62	3295.92	2694.39	1338.56	2429.05
miR396c-3p	GGTCAAGAAAGCTGTGGGAAG	21	8559	1816.14	1459.63	1940.75	1133.42	2207.8	1426.01	805.282	1541.29
miR393-5p	TTCCAAAGGGATCGCATTGAT	21	7553	688.481	1224.33	1670.26	1190.18	1914.44	1721.72	1029.57	1348.43
miR390a-5p	AAGCTCAGGAGGGATAGCGCC	21	6967	1242.16	920.391	852.173	3489.99	868.394	1094.86	1239.54	1386.79
miR3633a-5p	GGTTGGATGGTTAGAGGG	18	2696	0.01	0.01	2964.46	0.01	0.01	0.01	0.01	423.503
miR319a-3p	ACTGGATGACGCGGGAGCTAA	21	20062	4844	3695.04	3220.66	3753.66	3001.4	3356.68	4069.36	3705.83
miR2916	GGGGCTCGAAGACGATCAGATA	22	6481	1519.01	1664.3	1018.21	937.499	1437.58	817.481	880.441	1182.07
miR2199	TGATAACTCGACGGATCGC	19	9268	0.01	4233.06	0.01	2228.39	2722.06	0.01	2705.75	1698.47
miR2120b-5p	ACCACAAACCGGGACTAAAG	20	22432	6326.77	4565.19	4079.43	4458.61	2588.82	5053.96	2202.3	4182.15
miR2118-5p	GGCCAATGGAACAATGTAGGCAAGG	25	79260	19528.2	21643.3	10839.6	12584.8	16037.8	11184.5	10165.6	14569.1
miR1886.1	TGGAGAAGTAGATGAACATGC	21	6087	0.01	0.01	0.01	0.01	4499.76	2733.49	0.01	1033.33
miR172a	AGAATCTTGATGATGCTGCAT	21	18058	2019.06	3096.97	4859.03	3063.35	3079.7	2464.66	4049.08	3233.12
miR171-5p	TGTTGGCTCGACTCACTCAGA	21	4399	1092.87	952.255	946.736	657.348	528.283	497.331	941.285	802.302
miR168a-5p	TCGCTTGGTGCAGATCGGGAC	21	1105779	210811	201904	217604	198937	187765	200739	195792	201936
miR167a	TGAAGCTGCCAGCATGATCTGA	22	291681	60157.3	51018.6	46837.6	52998	63141.5	60482.6	39950.3	53512.3
miR166n	TCGGACCAGGCTTCATTCCTT	21	134984	23518.5	22545.3	23141.7	28280.6	21642.1	26842.4	27900.9	24838.8
miR166a-3p	TCGGACCAGGCTTCATTCCCC	21	776277	129849	137646	143805	146252	121172	163187	150917	141832
miR165b-5p	AGAATAGTTATTTGGATCAGG	21	2756	1242.16	0.01	1189.74	0.01	0.01	998.328	0.01	490.039
miR165a-5p	GAATTGTAGTCTGGAGAGG	19	11628	0.01	5146.1	0.01	3081.66	4180.68	0.01	2587.64	2142.3
miR159a	TTTGGATTGAAGGGAGTT	18	4615	1468.28	0.01	0.01	1371.46	1363.95	678.179	1349.29	890.168
miR156k	TTGACAGAAGAGAGTGAGCAC	21	15236	2571.29	2391.05	4181.69	2297.97	2959.32	2506.21	2230.93	2734.07
miR1439	ATTTTGGAACGGAGGGAGTAA	21	19417	3806.21	3285.71	3536.24	3880	4149.13	3183.16	3125.69	3566.59
miR1436	TATTATGGGACAGAGGGAGTA	21	12714	2900.32	2109.18	2139.78	2512.2	2559.6	2173.84	2034.08	2347
miR11487b	AAGAAGGGATCAACATGAA	19	2908	782.694	556.401	473.918	527.343	467.507	433.79	524.924	538.083
miR1139	AGGTAGTAACATAGACTAGTAACA	24	3679	849.368	951.029	882.961	0.01	814.631	0.01	974.689	638.957
miR1135	TCTACGACAAGTAATTCCGAACGG	24	20602	4649.78	3215.85	4168.5	2931.51	3219.96	3521.64	4463.05	3738.61
miR1120-3p	TCTTATAATATGGGACGGAGG	21	3681	997.21	975.54	698.232	719.604	790.087	602.418	0.01	683.3
miR1120	TTCTTATATTGTGGGACGGAG	21	10284	1805.99	1995.2	2014.43	1636.96	1813.93	1691.17	2085.38	1863.29
miR11096a-3p	ATTTTGTAGATGTTTGGGGATGAT	24	3364	33.337	882.398	783.999	778.197	1064.75	698.952	0.01	605.949
miR1026a	TTGAGTACAAGACTTGGAGGACAA	24	3981	1007.36	591.942	902.753	509.033	691.91	602.418	738.473	720.555
