# Supplementary material for: Integrated Analysis of Microarray, Small RNA, and Degradome Datasets Uncovers the Role of MicroRNAs in Temperature-Sensitive Genic Male Sterility in Wheat
Source: Int J Mol Sci. 2022 Jul 22;23(15):8057. doi: 10.3390/ijms23158057 (PMC9332412; doi:10.3390/ijms23158057)
Supplement: Supplementary file 1 [file ijms-23-08057-s001.zip › Supplementary Table S5.xlsx]

## Sheet: all the miRNA-target pairs
Supplementary Table S5 All the predicted miRNA-target pairs for the DEMs between cold and control conditions.
Target Gene	miRNA_name
TraesCS7B02G402100	miR10213-3p
TraesCS7D02G415800	miR10218-3p
TraesCS5A02G411400	miR10218-3p
TraesCS6D02G028200	miR10219-3p
TraesCS2B02G560900	miR10219-3p
TraesCS2A02G531200	miR10219-3p
TraesCS6A02G024900	miR10219-3p
TraesCS2B02G513800	miR10219-3p
TraesCS6B02G034100	miR10219-3p
TraesCS7B02G063700	miR1073-5p
TraesCS3D02G044200	miR1073-5p
TraesCS5A02G210800	miR1073-5p
TraesCS6B02G314600	miR1085-3p
TraesCS2D02G091000	miR1085-3p
TraesCS7A02G150600	miR1085-3p
TraesCS6B02G245900	miR10994-5p
TraesCS2B02G081900	miR10994-5p
TraesCS2A02G196300	miR10994-5p
TraesCS2D02G066300	miR10994-5p
TraesCS2D02G516700	miR10994-5p
TraesCS2B02G227500	miR10994-5p
TraesCS6D02G198600	miR10994-5p
TraesCS2A02G068100	miR10994-5p
TraesCS4B02G116600	miR10994-5p
TraesCS1A02G109700	miR11043
TraesCS5D02G266200	miR11043
TraesCS2D02G013800	miR11069-5p
TraesCS3D02G073000	miR11069-5p
TraesCS6B02G029700	miR11069-5p
TraesCS3D02G220300	miR11069-5p
TraesCS4B02G010900	miR11077a-3p
TraesCS4D02G275700	miR11077a-3p
TraesCS3B02G440100	miR11077a-3p
TraesCS2D02G090600	miR11077a-3p
TraesCS6B02G379400	miR11079-5p
TraesCS6D02G328700	miR11079-5p
TraesCS5A02G403200	miR11079-5p
TraesCS2D02G155400	miR11088a-5p
TraesCS7D02G290200	miR11088a-5p
TraesCS7A02G287800	miR11088a-5p
TraesCS7B02G182400	miR11088a-5p
TraesCS2A02G150300	miR11088a-5p
TraesCS2B02G175500	miR11088a-5p
TraesCS5A02G167900	miR11096a-3p
TraesCS5B02G479900	miR11097b-3p
TraesCS2A02G023200	miR11106-3p
TraesCS3D02G369300	miR11106-3p
TraesCS2D02G419400	miR11106-3p
TraesCS5D02G357200	miR11106-3p
TraesCS1D02G030200	miR11106-3p
TraesCS4B02G071400	miR11117a-3p
TraesCS2B02G187600	miR11117a-3p
TraesCS6B02G244500	miR1114
TraesCS7A02G344900	miR1114
TraesCS6D02G197200	miR1114
TraesCS6A02G214500	miR1114
TraesCS6A02G104800	miR1114
TraesCS6D02G093700	miR1114
TraesCS7A02G146600	miR11288e
TraesCS7D02G148100	miR11288e
TraesCS6B02G341700	miR11288e
TraesCS4D02G155600	miR11288e
TraesCS2A02G239500	miR11288e
TraesCS5A02G138600	miR11288e
TraesCS1D02G053400	miR11288e
TraesCS1D02G043000	miR11288e
TraesCS4A02G474500	miR11288e
TraesCS2B02G411900	miR11288e
TraesCS1A02G420300	miR11288e
TraesCS4D02G229400	miR11288e
TraesCS2B02G222300	miR11288e
TraesCS3A02G021000	miR11288e
TraesCS7A02G454600	miR11288e
TraesCS6B02G387700	miR11288e
TraesCS5B02G158700	miR11288e
TraesCS2A02G537200	miR11288e
TraesCS4A02G462700	miR11288e
TraesCS4A02G072600	miR11288e
TraesCS4B02G271900	miR11288e
TraesCS2D02G244500	miR11288e
TraesCS2B02G269700	miR11288e
TraesCSU02G000500	miR11288e
TraesCS6A02G354900	miR11288e
TraesCS4A02G025700	miR11288e
TraesCS7D02G153000	miR11288e
TraesCS1B02G450700	miR11288e
TraesCS7B02G270500	miR11288e
TraesCS1B02G055100	miR11288e
TraesCS1A02G154200	miR11288e
TraesCS1A02G200400	miR11288e
TraesCSU02G000400	miR11288e
TraesCS6D02G337100	miR11288e
TraesCS5D02G166200	miR11288e
TraesCS5A02G504000	miR11288e
TraesCS5B02G043300	miR11288e
TraesCS2D02G115500	miR11288e
TraesCS7A02G024274	miR11288e
TraesCS5A02G161300	miR11288e
TraesCS5D02G272200	miR11288e
TraesCS5B02G210300	miR11288e
TraesCS1D02G428100	miR11288e
TraesCS5A02G504100	miR11288e
TraesCS4A02G149500	miR11288e
TraesCS2B02G579600	miR11288e
TraesCS7B02G055100	miR11288e
TraesCS2D02G095000	miR11288e
TraesCS2B02G112000	miR11288e
TraesCS7A02G151100	miR11288e
TraesCS2A02G393900	miR11288e
TraesCS1A02G408400	miR11288e
TraesCS3D02G456700	miR11288e
TraesCS2A02G096500	miR11288e
TraesCS5B02G138400	miR11288e
TraesCS7B02G321200	miR11288e
TraesCS5A02G006700	miR11288e
TraesCS7B02G049100	miR11288e
TraesCS5D02G152300	miR11288e
TraesCSU02G177300	miR11288e
TraesCS1D02G030200	miR11296
TraesCS6D02G054600	miR1130
TraesCS6A02G005700	miR1130
TraesCS3A02G028100	miR1130
TraesCSU02G260300	miR1130
TraesCS2D02G155600	miR1130
TraesCS1A02G018800	miR1130
TraesCS3B02G087000	miR1130
TraesCS4A02G276300	miR1130
TraesCS3D02G211600	miR1130
TraesCS5B02G235900	miR1130
TraesCS7A02G002900	miR1130
TraesCS6D02G337600	miR1130
TraesCS4B02G277500	miR1130
TraesCS6A02G092600	miR1130
TraesCS6D02G365900	miR1130
TraesCS6A02G327700	miR1130
TraesCS5A02G513500	miR1130
TraesCS2D02G274200	miR1130
TraesCS4A02G229300	miR1130
TraesCS4B02G275000	miR1130
TraesCS7D02G182600	miR1130
TraesCS3A02G463900	miR1130
TraesCS2D02G224800	miR1130
TraesCSU02G161000	miR1130
TraesCS1D02G273500	miR1130
TraesCSU02G245900	miR1130
TraesCS5D02G286300	miR1130
TraesCS6A02G242800	miR1130
TraesCS4B02G218400	miR1130
TraesCS3D02G249400	miR1130
TraesCS4B02G252400	miR1130
TraesCS1B02G446800	miR1130
TraesCS4A02G040900	miR1130
TraesCS6A02G401900	miR1130
TraesCS6B02G035400	miR1130
TraesCS1B02G167000	miR1130
TraesCS6A02G242900	miR1130
TraesCS2B02G336600	miR1130
TraesCS1B02G479800	miR1130
TraesCS5D02G132100	miR1130
TraesCS2A02G301400	miR1130
TraesCS3A02G200300	miR1130
TraesCS4B02G081200	miR1130
TraesCS7B02G480600	miR1130
TraesCS3B02G422000	miR1130
TraesCS4D02G022600	miR1130
TraesCS2D02G455800	miR1130
TraesCS1A02G256100	miR1130
TraesCS2A02G399100	miR1130
TraesCS1D02G223900	miR1130
TraesCS3B02G231100	miR1130
TraesCS1A02G166100	miR1130
TraesCS2B02G293300	miR1130
TraesCS2A02G542800	miR1130
TraesCS3A02G306400	miR1130
TraesCS2A02G223700	miR1130
TraesCS1D02G420700	miR1130
TraesCS7D02G308600	miR1130
TraesCS4B02G061700	miR1130
TraesCS5A02G508500	miR1130
TraesCS5B02G532500	miR1130
TraesCS3A02G075500	miR1130
TraesCSU02G068000	miR1130
TraesCS1A02G110800	miR1130
TraesCS2A02G446900	miR1130
TraesCS5A02G513600	miR1130
TraesCS2D02G250700	miR1130
TraesCS2D02G197200	miR1130
TraesCS1D02G274200	miR1130
TraesCS6A02G316600	miR1130
TraesCS3B02G287100	miR1130
TraesCS3A02G206100	miR1130
TraesCS3D02G076500	miR1130
TraesCS5D02G317700	miR1130
TraesCS6A02G276700	miR1130
TraesCS6B02G278500	miR1130
TraesCS3A02G274100	miR1130
TraesCS3D02G223100	miR1130
TraesCS3B02G244100	miR1130
TraesCS4A02G193600	miR1130
TraesCS7D02G029100	miR1130
TraesCS5D02G209200	miR1130
TraesCS3A02G082500	miR1130
TraesCS6B02G023200	miR1130
TraesCS6A02G234100	miR1130
TraesCS2B02G541300	miR1130
TraesCS1A02G246500	miR1130
TraesCS3A02G118900	miR1130
TraesCS4D02G273600	miR1130
TraesCS5D02G099000	miR1130
TraesCS2B02G059500	miR1130
TraesCS6A02G147900	miR1130
TraesCS1B02G114500	miR1130
TraesCS3D02G195600	miR1130
TraesCS3A02G127200	miR1130
TraesCS7A02G236200	miR1130
TraesCS5D02G160700	miR1130
TraesCS4D02G161700	miR1130
TraesCS5B02G307100	miR1130
TraesCS2B02G544700	miR1130
TraesCS3B02G040600	miR1130
TraesCS3D02G529200	miR1130
TraesCS6B02G262900	miR1130
TraesCS2B02G113200	miR1130
TraesCS2A02G243800	miR1130
TraesCS1B02G162000	miR1130
TraesCS6B02G168300	miR1130
TraesCS2D02G527400	miR1130
TraesCS4B02G148000	miR1130
TraesCS5B02G162800	miR1130
TraesCS6B02G140100	miR1130
TraesCS6B02G156700	miR1130
TraesCS4A02G349800	miR1130
TraesCS3B02G326500	miR1130
TraesCS1B02G214200	miR1130
TraesCS7A02G308700	miR1130
TraesCS3B02G146400	miR1130
TraesCS1A02G108300	miR1130
TraesCS2B02G131400	miR1130
TraesCS4A02G457100	miR1130
TraesCSU02G178100	miR1130
TraesCS3D02G159600	miR1130
TraesCS7B02G030700	miR1130
TraesCS2D02G480800	miR1130
TraesCS6D02G216400	miR1130
TraesCS2D02G035000	miR1130
TraesCS6D02G293800	miR1130
TraesCS7B02G377600	miR1130
TraesCS2B02G050800	miR1130
TraesCS2A02G015700	miR1130
TraesCS7A02G021700	miR1130
TraesCS1A02G075700	miR1130
TraesCS4A02G368900	miR1130
TraesCS5D02G038100	miR1130
TraesCS5D02G376600	miR1130
TraesCS2A02G534300	miR1130
TraesCS3D02G038300	miR1130
TraesCS2D02G381900	miR1130
TraesCS1D02G262500	miR1130
TraesCS5B02G361200	miR1130
TraesCS7B02G208800	miR1130
TraesCS3A02G021600	miR1130
TraesCS3B02G380800	miR1130
TraesCS5A02G373900	miR1130
TraesCS6A02G408200	miR1130
TraesCS3A02G379700	miR1130
TraesCS7D02G305400	miR1130
TraesCS7D02G186700	miR1130
TraesCS6B02G062200	miR1139
TraesCS2D02G320800	miR1139
TraesCS1D02G107200	miR1139
TraesCS4D02G029500	miR1139
TraesCS1B02G110600	miR1139
TraesCS6B02G209400	miR1139
TraesCS2D02G257700	miR1139
TraesCS3D02G256900	miR1139
TraesCS7B02G218800	miR1139
TraesCS1D02G397800	miR1139
TraesCS7A02G005000	miR1139
TraesCS7A02G126200	miR1139
TraesCS1B02G096200	miR1139
TraesCS7A02G251800	miR1139
TraesCS4D02G262600	miR1139
TraesCS2D02G504300	miR1139
TraesCS4A02G041500	miR1139
TraesCS1B02G249600	miR1139
TraesCS3B02G215200	miR1139
TraesCS4D02G161700	miR1139
TraesCS3A02G459200	miR1139
TraesCS3D02G215100	miR11475
TraesCS3A02G212700	miR11475
TraesCS3B02G242900	miR11475
TraesCS7B02G395800	miR12149
TraesCS1B02G105100	miR12152
TraesCS6A02G101800	miR12153
TraesCS3A02G202000	miR12153
TraesCS7B02G104500	miR1432-5p
TraesCS7B02G150600	miR1432-5p
TraesCS7D02G252900	miR1432-5p
TraesCS1D02G444200	miR1432-5p
TraesCS5A02G467800	miR1432-5p
TraesCS5A02G276700	miR1432-5p
TraesCS1B02G471000	miR1432-5p
TraesCS7A02G254400	miR1432-5p
TraesCS1B02G470900	miR1432-5p
TraesCS6D02G142400	miR1432-5p
TraesCS6B02G180700	miR1432-5p
TraesCS5B02G276500	miR1432-5p
TraesCS1A02G435100	miR1432-5p
TraesCS4A02G077700	miR1432-5p
TraesCS5B02G480300	miR1432-5p
TraesCS5D02G481000	miR1432-5p
TraesCS3B02G108200	miR1432-5p
TraesCS6A02G152700	miR1432-5p
TraesCS3D02G093300	miR1432-5p
TraesCS6B02G350600	miR1432-5p
TraesCS3A02G093000	miR1432-5p
TraesCS1A02G435200	miR1432-5p
TraesCS4A02G213800	miR1440b
TraesCS5B02G447100	miR1440b
TraesCS5B02G181500	miR1440b
TraesCS1A02G195000	miR1440b
TraesCS4A02G333200	miR1440b
TraesCS7D02G208800	miR1440b
TraesCS6B02G062200	miR1440b
TraesCS3D02G157200	miR1440b
TraesCS2D02G154500	miR1440b
TraesCS4D02G318900	miR1440b
TraesCS5A02G183300	miR1440b
TraesCS4D02G098900	miR1440b
TraesCS6D02G340700	miR1440b
TraesCS2B02G174500	miR1440b
TraesCS2A02G114900	miR1440b
TraesCS4B02G102200	miR1440b
TraesCS3B02G213000	miR1511-3p
TraesCS4D02G082800	miR1523a
TraesCS2B02G421400	miR156d-3p
TraesCS2D02G400500	miR156d-3p
TraesCS2D02G245624	miR156d-3p
TraesCS2A02G403371	miR156d-3p
TraesCS7B02G288500	miR156d-3p
TraesCS5A02G104000	miR156d-3p
TraesCS1A02G089100	miR159a
TraesCS3B02G339200	miR159a
TraesCS5A02G418500	miR159a
TraesCS6B02G309600	miR159a
TraesCS2B02G484700	miR159a
TraesCS6D02G053800	miR159a
TraesCS3A02G404300	miR159a
TraesCS3A02G297500	miR159a
TraesCS1B02G318800	miR159a
TraesCS4D02G150600	miR159a
TraesCS1B02G334000	miR159a
TraesCS3D02G147900	miR159a
TraesCS1D02G307500	miR159a
TraesCS5D02G136600	miR159a
TraesCS6D02G261100	miR159a
TraesCS1A02G113100	miR159a
TraesCS7A02G350300	miR159a
TraesCS1A02G217100	miR159a
TraesCS7A02G251700	miR159a
TraesCS3D02G329400	miR159a
TraesCS2B02G261800	miR159a
TraesCS5A02G127700	miR159a
TraesCS3A02G498900	miR159a
TraesCS7A02G377100	miR159a
TraesCS4D02G196300	miR159a
TraesCS4D02G025000	miR159a
TraesCS2A02G486600	miR159a
TraesCS2A02G240200	miR159a
TraesCS4B02G027200	miR159a
TraesCS7A02G387300	miR159a
TraesCS2B02G035100	miR159a
TraesCS2A02G396800	miR159a
TraesCS7D02G177900	miR159a
TraesCS5B02G232400	miR159a
TraesCS6A02G068600	miR159a
TraesCS4D02G130800	miR159a
TraesCS2B02G434400	miR159a
TraesCS7A02G088600	miR159a
TraesCS1A02G308100	miR159a
TraesCS3A02G131700	miR159a
TraesCS4B02G136000	miR159a
TraesCS7A02G094100	miR159a
TraesCS6A02G280800	miR159a
TraesCS4B02G247400	miR159a
TraesCS1B02G411500	miR159a
TraesCS7B02G081600	miR159a
TraesCS2D02G026200	miR159a
TraesCS7B02G139400	miR159a
TraesCS4A02G197900	miR159a
TraesCS4A02G328700	miR159a
TraesCS5B02G126700	miR159a
TraesCS3A02G032000	miR159a
TraesCS3B02G367500	miR159a
TraesCS2D02G111500	miR159a
TraesCS5D02G287500	miR159a
TraesCS5B02G462500	miR159a
TraesCS5D02G045500	miR159a
TraesCS4A02G242300	miR159a
TraesCS7A02G330100	miR159a
TraesCS5D02G135300	miR159a
TraesCS3B02G165300	miR159a
TraesCS6A02G046700	miR159a
TraesCS1B02G242500	miR159a
TraesCS7D02G083900	miR159a
TraesCS5B02G305200	miR159a
TraesCS2A02G325600	miR159a
TraesCS7A02G307800	miR159a
TraesCS3B02G086500	miR159a
TraesCS3A02G026100	miR159a
TraesCS2A02G415400	miR159a
TraesCS4B02G072900	miR159a
TraesCS7D02G446700	miR159a
TraesCS3B02G096900	miR159a
TraesCS3A02G417200	miR159a
TraesCS2B02G122500	miR159a
TraesCS4A02G285800	miR159a
TraesCS1B02G230200	miR159a
TraesCS3A02G336500	miR159a
TraesCS4D02G071700	miR159a
TraesCS7B02G232600	miR159a
TraesCS2D02G456400	miR159a
TraesCS7B02G287000	miR159a
TraesCS5A02G533400	miR159a
TraesCS5B02G420700	miR159a
TraesCS7A02G268100	miR159a
TraesCS2B02G256900	miR159a
TraesCS4A02G388200	miR159a
TraesCS7D02G250200	miR159a
TraesCS1D02G218900	miR159a
TraesCS3A02G107300	miR159a
TraesCS7A02G176600	miR159a
TraesCS7D02G328400	miR159a
TraesCS1A02G321600	miR159a
TraesCS7D02G373400	miR159a
TraesCS4D02G115300	miR159a
TraesCS2D02G237900	miR159a
TraesCS6B02G124400	miR159a
TraesCS2A02G263700	miR159a
TraesCS4A02G462700	miR159a
TraesCS3B02G052200	miR159a
TraesCS6B02G466000	miR159a
TraesCS2A02G101800	miR159a
TraesCS7B02G325800	miR159a
TraesCS6B02G033300	miR159a
TraesCS2D02G412500	miR159a
TraesCS6D02G066400	miR159a
TraesCS4B02G117600	miR159a
TraesCS5B02G421000	miR159a
TraesCS4A02G164700	miR159a
TraesCS6D02G126900	miR159a
TraesCS7D02G089500	miR159a
TraesCS5D02G311700	miR159a
TraesCS7A02G458700	miR159a
TraesCS5B02G039600	miR159a
TraesCS2B02G257800	miR159a
TraesCS7B02G357900	miR159a
TraesCS7B02G031000	miR159a
TraesCS1D02G364500	miR159a
TraesCS7B02G278400	miR159a
TraesCS3B02G259900	miR159a
TraesCS5D02G426700	miR159a
TraesCS6A02G321400	miR159a
TraesCS3D02G029500	miR159a
TraesCS4A02G225600	miR159a
TraesCS5A02G038100	miR159a
TraesCS2D02G463600	miR159a
TraesCS3A02G026100	miR159b-3p
TraesCS2D02G095300	miR160a-3p
TraesCS2B02G112100	miR160a-3p
TraesCS1D02G167400	miR160d-3p
TraesCS2B02G013000	miR164b-3p
TraesCS7A02G008100	miR164b-3p
TraesCS2D02G486600	miR164b-3p
TraesCS7A02G264300	miR164b-3p
TraesCS7B02G162300	miR164b-3p
TraesCS7D02G265200	miR164b-3p
TraesCS3D02G205700	miR165a-5p
TraesCS4D02G074200	miR165a-5p
TraesCS3A02G199400	miR165a-5p
TraesCS7B02G497100	miR165a-5p
TraesCS3B02G229100	miR165a-5p
TraesCS7A02G499900	miR165a-5p
TraesCS1D02G290700	miR165a-5p
TraesCS4B02G353600	miR165a-5p
TraesCSU02G189500	miR165a-5p
TraesCSU02G180900	miR165a-5p
TraesCS3B02G232000	miR165a-5p
TraesCS7D02G486800	miR165a-5p
TraesCS3A02G199000	miR165a-5p
TraesCSU02G181000	miR165a-5p
TraesCS2A02G334300	miR165a-5p
TraesCS4A02G239500	miR165a-5p
TraesCS6B02G009000	miR165a-5p
TraesCS7A02G160800	miR167e-3p
TraesCS2A02G063400	miR167e-3p
TraesCS1B02G000100	miR167e-3p
TraesCS1B02G338600	miR167e-3p
TraesCS7D02G161900	miR167e-3p
TraesCS7B02G065800	miR167e-3p
TraesCS4A02G362400	miR167e-3p
TraesCS5A02G486800	miR167e-3p
TraesCS5B02G500700	miR167e-3p
TraesCS1A02G325500	miR167e-3p
TraesCS5D02G501000	miR167e-3p
TraesCSU02G015400	miR167e-3p
TraesCS1D02G327100	miR167e-3p
TraesCS7D02G549700	miR167f-3p
TraesCS7D02G374400	miR167f-3p
TraesCS7A02G377600	miR167f-3p
TraesCS3B02G249800	miR167f-3p
TraesCS3A02G219400	miR167f-3p
TraesCS7A02G041000	miR167f-3p
TraesCS7D02G438300	miR167f-3p
TraesCS3D02G233100	miR167f-3p
TraesCS7B02G279300	miR167f-3p
TraesCS7A02G449000	miR167f-3p
TraesCS1B02G361000	miR169a-3p
TraesCS1D02G333000	miR169a-3p
TraesCS3A02G177900	miR169a-3p
TraesCS2A02G030900	miR169e
TraesCS2D02G179600	miR169e
TraesCS2A02G172500	miR169e
TraesCS4D02G033700	miR169e
TraesCS4D02G289600	miR169e
TraesCS5B02G028500	miR169e
TraesCS5A02G373500	miR169e
TraesCS6B02G366100	miR169e
TraesCS6A02G335400	miR169e
TraesCS4B02G290400	miR169e
TraesCS4A02G277300	miR169e
TraesCS6D02G315300	miR169e
TraesCS3A02G177900	miR169e
TraesCS2B02G198700	miR169e
TraesCS5D02G383000	miR169e
TraesCS4B02G044000	miR169v
TraesCS4B02G217800	miR169v
TraesCS4A02G086600	miR169v
TraesCS4D02G218100	miR169v
TraesCS7D02G313600	miR169v
TraesCS2A02G577700	miR169v
TraesCS3D02G368800	miR169v
TraesCS6D02G202600	miR1846e
TraesCS6B02G249100	miR1846e
TraesCS4D02G181100	miR1858a
TraesCS5B02G232900	miR1858a
TraesCS7B02G129700	miR1863a
TraesCS4A02G148300	miR1863a
TraesCS3D02G491800	miR1877
TraesCS7A02G021110	miR1877
TraesCS7A02G159400	miR1886.1
TraesCS4A02G428300	miR1886.1
TraesCS5A02G378200	miR1886.1
TraesCS6B02G128000	miR1886.1
TraesCS7B02G312500	miR1886.1
TraesCS5D02G388200	miR1886.1
TraesCS3A02G221000	miR1886.1
TraesCS7A02G061500	miR1886.1
TraesCS4A02G427300	miR1886.1
TraesCS7D02G160200	miR1886.1
TraesCS6B02G056900	miR1886.1
TraesCS4D02G067500	miR1886.1
TraesCS7D02G056400	miR1886.1
TraesCS2A02G554800	miR1886.1
TraesCS3D02G231600	miR1886.1
TraesCS4A02G246400	miR1886.1
TraesCS7D02G406100	miR1886.1
TraesCS4B02G068400	miR1886.1
TraesCS7B02G063800	miR1886.1
TraesCS6A02G099800	miR1886.1
TraesCS3D02G339400	miR1886.1
TraesCS6D02G048400	miR1886.1
TraesCS6A02G041900	miR1886.1
TraesCS7A02G054500	miR1886.1
TraesCS6D02G082600	miR1886.1
TraesCS4D02G247200	miR1886.1
TraesCS5B02G381800	miR1886.1
TraesCS3B02G377400	miR1886.1
TraesCS3B02G251200	miR1886.1
TraesCS7D02G426000	miR1886.1
TraesCS4B02G300700	miR2088-5p
TraesCS6A02G311200	miR2104
TraesCS5A02G235800	miR2104
TraesCS6B02G410200	miR2104
TraesCS4B02G110900	miR2104
TraesCS6B02G261700	miR2104
TraesCS7D02G028400	miR2104
TraesCS2D02G034000	miR2104
TraesCS4A02G207400	miR2104
TraesCS1B02G277800	miR2104
TraesCS3D02G310200	miR2104
TraesCS4D02G191900	miR2104
TraesCS1D02G417900	miR2104
TraesCS3D02G272900	miR2104
TraesCS3A02G273600	miR2104
TraesCS4D02G282500	miR2104
TraesCS4D02G108600	miR2104
TraesCS1D02G248600	miR2104
TraesCS7A02G558700	miR2104
TraesCS5B02G013000	miR2104
TraesCS3A02G321100	miR2104
TraesCS7A02G441000	miR2104
TraesCS2B02G105100	miR2104
TraesCS1A02G354700	miR2104
TraesCS3B02G307300	miR2104
TraesCS4A02G457500	miR2104
TraesCS7A02G031900	miR2104
TraesCS6B02G288900	miR2104
TraesCS3A02G498300	miR2104
TraesCS4B02G145100	miR2104
TraesCS7B02G197400	miR2104
TraesCS7D02G322500	miR2104
TraesCS7D02G200100	miR2104
TraesCS3A02G007400	miR2104
TraesCS7A02G324400	miR2104
TraesCS6B02G304200	miR2104
TraesCS5B02G088000	miR2104
TraesCS4A02G322400	miR2104
TraesCS2B02G323900	miR2104
TraesCS2A02G211300	miR2104
TraesCS6B02G341400	miR2104
TraesCS5D02G242900	miR2104
TraesCS4B02G177300	miR2104
TraesCS1D02G159700	miR2104
TraesCS7D02G488700	miR2104
TraesCS6B02G077800	miR2104
TraesCS1A02G410300	miR2104
TraesCSU02G058200	miR2104
TraesCS6B02G178500	miR2104
TraesCS1D02G270500	miR2104
TraesCS7D02G320500	miR2104
TraesCS6D02G290500	miR2104
TraesCS3B02G446900	miR2104
TraesCS6A02G034300	miR2104
TraesCS7B02G039600	miR2104
TraesCS3A02G239700	miR2104
TraesCS6A02G220200	miR2104
TraesCS7B02G071800	miR2104
TraesCS4A02G166700	miR2104
TraesCS4D02G060100	miR2104
TraesCS4A02G113500	miR2104
TraesCS1A02G162700	miR2104
TraesCS3D02G164900	miR2104
TraesCS4B02G190600	miR2104
TraesCS6D02G215000	miR2104
TraesCS5D02G568000	miR2104
TraesCS7D02G091500	miR2104
TraesCS5B02G493000	miR2104
TraesCS2D02G042400	miR2104
TraesCS2B02G236900	miR2104
TraesCS2B02G055700	miR2104
TraesCS6B02G306600	miR2104
TraesCS5A02G183700	miR2104
TraesCS2B02G344900	miR2104
TraesCS5D02G141000	miR2104
TraesCS5D02G094200	miR2104
TraesCS5B02G556000	miR2104
TraesCS2B02G414900	miR2104
TraesCS5A02G333800	miR2104
TraesCS1B02G440200	miR2104
TraesCS7A02G167200	miR2104
TraesCS3D02G464600	miR2104
TraesCS1D02G362200	miR2104
TraesCS2D02G365000	miR2104
TraesCS6D02G242300	miR2104
TraesCS5B02G234200	miR2104
TraesCS7B02G242500	miR2105
TraesCS3D02G435900	miR2105
TraesCS6B02G313900	miR2105
TraesCS4B02G045000	miR2105
TraesCS3B02G477100	miR2105
TraesCS6A02G285100	miR2105
TraesCS6D02G265500	miR2105
TraesCS1A02G135700	miR2275b
TraesCS1B02G150400	miR2275b
TraesCS2D02G255600	miR2275b
TraesCS1D02G131200	miR2275b
TraesCS2D02G374200	miR2275b
TraesCS1A02G175000	miR2275b
TraesCS7D02G051700	miR2275b
TraesCS6D02G135900	miR2275b
TraesCS1D02G164100	miR2275b
TraesCS4D02G165500	miR2275b
TraesCS1B02G189700	miR2275b
TraesCS7D02G118600	miR2275b-3p
TraesCS7A02G120900	miR2275b-3p
TraesCS3B02G035100	miR2275b-3p
TraesCS3B02G039000	miR2275b-5p
TraesCS6D02G402900	miR2275b-5p
TraesCS2A02G142900	miR2275b-5p
TraesCS2D02G146200	miR2275b-5p
TraesCS2B02G168000	miR2275b-5p
TraesCS7B02G373600	miR2607
TraesCS5B02G556200	miR2619a
TraesCS1B02G413500	miR2619a
TraesCS2B02G598000	miR2619a
TraesCS1A02G006800	miR2619a
TraesCS1D02G393900	miR2619a
TraesCS1A02G385800	miR2619a
TraesCS3D02G211000	miR2619a
TraesCS6A02G373000	miR2619a
TraesCS4D02G345500	miR2619a
TraesCS6D02G357100	miR2619a
TraesCS6B02G410800	miR2619a
TraesCS1A02G386100	miR2619a
TraesCS2D02G058200	miR2652a
TraesCS1D02G065000	miR2652a
TraesCS1B02G082500	miR2652a
TraesCS3D02G007700	miR2670f
TraesCS2B02G007900	miR2670f
TraesCS2D02G591400	miR2670f
TraesCS6B02G182500	miR2670f
TraesCS1B02G330600	miR2670f
TraesCS2D02G591600	miR2670f
TraesCS6D02G312900	miR2670f
TraesCS6D02G144400	miR2670f
TraesCS5D02G271100	miR2670f
TraesCS1D02G318300	miR2670f
TraesCS6A02G209200	miR2670f
TraesCS7D02G081800	miR2670f
TraesCS6B02G143400	miR2670f
TraesCS3D02G070700	miR2670f
TraesCS2D02G591700	miR2670f
TraesCS7A02G360700	miR2670f
TraesCS1B02G330500	miR2670f
TraesCS1D02G317900	miR2670f
TraesCS6B02G011400	miR2670f
TraesCS2D02G591800	miR2670f
TraesCS1A02G049300	miR2905
TraesCS5D02G271800	miR2913
TraesCS6A02G220000	miR2913
TraesCS6D02G215200	miR2913
TraesCS7B02G427400	miR2913
TraesCS6D02G170400	miR2928
TraesCS4A02G472800	miR2928
TraesCS7A02G420600	miR2947
TraesCS3D02G177200	miR2947
TraesCS7B02G360400	miR2947
TraesCS1B02G381400	miR2947
TraesCS6D02G045400	miR2947
TraesCS5B02G263000	miR2947
TraesCS6B02G054500	miR2947
TraesCS7D02G447700	miR2947
TraesCS5A02G263600	miR2947
TraesCS5D02G324000	miR2947
TraesCS5B02G137200	miR2947
TraesCS3D02G177300	miR2947
TraesCS2B02G051800	miR319-5p
TraesCS7B02G204300	miR319-5p
TraesCS4B02G257000	miR319-5p
TraesCS2A02G039200	miR319-5p
TraesCS7A02G303900	miR319-5p
TraesCS7D02G299400	miR319-5p
TraesCS4A02G139300	miR319a
TraesCS7A02G103700	miR319a
TraesCS1D02G317000	miR319a
TraesCS2D02G400400	miR319a
TraesCS2B02G421200	miR319a
TraesCS4B02G154300	miR319a
TraesCS1A02G317000	miR319a
TraesCS1B02G329400	miR319a
TraesCS2A02G403300	miR319a
TraesCS1A02G089100	miR319p
TraesCS4D02G150600	miR319p
TraesCS7B02G223400	miR319p
TraesCS7D02G199900	miR319p
TraesCS7A02G088600	miR319p
TraesCS3B02G339200	miR319p
TraesCS2B02G434400	miR319p
TraesCS5A02G127700	miR319p
TraesCS5B02G232400	miR319p
TraesCS4D02G312400	miR319p
TraesCS6A02G068600	miR319p
TraesCS2A02G396800	miR319p
TraesCS2B02G035100	miR319p
TraesCS5B02G413200	miR319p
TraesCS6B02G309600	miR319p
TraesCS7D02G177900	miR319p
TraesCS4B02G148600	miR319p
TraesCS7A02G387300	miR319p
TraesCS4B02G027200	miR319p
TraesCS4D02G025000	miR319p
TraesCS1B02G025500	miR319p
TraesCS7B02G081600	miR319p
TraesCS7B02G139400	miR319p
TraesCS2D02G026200	miR319p
TraesCS1B02G411500	miR319p
TraesCS3A02G132100	miR319p
TraesCS6B02G294100	miR319p
TraesCS6A02G280800	miR319p
TraesCS1D02G229600	miR319p
TraesCS3A02G131700	miR319p
TraesCS2B02G261800	miR319p
TraesCS7A02G251700	miR319p
TraesCS3D02G329400	miR319p
TraesCS7A02G350300	miR319p
TraesCS1A02G217100	miR319p
TraesCS1A02G113100	miR319p
TraesCS6D02G261100	miR319p
TraesCS4A02G276800	miR319p
TraesCS3D02G147900	miR319p
TraesCS3A02G297500	miR319p
TraesCS3A02G404300	miR319p
TraesCS1D02G230000	miR319p
TraesCS6A02G044200	miR319p
TraesCS2A02G486600	miR319p
TraesCS2A02G231700	miR319p
TraesCS7A02G377100	miR319p
TraesCS2A02G415400	miR319p
TraesCS2A02G325600	miR319p
TraesCS4A02G328700	miR319p
TraesCS3B02G086500	miR319p
TraesCS7D02G276200	miR319p
TraesCS3A02G026100	miR319p
TraesCS7A02G307800	miR319p
TraesCS4D02G034200	miR319p
TraesCS2B02G290200	miR319p
TraesCS7B02G232600	miR319p
TraesCS5A02G302800	miR319p
TraesCS3A02G336500	miR319p
TraesCS7D02G083900	miR319p
TraesCS1A02G228000	miR319p
TraesCS4A02G285800	miR319p
TraesCS1B02G230200	miR319p
TraesCS3D02G076100	miR319p
TraesCS4A02G197900	miR319p
TraesCS7D02G446700	miR319p
TraesCS5A02G438600	miR319p
TraesCS3B02G096900	miR319p
TraesCS1B02G242200	miR319p
TraesCS2D02G111500	miR319p
TraesCS5D02G287500	miR319p
TraesCS2A02G276300	miR319p
TraesCS4A02G060200	miR319p
TraesCS3B02G367500	miR319p
TraesCS5B02G126700	miR319p
TraesCS3B02G307500	miR319p
TraesCS4A02G414700	miR319p
TraesCS1B02G133200	miR319p
TraesCS3B02G589300	miR319p
TraesCS3D02G224600	miR319p
TraesCS5D02G135300	miR319p
TraesCS3B02G165300	miR319p
TraesCS1B02G466000	miR319p
TraesCS4B02G211200	miR319p
TraesCS2A02G263700	miR319p
TraesCS4A02G388200	miR319p
TraesCS6B02G124400	miR319p
TraesCS6D02G162700	miR319p
TraesCS4D02G115300	miR319p
TraesCS2A02G101800	miR319p
TraesCS1A02G228200	miR319p
TraesCS2B02G141800	miR319p
TraesCS5B02G056300	miR319p
TraesCS1A02G228100	miR319p
TraesCS5D02G341200	miR319p
TraesCS7A02G268100	miR319p
TraesCS5A02G533400	miR319p
TraesCS7B02G287000	miR319p
TraesCS1B02G000600	miR319p
TraesCS7D02G373400	miR319p
TraesCS7D02G328400	miR319p
TraesCS4D02G126800	miR319p
TraesCS7A02G176600	miR319p
TraesCS2D02G122900	miR319p
TraesCS7D02G250200	miR319p
TraesCS1D02G218900	miR319p
TraesCS7B02G357900	miR319p
TraesCS1D02G267600	miR319p
TraesCS2A02G272000	miR319p
TraesCS1B02G242400	miR319p
TraesCS7A02G458700	miR319p
TraesCS5B02G441400	miR319p
TraesCS2D02G275300	miR319p
TraesCS6A02G321400	miR319p
TraesCS4A02G225600	miR319p
TraesCS7B02G278400	miR319p
TraesCS2A02G120900	miR319p
TraesCSU02G211000	miR319p
TraesCS6D02G066400	miR319p
TraesCS4B02G117600	miR319p
TraesCS5A02G336500	miR319p
TraesCS2D02G412500	miR319p
TraesCS6B02G461900	miR319p
TraesCS1D02G029500	miR319p
TraesCS6D02G158500	miR319p
TraesCS6D02G050500	miR3449-5p
TraesCS4D02G052600	miR3449-5p
TraesCS6A02G045400	miR3449-5p
TraesCS6A02G054700	miR3449-5p
TraesCS3B02G267200	miR3449-5p
TraesCS6D02G050800	miR3449-5p
TraesCS6B02G453200	miR3449-5p
TraesCS7D02G454800	miR3449-5p
TraesCS2A02G105900	miR3449-5p
TraesCS2B02G122900	miR3449-5p
TraesCS7B02G368300	miR3449-5p
TraesCS4A02G262500	miR3449-5p
TraesCSU02G250100	miR3449-5p
TraesCS7A02G095100	miR3449-5p
TraesCS2B02G161900	miR3449-5p
TraesCS2D02G105500	miR3449-5p
TraesCS1A02G212800	miR3449-5p
TraesCS6D02G051000	miR3449-5p
TraesCS6B02G060100	miR3449-5p
TraesCS2B02G568400	miR3449-5p
TraesCS2B02G259500	miR3449-5p
TraesCS1D02G215700	miR3449-5p
TraesCS2A02G138000	miR3449-5p
TraesCS1B02G035500	miR3449-5p
TraesCS1B02G035600	miR3449-5p
TraesCS6D02G051200	miR3449-5p
TraesCS1B02G153000	miR3522a
TraesCS6A02G181300	miR3522a
TraesCS6B02G292500	miR3522a
TraesCS1B02G259700	miR3522a
TraesCS1A02G249000	miR3522a
TraesCS3B02G339400	miR3522a
TraesCS1B02G150600	miR3633a-5p
TraesCS1D02G051400	miR3633a-5p
TraesCS3A02G407800	miR3633a-5p
TraesCS1D02G415200	miR3633a-5p
TraesCS6D02G227300	miR3633a-5p
TraesCS1B02G385100	miR3633a-5p
TraesCS4A02G072300	miR3633a-5p
TraesCS1D02G212200	miR3633a-5p
TraesCS5B02G066800	miR3633a-5p
TraesCS2A02G176000	miR3633a-5p
TraesCS1B02G310700	miR3633a-5p
TraesCS2D02G190600	miR3633a-5p
TraesCS5A02G351000	miR3633a-5p
TraesCS2D02G388800	miR3633a-5p
TraesCS5D02G078800	miR3633a-5p
TraesCS6A02G245000	miR3633a-5p
TraesCS3B02G173800	miR3633a-5p
TraesCS1A02G366600	miR3633a-5p
TraesCS4A02G004300	miR3633a-5p
TraesCS6B02G255900	miR3633a-5p
TraesCS2A02G389900	miR3633a-5p
TraesCS6B02G119900	miR3633a-5p
TraesCS6B02G095200	miR3633a-5p
TraesCS6D02G161200	miR3633a-5p
TraesCS5B02G393100	miR3633a-5p
TraesCS3D02G403000	miR3633a-5p
TraesCS7B02G223700	miR3633a-5p
TraesCS6D02G035300	miR3633a-5p
TraesCS4B02G300700	miR3633a-5p
TraesCS6D02G212200	miR3633a-5p
TraesCS6D02G080500	miR3633a-5p
TraesCS2B02G409300	miR3633a-5p
TraesCS2D02G488500	miR3633a-5p
TraesCS6B02G279300	miR3633a-5p
TraesCS4B02G376800	miR3633a-5p
TraesCS3D02G355200	miR3633a-5p
TraesCS6A02G347800	miR3633a-5p
TraesCS1A02G109100	miR3633a-5p
TraesCS3B02G440500	miR3633a-5p
TraesCS2A02G182800	miR3633a-5p
TraesCS4B02G086400	miR3696
TraesCS5D02G006200	miR3696
TraesCS1A02G184400	miR3696
TraesCS4A02G229700	miR3696
TraesCS2D02G041600	miR3712
TraesCS6A02G256400	miR390a-5p
TraesCS2B02G607200	miR390a-5p
TraesCS1D02G452700	miR390a-5p
TraesCS7D02G150200	miR390a-5p
TraesCS2B02G385900	miR390a-5p
TraesCS1D02G120300	miR390a-5p
TraesCS7A02G148600	miR390a-5p
TraesCS2D02G599300	miR390a-5p
TraesCS2A02G580000	miR390a-5p
TraesCS1A02G073200	miR390a-5p
TraesCS6D02G237600	miR390a-5p
TraesCS3B02G371700	miR390a-5p
TraesCS1A02G149400	miR390a-5p
TraesCS5D02G496200	miR390a-5p
TraesCS3D02G333600	miR390a-5p
TraesCS3A02G340100	miR390a-5p
TraesCS1A02G444500	miR390a-5p
TraesCS2A02G368700	miR390a-5p
TraesCS4A02G240200	miR390a-5p
TraesCS1D02G146700	miR390a-5p
TraesCS4D02G073300	miR390a-5p
TraesCS7B02G052200	miR390a-5p
TraesCS6B02G269000	miR390a-5p
TraesCS6A02G122700	miR391a-3p
TraesCS6D02G112900	miR391a-3p
TraesCS6D02G199100	miR391a-3p
TraesCS4B02G228300	miR391a-3p
TraesCS3B02G056000	miR391a-3p
TraesCS6B02G150900	miR391a-3p
TraesCS3B02G055835	miR391a-3p
TraesCS6B02G246400	miR391a-3p
TraesCS3D02G428200	miR394a
TraesCS1D02G440900	miR394a
TraesCS3A02G537300	miR394a
TraesCS6A02G150300	miR394a
TraesCS3B02G470300	miR394a
TraesCS3A02G435400	miR394a
TraesCS4A02G400100	miR394a
TraesCS7D02G007600	miR395d-5p
TraesCS2A02G543600	miR395d-5p
TraesCS1D02G044300	miR397a
TraesCS1D02G283000	miR397a
TraesCS1A02G283400	miR397a
TraesCS3A02G360600	miR397a
TraesCS5A02G151400	miR397a
TraesCS4B02G208000	miR397a
TraesCS5B02G149900	miR397a
TraesCS3B02G379900	miR397a
TraesCS1B02G293100	miR397a
TraesCS2B02G233700	miR397a
TraesCS1D02G282600	miR397a
TraesCS4A02G096400	miR397a
TraesCS1B02G292600	miR397a
TraesCS2D02G267200	miR397a
TraesCS1D02G044600	miR397a
TraesCS5D02G156500	miR397a
TraesCS4D02G208900	miR397a
TraesCS2B02G287000	miR397a
TraesCS3A02G348000	miR397a
TraesCS3B02G393000	miR397a
TraesCS6A02G134500	miR397a
TraesCS2D02G209400	miR397a
TraesCS2B02G233500	miR397a
TraesCS3D02G341600	miR397a
TraesCS1A02G043900	miR397a
TraesCS1A02G283900	miR397a
TraesCS2D02G209800	miR397a
TraesCS3D02G354400	miR397a
TraesCS1B02G056900	miR397a
TraesCS2B02G380500	miR398f-5p
TraesCS2D02G360000	miR398f-5p
TraesCS3B02G449800	miR398f-5p
TraesCS5D02G553700	miR398f-5p
TraesCS4A02G322600	miR398f-5p
TraesCS5B02G555800	miR398f-5p
TraesCS1B02G225300	miR408-5p
TraesCS5D02G365600	miR408-5p
TraesCS4A02G087100	miR408-5p
TraesCS1D02G214700	miR408-5p
TraesCS2A02G007500	miR408-5p
TraesCS1A02G211500	miR408-5p
TraesCS1D02G197500	miR408-5p
TraesCS5D02G417400	miR408-5p
TraesCS7D02G413700	miR408-5p
TraesCS1B02G208600	miR408-5p
TraesCS7D02G436300	miR414
TraesCS3B02G075800	miR414
TraesCS7B02G040700	miR414
TraesCS3B02G097100	miR414
TraesCS7D02G166300	miR415
TraesCS4A02G229800	miR415
TraesCS4D02G362400	miR415
TraesCS2B02G147700	miR415
TraesCS1A02G362600	miR415
TraesCS2D02G128300	miR415
TraesCS4B02G086300	miR415
TraesCS4D02G084000	miR415
TraesCS7A02G165300	miR415
TraesCS2A02G125200	miR415
TraesCS5A02G538200	miR415
TraesCS6B02G098300	miR419
TraesCS3A02G056100	miR419
TraesCS2D02G559600	miR419
TraesCS1B02G312600	miR4351
TraesCS2D02G582400	miR4374b
TraesCS3A02G117500	miR4374b
TraesCS5D02G544300	miR4392
TraesCSU02G014500	miR4392
TraesCS5D02G544800	miR4392
TraesCS5B02G168800	miR4392
TraesCS2D02G410900	miR4392
TraesCS2B02G527100	miR4392
TraesCS2B02G051500	miR4392
TraesCS5B02G095000	miR4392
TraesCS1A02G210200	miR4392
TraesCS6B02G200300	miR4392
TraesCS2D02G404700	miR4392
TraesCS4A02G347800	miR4392
TraesCS2D02G059900	miR4392
TraesCS1B02G155200	miR4392
TraesCS5B02G513800	miR4392
TraesCS5B02G287000	miR4392
TraesCS5A02G496700	miR4392
TraesCS7D02G217400	miR4392
TraesCS7D02G396700	miR4392
TraesCS5D02G023200	miR4392
TraesCS4A02G333600	miR4392
TraesCS6A02G172400	miR4392
TraesCS1B02G230200	miR4392
TraesCS3D02G148400	miR4392
TraesCS3B02G279400	miR4392
TraesCS5D02G489200	miR4392
TraesCS6B02G219200	miR4392
TraesCS2A02G485700	miR4392
TraesCS4B02G363400	miR4392
TraesCSU02G142700	miR4392
TraesCS2D02G146600	miR4392
TraesCS5D02G090800	miR4392
TraesCS7B02G123000	miR4392
TraesCS4A02G346700	miR4392
TraesCS2A02G345500	miR4392
TraesCS3A02G255000	miR4392
TraesCS4A02G391700	miR4392
TraesCS7A02G444800	miR4392
TraesCS2B02G625600	miR4392
TraesCS6B02G391300	miR4392
TraesCS2D02G558100	miR4392
TraesCS7B02G180900	miR4392
TraesCS3B02G557500	miR4392
TraesCS2B02G228200	miR4392
TraesCS1D02G104200	miR4392
TraesCS7B02G240600	miR4392
TraesCS5D02G539200	miR4392
TraesCS7D02G165500	miR4392
TraesCS7D02G324300	miR4392
TraesCS1A02G223000	miR4392
TraesCS5B02G120200	miR4392
TraesCS2B02G431500	miR4392
TraesCSU02G019600	miR4392
TraesCS4B02G080300	miR4392
TraesCS7D02G222500	miR4392
TraesCS5A02G547700	miR4392
TraesCS2D02G417300	miR4392
TraesCS6A02G264900	miR4392
TraesCS7A02G403200	miR4392
TraesCS4B02G164300	miR4392
TraesCS7A02G452100	miR4392
TraesCS5B02G394600	miR4392
TraesCS1A02G264700	miR4392
TraesCS4B02G141600	miR4392
TraesCS6B02G251900	miR4392
TraesCS7A02G141100	miR4392
TraesCS1B02G056500	miR4392
TraesCS5B02G222500	miR4392
TraesCS7B02G206100	miR4392
TraesCS1A02G263900	miR4392
TraesCS1A02G090300	miR4392
TraesCS7D02G293800	miR4392
TraesCS2A02G023500	miR4392
TraesCS6D02G066800	miR4392
TraesCS7B02G491700	miR4392
TraesCS5A02G475800	miR4392
TraesCS3B02G284800	miR4392
TraesCS3B02G141200	miR4392
TraesCS4B02G003100	miR4392
TraesCS4B02G356700	miR4392
TraesCS4A02G350900	miR4392
TraesCS7D02G160400	miR4392
TraesCS3B02G406000	miR4392
TraesCS2B02G056900	miR4392
TraesCS7D02G091000	miR4392
TraesCSU02G156500	miR4392
TraesCS1A02G225600	miR4392
TraesCS2B02G596600	miR4392
TraesCS7A02G257800	miR4392
TraesCS4B02G232400	miR4392
TraesCS4A02G186700	miR4392
TraesCS2D02G311500	miR4392
TraesCS1A02G406700	miR4392
TraesCS7A02G380500	miR4392
TraesCS6B02G063800	miR4392
TraesCS1B02G325200	miR4392
TraesCS5D02G032300	miR4416c-5p
TraesCS5B02G023600	miR4416c-5p
TraesCS6B02G322700	miR444b.1
TraesCS6A02G292300	miR444b.1
TraesCS2A02G337900	miR444b.1
TraesCS2D02G084600	miR444b.1
TraesCS6D02G273500	miR444b.1
TraesCS1D02G142700	miR444b.1
TraesCS2B02G344000	miR444b.1
TraesCS2D02G325000	miR444b.1
TraesCS2B02G395100	miR477e-3p
TraesCS7B02G089600	miR482d-5p
TraesCS7B02G462800	miR482d-5p
TraesCS5B02G034400	miR482d-5p
TraesCS7D02G186400	miR482d-5p
TraesCS1D02G117200	miR482d-5p
TraesCS2A02G081300	miR482d-5p
TraesCS7A02G027100	miR482d-5p
TraesCS6A02G210100	miR482d-5p
TraesCS7D02G358300	miR482d-5p
TraesCS4D02G073400	miR482d-5p
TraesCS3D02G298000	miR482d-5p
TraesCS3B02G211300	miR482d-5p
TraesCS7B02G090000	miR482d-5p
TraesCS3D02G025400	miR482d-5p
TraesCS3A02G303800	miR482d-5p
TraesCS2B02G284200	miR482d-5p
TraesCS7A02G195200	miR482d-5p
TraesCS6D02G193300	miR482d-5p
TraesCS3D02G384200	miR482d-5p
TraesCS3A02G181200	miR482d-5p
TraesCS7A02G185000	miR482d-5p
TraesCS3D02G186100	miR482d-5p
TraesCS5B02G278300	miR482d-5p
TraesCS2A02G485600	miR482d-5p
TraesCS5B02G298600	miR482d-5p
TraesCS7A02G205200	miR482d-5p
TraesCS6B02G238900	miR482d-5p
TraesCS3D02G303000	miR482d-5p
TraesCS5B02G565000	miR482d-5p
TraesCS2A02G037000	miR482d-5p
TraesCS2A02G007400	miR5025
TraesCS1B02G154800	miR5050
TraesCS2A02G393900	miR5050
TraesCS2D02G315200	miR5050
TraesCS5D02G006800	miR5050
TraesCS5B02G157700	miR5050
TraesCS7A02G093900	miR5050
TraesCS7A02G416600	miR5050
TraesCS5A02G160000	miR5050
TraesCS1D02G215000	miR5050
TraesCS2A02G317300	miR5050
TraesCS2D02G018700	miR5050
TraesCS2B02G411900	miR5050
TraesCS5D02G165100	miR5050
TraesCS3D02G492100	miR5062a
TraesCS1D02G445200	miR5070-3p
TraesCS4B02G015000	miR5070-3p
TraesCS4B02G131500	miR5070-3p
TraesCS4D02G240700	miR5072
TraesCS7D02G361300	miR5072
TraesCS4B02G023800	miR5073
TraesCS4A02G290400	miR5073
TraesCS3B02G470100	miR5083
TraesCS3A02G435100	miR5083
TraesCS7D02G516500	miR5139
TraesCS2D02G037800	miR5139
TraesCS4D02G323300	miR5139
TraesCS3D02G335600	miR5139
TraesCS3D02G520300	miR5139
TraesCS2D02G151900	miR5139
TraesCS4B02G326500	miR5139
TraesCS3B02G373900	miR5139
TraesCS1D02G131800	miR5139
TraesCS4A02G415000	miR5139
TraesCS3D02G335700	miR5139
TraesCS3A02G341900	miR5139
TraesCS3D02G095000	miR5139
TraesCS3A02G382700	miR5139
TraesCSU02G125100	miR5139
TraesCS3B02G583300	miR5139
TraesCS6A02G012300	miR5139
TraesCS1A02G166900	miR5139
TraesCS5A02G498600	miR5139
TraesCS5A02G341800	miR5139
TraesCS3A02G341800	miR5139
TraesCS2D02G126800	miR5139a
TraesCS2A02G124000	miR5139a
TraesCS4B02G326500	miR5139a
TraesCS2B02G145900	miR5139a
TraesCS5A02G498600	miR5139a
TraesCS6A02G012300	miR5139a
TraesCS2D02G037800	miR5139a
TraesCS4D02G323300	miR5139a
TraesCS3B02G511400	miR5144-5p
TraesCS7D02G548400	miR5144-5p
TraesCS4D02G031500	miR5144-5p
TraesCS3B02G282600	miR5144-5p
TraesCS3B02G520100	miR5144-5p
TraesCS5A02G503400	miR5144-5p
TraesCS7D02G369300	miR5144-5p
TraesCS7B02G355200	miR5144-5p
TraesCS4A02G279400	miR5144-5p
TraesCS4B02G033000	miR5144-5p
TraesCS3D02G471500	miR5144-5p
TraesCS7D02G259100	miR5144-5p
TraesCS2A02G556600	miR5144-5p
TraesCS2A02G211800	miR5144-5p
TraesCS3B02G306900	miR5144-5p
TraesCS6D02G112400	miR5144-5p
TraesCS3D02G272600	miR5144-5p
TraesCS7A02G454600	miR5144-5p
TraesCS4A02G278900	miR5144-5p
TraesCS1D02G270000	miR5144-5p
TraesCS3B02G039300	miR5144-5p
TraesCS6B02G150600	miR5144-5p
TraesCS3D02G036400	miR5144-5p
TraesCS3D02G145900	miR5144-5p
TraesCS6A02G122300	miR5144-5p
TraesCS7A02G258300	miR5144-5p
TraesCS2B02G508800	miR5144-5p
TraesCS3A02G469400	miR5144-5p
TraesCS3A02G044500	miR5144-5p
TraesCS7B02G155700	miR5144-5p
TraesCS2B02G228200	miR5161
TraesCS3D02G152600	miR5161
TraesCS7D02G324300	miR5161
TraesCS2D02G558100	miR5161
TraesCS5B02G059000	miR5161
TraesCS3B02G561600	miR5161
TraesCS6B02G235600	miR5161
TraesCS6D02G381500	miR5161
TraesCS3B02G381800	miR5161
TraesCS7D02G248300	miR5161
TraesCS6B02G251900	miR5161
TraesCS7A02G268900	miR5161
TraesCS2D02G059900	miR5161
TraesCS2A02G356300	miR5161
TraesCSU02G046300	miR5161
TraesCS7B02G184300	miR5161
TraesCS6B02G193200	miR5161
TraesCS5B02G560100	miR5161
TraesCS4A02G497800	miR5161
TraesCS7A02G403200	miR5161
TraesCS1A02G300900	miR5161
TraesCS3B02G339300	miR5161
TraesCS5D02G049800	miR5161
TraesCS3A02G390800	miR5161
TraesCS6B02G288400	miR5161
TraesCS5D02G489200	miR5161
TraesCS6D02G299800	miR5161
TraesCS5A02G169400	miR5161
TraesCS7B02G167200	miR5161
TraesCS1A02G350400	miR5161
TraesCS4B02G080300	miR5161
TraesCS6D02G253900	miR5161
TraesCS4B02G157900	miR5161
TraesCS3D02G425500	miR5161
TraesCS6B02G229000	miR5161
TraesCS2D02G404700	miR5161
TraesCS2B02G043000	miR5161
TraesCS6A02G250200	miR5161
TraesCSU02G142700	miR5161
TraesCS2B02G527100	miR5161
TraesCS6B02G299900	miR5161
TraesCS6B02G345400	miR5161
TraesCS6B02G321200	miR5161
TraesCS3A02G300400	miR5161
TraesCS6D02G294300	miR5161
TraesCS3A02G355800	miR5161
TraesCS4A02G391700	miR5161
TraesCS6B02G069300	miR5161
TraesCS6D02G186500	miR5161
TraesCS2B02G124800	miR5161
TraesCS7D02G269500	miR5161
TraesCS4A02G236000	miR5161
TraesCS2B02G610700	miR5161
TraesCS2B02G409600	miR5161
TraesCS1A02G171500	miR5161
TraesCS3A02G297400	miR5161
TraesCS2B02G210900	miR5161
TraesCS6B02G141400	miR5161
TraesCS6B02G005300	miR5161
TraesCS2B02G407600	miR5161
TraesCS6B02G217200	miR5161
TraesCS3A02G209200	miR5161
TraesCS6A02G206100	miR5161
TraesCS3D02G261300	miR5161
TraesCS7B02G491700	miR5161
TraesCS3A02G300500	miR5161
TraesCS6B02G063800	miR5161
TraesCS5A02G344000	miR5161
TraesCS1B02G325200	miR5161
TraesCS2A02G360000	miR5161
TraesCS5D02G392300	miR5161
TraesCS4A02G376400	miR5161
TraesCS5B02G071400	miR5161
TraesCS1A02G225600	miR5161
TraesCS5B02G160800	miR5161
TraesCS6B02G266100	miR5161
TraesCS7D02G183300	miR5161
TraesCS3A02G395600	miR5161
TraesCS7D02G396700	miR5161
TraesCS6A02G315000	miR5161
TraesCS1D02G049100	miR5161
TraesCS2B02G608900	miR5161
TraesCS6B02G362300	miR5161
TraesCS4B02G356700	miR5161
TraesCS5B02G556500	miR5161
TraesCS4A02G350900	miR5161
TraesCSU02G159400	miR5161
TraesCS2A02G246100	miR5161
TraesCS2A02G103500	miR5161
TraesCS3B02G504600	miR5161
TraesCS2B02G343400	miR5161
TraesCS2D02G144400	miR5161
TraesCS1B02G056500	miR5161
TraesCS5B02G222500	miR5161
TraesCS2A02G271800	miR5161
TraesCS7D02G142400	miR5161
TraesCS6D02G066800	miR5161
TraesCS2D02G176100	miR5161
TraesCS6B02G140200	miR5161
TraesCS5D02G544500	miR5168-5p
TraesCS5D02G544300	miR5168-5p
TraesCS5D02G188700	miR5168-5p
TraesCS5A02G183800	miR5168-5p
TraesCS4B02G132100	miR5174b-3p
TraesCSU02G031000	miR5174b-3p
TraesCS1D02G404400	miR5174b-3p
TraesCS7D02G019900	miR5174b-3p
TraesCS1B02G424700	miR5174b-3p
TraesCS4B02G157900	miR5181d
TraesCS3D02G319200	miR5181d
TraesCS3B02G354900	miR5181d
TraesCS7B02G041700	miR5181d
TraesCS2A02G112700	miR5181d
TraesCS7A02G482200	miR5181d
TraesCS7B02G174100	miR5181d
TraesCS7D02G469100	miR5181d
TraesCS4B02G132100	miR5181d
TraesCS3A02G325800	miR5181d
TraesCS7B02G286500	miR5181d
TraesCS4D02G126800	miR5181d
TraesCS1B02G133200	miR5181d
TraesCS7D02G354100	miR5181d
TraesCS6A02G101900	miR5181d
TraesCS3D02G091700	miR5181d
TraesCS4D02G025000	miR5181d
TraesCS6B02G265900	miR5181d
TraesCS7D02G276200	miR5181d
TraesCS7B02G161100	miR5181d
TraesCS2A02G427000	miR5181d
TraesCS4A02G060200	miR5181d
TraesCS1B02G460500	miR5181d
TraesCS4A02G292500	miR5181d
TraesCS3D02G076100	miR5181d
TraesCS3A02G226500	miR5181d
TraesCS3A02G132100	miR5181d
TraesCS4D02G196600	miR5181d
TraesCS7D02G281800	miR5181d
TraesCS2D02G275300	miR5181d
TraesCS6A02G083600	miR5181d
TraesCS7B02G323800	miR5181d
TraesCS7B02G384400	miR5181d
TraesCS6D02G220100	miR5181d
TraesCS7A02G383700	miR5181d
TraesCS2A02G276300	miR5181d
TraesCS1D02G106300	miR5181d
TraesCS2B02G294000	miR5181d
TraesCS7D02G019900	miR5181d
TraesCSU02G031000	miR5181d
TraesCS7D02G531300	miR5181d
TraesCS7D02G083200	miR5181d
TraesCS4B02G196300	miR5181d
TraesCS5D02G503800	miR5181d
TraesCS1B02G178800	miR5205b
TraesCS4A02G149100	miR5205b
TraesCS2B02G215900	miR5205b
TraesCS1D02G156600	miR5205b
TraesCS5D02G214700	miR5205b
TraesCS6B02G212900	miR5205b
TraesCS5A02G298500	miR5205b
TraesCS5D02G350600	miR5205b
TraesCS3B02G231700	miR5205b
TraesCS4B02G145600	miR5205b
TraesCS6A02G106000	miR5205b
TraesCS7A02G084400	miR5205b
TraesCS7D02G405000	miR5205b
TraesCS2B02G213600	miR5205b
TraesCS2D02G180300	miR5205b
TraesCS5A02G486800	miR5205b
TraesCS7B02G131900	miR5205b
TraesCSU02G100300	miR5205b
TraesCS1A02G273600	miR5205b
TraesCS5B02G144900	miR5205b
TraesCS4B02G160100	miR5205b
TraesCS4A02G091300	miR5205b
TraesCS3B02G102200	miR5205b
TraesCS3B02G280500	miR5205b
TraesCS7A02G532400	miR5205b
TraesCS1D02G175400	miR5205b
TraesCS6D02G037000	miR5205b
TraesCS5A02G032500	miR5205b
TraesCS4D02G179000	miR5205b
TraesCS2B02G618200	miR5205b
TraesCS7D02G153100	miR5205b
TraesCS4B02G149900	miR5205b
TraesCS4A02G176000	miR5205b
TraesCS5B02G480100	miR5205b
TraesCS4A02G081300	miR5205b
TraesCS5A02G100200	miR5205b
TraesCS2D02G428100	miR5205b
TraesCS5B02G454800	miR5205b
TraesCS7B02G133400	miR5205b
TraesCS6D02G067400	miR5205b
TraesCS5D02G480800	miR5205b
TraesCS1A02G151000	miR5205b
TraesCS5B02G175100	miR5205b
TraesCS5D02G450600	miR5205b
TraesCS1B02G347700	miR5205b
TraesCS7D02G163900	miR5205b
TraesCS3B02G261400	miR5205b
TraesCS2D02G282800	miR5205b
TraesCS3B02G273800	miR5205b
TraesCS7A02G237000	miR5205b
TraesCS7A02G005800	miR5205b
TraesCS5B02G215600	miR5205b
TraesCS6B02G465800	miR5205b
TraesCS6B02G047100	miR5205b
TraesCS7B02G186500	miR5205b
TraesCS4B02G399000	miR5205b
TraesCS6D02G283500	miR5205b
TraesCS2D02G498300	miR5205b
TraesCS2D02G575800	miR5205b
TraesCS1D02G024500	miR5205b
TraesCS1B02G279300	miR5205b
TraesCS3A02G350900	miR5205b
TraesCS2B02G288400	miR5205b
TraesCS5A02G237800	miR5205b
TraesCS5D02G212000	miR5205b
TraesCS3B02G437300	miR5205b
TraesCS3A02G191900	miR5205b
TraesCS5B02G204100	miR5205b
TraesCS6A02G265500	miR5205b
TraesCS5D02G427200	miR5205b
TraesCS3B02G357900	miR5205b
TraesCSU02G017900	miR5205b
TraesCS7D02G312900	miR5205b
TraesCS3D02G205600	miR5205b
TraesCS6D02G377900	miR5205b
TraesCS4A02G425989	miR5205b
TraesCS7B02G436500	miR5205b
TraesCS4B02G383400	miR5205b
TraesCS3A02G118900	miR5205b
TraesCS2D02G370300	miR5205b
TraesCSU02G105800	miR5205b
TraesCS2B02G152000	miR5205b
TraesCS4B02G313900	miR5205b
TraesCS4A02G234100	miR5205b
TraesCS6D02G378000	miR5205b
TraesCS7D02G024900	miR5205b
TraesCS6D02G039500	miR5205b
TraesCS5D02G055600	miR5205b
TraesCS4A02G150500	miR5205b
TraesCS7B02G117200	miR5205b
TraesCS6B02G187100	miR5205b
TraesCS4B02G102800	miR5205b
TraesCS2D02G072600	miR5205b
TraesCS5B02G348400	miR5205b
TraesCS7B02G015400	miR5205b
TraesCS7B02G496200	miR5205b
TraesCS1A02G138200	miR5205b
TraesCS6A02G402800	miR5205b
TraesCSU02G003200	miR5205b
TraesCS5B02G167200	miR5205b
TraesCS5A02G451800	miR5205b
TraesCS3B02G576300	miR5205b
TraesCS7B02G174900	miR5205b
TraesCS6A02G188100	miR5205b
TraesCS3D02G498300	miR5205b
TraesCS7A02G276200	miR5205b
TraesCS7B02G485000	miR5205b
TraesCS1D02G384700	miR5205b
TraesCS4B02G023800	miR5205b
TraesCS3B02G439200	miR5205b
TraesCS5A02G131500	miR5205b
TraesCS1D02G235400	miR5205b
TraesCS5D02G160500	miR5205b
TraesCS3D02G324400	miR5205b
TraesCS1B02G155200	miR5205b
TraesCS2B02G043800	miR5205b
TraesCS3A02G192700	miR5205b
TraesCS2D02G345800	miR5205b
TraesCS7A02G295700	miR5205b
TraesCS1D02G200700	miR5205b
TraesCS2A02G233500	miR5205b
TraesCS2B02G228200	miR5205b
TraesCS3D02G490700	miR5205b
TraesCS2A02G243400	miR5205b
TraesCS1D02G311500	miR5205b
TraesCS3D02G196900	miR5205b
TraesCS7B02G088500	miR5205b
TraesCS3B02G223000	miR5205b
TraesCS5D02G454700	miR5205b
TraesCS2D02G258300	miR5205b
TraesCS2B02G446200	miR5205b
TraesCS6B02G432200	miR5205b
TraesCS2D02G248200	miR5205b
TraesCS6D02G385300	miR5205b
TraesCSU02G247100	miR5205b
TraesCS2D02G327200	miR5205b
TraesCS6A02G117900	miR5205b
TraesCS7A02G415300	miR5205b
TraesCS2B02G215000	miR5205b
TraesCS4B02G201300	miR5205b
TraesCS7D02G142400	miR5205b
TraesCS4B02G190900	miR5205b
TraesCS2B02G477700	miR5205b
TraesCS4B02G351500	miR5205b
TraesCS6B02G011300	miR5205b
TraesCS7B02G290300	miR5205b
TraesCS4D02G285100	miR5205b
TraesCS5D02G509400	miR5205b
TraesCS7A02G162100	miR5205b
TraesCS7D02G390200	miR5205b
TraesCS3D02G316600	miR5205b
TraesCS7D02G201400	miR5205b
TraesCS7D02G519600	miR5205b
TraesCS4D02G007300	miR5205b
TraesCS7A02G560100	miR5205b
TraesCS3A02G408800	miR5205b
TraesCS6A02G283100	miR5205b
TraesCS5B02G411800	miR5205b
TraesCS3B02G111800	miR5205b
TraesCS2D02G508100	miR5205b
TraesCS1D02G176000	miR5205b
TraesCS1A02G340400	miR5205b
TraesCS3B02G229600	miR5205b
TraesCS6B02G021900	miR5205b
TraesCS6D02G207800	miR5205b
TraesCS1A02G159400	miR5205b
TraesCS2D02G401400	miR5205b
TraesCS3D02G400700	miR5205b
TraesCS2A02G031300	miR5205b
TraesCS3B02G296100	miR5205b
TraesCS2B02G603800	miR5205b
TraesCS3D02G080600	miR5205b
TraesCS5D02G098800	miR5205b
TraesCS5D02G005416	miR5205b
TraesCS1A02G347000	miR5205b
TraesCS3B02G355900	miR5205b
TraesCS5A02G126700	miR5205b
TraesCS6B02G082900	miR5205b
TraesCS5B02G094100	miR5205b
TraesCS7B02G152700	miR5205b
TraesCS6D02G191700	miR5205b
TraesCS6A02G408100	miR5205b
TraesCS5D02G376300	miR5205b
TraesCS1A02G245800	miR5205b
TraesCS7A02G285800	miR5205b
TraesCS7D02G363500	miR5205b
TraesCS2A02G025200	miR5205b
TraesCS7D02G398900	miR5205b
TraesCS1B02G467700	miR5205b
TraesCS7B02G214500	miR5205b
TraesCS5A02G302800	miR5205b
TraesCS4A02G046100	miR5205b
TraesCS3D02G448600	miR5205b
TraesCS7D02G359500	miR5205b
TraesCS3D02G262600	miR5205b
TraesCS4D02G075800	miR5205b
TraesCS3A02G261300	miR5205b
TraesCS5A02G169200	miR5205b
TraesCS2D02G329500	miR5205b
TraesCS1A02G263500	miR5205b
TraesCS5B02G399100	miR5205b
TraesCS7A02G095300	miR5205b
TraesCS1B02G143500	miR5205b
TraesCS6D02G169500	miR5205b
TraesCS5A02G479800	miR5205b
TraesCS2A02G231700	miR5205b
TraesCS7A02G063300	miR5205b
TraesCS4B02G157900	miR5205b
TraesCS3D02G285700	miR5205b
TraesCS6B02G015400	miR5205b
TraesCS7A02G260000	miR5205b
TraesCS7B02G174000	miR5205b
TraesCS4B02G356400	miR5205b
TraesCS3D02G222200	miR5205b
TraesCS2A02G192000	miR5205b
TraesCS5A02G513800	miR5205b
TraesCS7D02G167300	miR5205b
TraesCS5D02G356800	miR5205b
TraesCS2D02G171300	miR5205b
TraesCS7A02G394400	miR5205b
TraesCS1D02G030200	miR5205b
TraesCS3A02G094900	miR5205b
TraesCS4B02G170000	miR5205b
TraesCS2A02G412700	miR5205b
TraesCS7D02G335500	miR5205b
TraesCS6D02G257000	miR5205b
TraesCS3B02G545900	miR5205b
TraesCS5A02G479900	miR5205b
TraesCS6D02G179100	miR5205b
TraesCS3B02G320200	miR5205b
TraesCS3D02G133100	miR5205b
TraesCS1B02G237200	miR5205b
TraesCS5A02G467700	miR5205b
TraesCS2B02G190200	miR5205b
TraesCS4D02G309700	miR5205b
TraesCS2B02G137300	miR5205b
TraesCS7D02G382900	miR5205b
TraesCS7B02G375200	miR5205b
TraesCS6D02G032900	miR5205b
TraesCS1A02G210300	miR5205b
TraesCS3A02G469000	miR5205b
TraesCS2B02G608800	miR5205b
TraesCS2D02G195500	miR5205b
TraesCS1B02G212900	miR5205b
TraesCS7B02G435700	miR5205b
TraesCS6A02G276200	miR5205b
TraesCS5B02G429100	miR5205b
TraesCS3B02G334400	miR5205b
TraesCS2D02G022400	miR5205b
TraesCS6A02G313800	miR5205b
TraesCS4B02G393300	miR5205b
TraesCS5B02G351700	miR5205b
TraesCS3A02G011800	miR5205b
TraesCS4D02G296400	miR5205b
TraesCS6D02G408000	miR5205b
TraesCS2D02G013100	miR5205b
TraesCS3A02G285900	miR5205b
TraesCS2D02G028200	miR5205b
TraesCS7A02G494900	miR5205b
TraesCS6B02G447400	miR5205b
TraesCS7B02G244200	miR5205b
TraesCS4D02G071300	miR5205b
TraesCS6B02G290300	miR5205b
TraesCS4B02G202500	miR5205b
TraesCS1D02G019000	miR5205b
TraesCS5B02G049700	miR5205b
TraesCSU02G076800	miR5205b
TraesCS2D02G252800	miR5205b
TraesCS3B02G299700	miR5205b
TraesCS3D02G284300	miR5205b
TraesCS1B02G325800	miR5205b
TraesCS1B02G161900	miR5205b
TraesCS2B02G013000	miR5205b
TraesCS1B02G371500	miR5205b
TraesCS1A02G144600	miR5205b
TraesCS6A02G206300	miR5205b
TraesCS7B02G144200	miR5205b
TraesCS6B02G281900	miR5205b
TraesCS7D02G177700	miR5205b
TraesCS3D02G518500	miR5205b
TraesCS7D02G104100	miR5205b
TraesCS7A02G017100	miR5205b
TraesCS1A02G073000	miR5205b
TraesCS2D02G423800	miR5205b
TraesCS7B02G149900	miR5205b
TraesCS3B02G095400	miR5205b
TraesCS5A02G109500	miR5205b
TraesCS6D02G144200	miR5205b
TraesCS5B02G381400	miR5205b
TraesCS1A02G412300	miR5205b
TraesCS1D02G134200	miR5205b
TraesCS5B02G109800	miR5205b
TraesCS3B02G394900	miR5205b
TraesCS2B02G293900	miR5205b
TraesCS2D02G296500	miR5205b
TraesCS3B02G298500	miR5205b
TraesCS5D02G507700	miR5205b
TraesCS2A02G405300	miR5205b
TraesCS5A02G394400	miR5205b
TraesCS1A02G377700	miR5205b
TraesCS3D02G412900	miR5205b
TraesCS7D02G447700	miR5205b
TraesCS3B02G029500	miR5205b
TraesCS2B02G284800	miR5205b
TraesCS3B02G343500	miR5205b
TraesCS2B02G392800	miR5205b
TraesCS6D02G256600	miR5205b
TraesCS1D02G263500	miR5205b
TraesCS2D02G555000	miR5205b
TraesCS1A02G073500	miR5205b
TraesCS3D02G482500	miR5205b
TraesCS6A02G307700	miR5205b
TraesCS3D02G233600	miR5205b
TraesCS1D02G380800	miR5205b
TraesCS4A02G316400	miR5205b
TraesCS1D02G441400	miR5205b
TraesCS5D02G135600	miR5205b
TraesCS3A02G087800	miR5205b
TraesCS2B02G586400	miR5205b
TraesCS4D02G165400	miR5205b
TraesCS3B02G141800	miR5205b
TraesCS6A02G227700	miR5205b
TraesCS4A02G215100	miR5205b
TraesCS1D02G143700	miR5205b
TraesCS7D02G015700	miR5205b
TraesCS7B02G203200	miR5205b
TraesCS2D02G578800	miR5205b
TraesCS5B02G187300	miR5205b
TraesCS3D02G261400	miR5205b
TraesCS6A02G169100	miR5205b
TraesCS1B02G224200	miR5205b
TraesCS1D02G076300	miR5205b
TraesCS2A02G389500	miR5205b
TraesCS2A02G035000	miR5205b
TraesCS7B02G502000	miR5205b
TraesCS6D02G158300	miR5205b
TraesCS7B02G216000	miR5205b
TraesCS5B02G558000	miR5205b
TraesCS4A02G350400	miR5205b
TraesCS2B02G608900	miR5205b
TraesCS2A02G334900	miR5205b
TraesCS5D02G403900	miR5205b
TraesCS4A02G242600	miR5205b
TraesCS7B02G353600	miR5205b
TraesCS3D02G309000	miR5205b
TraesCS1D02G081100	miR5205b
TraesCS6A02G234600	miR5205b
TraesCS7D02G170300	miR5205b
TraesCS2A02G443600	miR5205b
TraesCS3D02G241500	miR5205b
TraesCS3B02G338900	miR5205b
TraesCS4D02G226800	miR5205b
TraesCS6B02G375000	miR5205b
TraesCS7A02G193200	miR5205b
TraesCS2D02G220700	miR5205b
TraesCS2A02G525900	miR5205b
TraesCS5A02G305300	miR5205b
TraesCS6B02G288100	miR5205b
TraesCS7B02G449700	miR5205b
TraesCS2B02G558800	miR5205b
TraesCS6D02G038900	miR5205b
TraesCS1B02G117200	miR5205b
TraesCS7D02G522300	miR5205b
TraesCS2B02G314900	miR5205b
TraesCS3D02G141100	miR5205b
TraesCS7D02G203300	miR5205b
TraesCS6D02G161500	miR5205b
TraesCS4B02G156400	miR5205b
TraesCS3A02G466700	miR5205b
TraesCS1B02G352200	miR5205b
TraesCS5D02G331100	miR5205b
TraesCS1D02G213600	miR5205b
TraesCS1B02G275300	miR5205b
TraesCS1B02G050400	miR5205b
TraesCS6B02G234900	miR5205b
TraesCS1A02G141400	miR5205b
TraesCS4B02G248800	miR5205b
TraesCS6B02G024900	miR5205b
TraesCS6B02G057200	miR5205b
TraesCS1B02G374800	miR5205b
TraesCS7A02G006900	miR5225c
TraesCS6A02G260200	miR5225c
TraesCS6A02G004300	miR5227
TraesCS3A02G350400	miR5227
TraesCS3D02G140100	miR5227
TraesCS4B02G373800	miR5227
TraesCS6B02G009700	miR5227
TraesCS5B02G335000	miR5227
TraesCS5D02G340500	miR5227
TraesCS3D02G344400	miR5227
TraesCS4A02G204500	miR5227
TraesCS6A02G144100	miR5227
TraesCS4D02G105300	miR5227
TraesCS1D02G028800	miR5228
TraesCS2B02G568700	miR5228
TraesCS2D02G539300	miR5228
TraesCS7D02G377700	miR5228
TraesCS5D02G206500	miR5228
TraesCS2D02G338100	miR5228
TraesCS2A02G324800	miR5228
TraesCS7B02G283300	miR5228
TraesCS5A02G200800	miR5228
TraesCS2B02G357500	miR5228
TraesCS7A02G381400	miR5228
TraesCS5B02G199400	miR5228
TraesCS2A02G538500	miR5228
TraesCS4A02G164500	miR5236a
TraesCS7B02G355600	miR5236a
TraesCS5D02G103900	miR5239
TraesCS6B02G072400	miR5239
TraesCS2D02G173200	miR5239
TraesCS2A02G565600	miR5239
TraesCS3B02G404700	miR5239
TraesCS1B02G248700	miR5239
TraesCS2A02G428500	miR5239
TraesCS1A02G158500	miR5239
TraesCS3A02G140100	miR5239
TraesCS7B02G199700	miR5239
TraesCS1B02G174500	miR5239
TraesCS1D02G237200	miR5239
TraesCS1D02G155800	miR5239
TraesCS5D02G015000	miR5239
TraesCS7D02G283000	miR5239
TraesCS5B02G007800	miR5239
TraesCS4A02G439000	miR5241a
TraesCS7D02G527100	miR5241a
TraesCS4A02G230100	miR5241a
TraesCS4B02G025700	miR5241a
TraesCS4D02G022800	miR5241a
TraesCS7A02G053100	miR5241a
TraesCS4B02G085800	miR5241a
TraesCS7D02G290600	miR5241a
TraesCS6B02G307800	miR5241a
TraesCS6D02G220400	miR5241a
TraesCS4A02G289200	miR5241a
TraesCS3B02G114200	miR5241a
TraesCS3A02G268100	miR5241a
TraesCS6A02G022900	miR5241a
TraesCSU02G078600	miR5241a
TraesCS7A02G290900	miR5241a
TraesCS4D02G083800	miR5241a
TraesCS3D02G268200	miR5241a
TraesCS2B02G054300	miR5241a
TraesCS6B02G472900	miR5242
TraesCS6D02G401700	miR5242
TraesCS6A02G416500	miR5242
TraesCS1D02G030200	miR5247
TraesCS7D02G355600	miR5247
TraesCS7B02G261000	miR5247
TraesCS6A02G149900	miR5247
TraesCS2D02G048800	miR5247
TraesCS5A02G519400	miR5247
TraesCS1A02G138500	miR5247
TraesCS3D02G038000	miR5247
TraesCS7B02G062100	miR5247
TraesCS3D02G376100	miR5247
TraesCS7D02G356200	miR5247
TraesCS7D02G158300	miR5247
TraesCS2D02G513500	miR5247
TraesCS2B02G539900	miR5247
TraesCS3B02G415500	miR5247
TraesCS2A02G233800	miR5247
TraesCS6B02G151900	miR5247
TraesCS5D02G059800	miR5247
TraesCS1A02G113400	miR5247
TraesCSU02G069700	miR5247
TraesCS6B02G062700	miR5247
TraesCSU02G013700	miR5247
TraesCS2A02G073800	miR5247
TraesCS3A02G498700	miR5247
TraesCS7D02G355400	miR5247
TraesCS2B02G088500	miR5247
TraesCS1A02G383600	miR5247
TraesCS1D02G135300	miR5247
TraesCS7A02G366800	miR5247
TraesCS2A02G397900	miR5247
TraesCS2D02G239200	miR5247
TraesCS5B02G054300	miR5247
TraesCS2D02G395600	miR5247
TraesCS2D02G072800	miR5247
TraesCS6D02G139200	miR5247
TraesCS1B02G133500	miR5247
TraesCS6A02G123800	miR5247
TraesCS3A02G042600	miR5247
TraesCS1A02G233800	miR5247
TraesCS5A02G049200	miR5247
TraesCS3A02G520700	miR5247
TraesCS6B02G454700	miR5247
TraesCS2A02G511900	miR5247
TraesCS7A02G366200	miR5247
TraesCS4D02G345700	miR5247
TraesCS6D02G113900	miR5247
TraesCS6B02G177800	miR5247
TraesCS3B02G561700	miR5247
TraesCS3A02G383100	miR5247
TraesCS2A02G549500	miR5247
TraesCS2B02G088800	miR5247
TraesCS7D02G356000	miR5247
TraesCS7A02G366600	miR5247
TraesCS5A02G341900	miR5247
TraesCS6B02G015500	miR5247
TraesCS3B02G590300	miR5247
TraesCS7B02G410200	miR5247
TraesCS1B02G152300	miR5247
TraesCS2B02G060900	miR5247
TraesCS3A02G209200	miR5247
TraesCS1D02G238100	miR5247
TraesCS1B02G249600	miR5247
TraesCS4A02G326200	miR5247
TraesCS5B02G539100	miR5247
TraesCS5A02G537600	miR5247
TraesCS7A02G367100	miR5247
TraesCSU02G069600	miR5247
TraesCS4B02G350900	miR5247
TraesCSU02G141200	miR5247
TraesCS7D02G482200	miR5247
TraesCS7D02G355800	miR5247
TraesCS5A02G519600	miR5247
TraesCS6A02G421200	miR5247
TraesCS5D02G226800	miR5252
TraesCS3A02G459400	miR5252
TraesCS1A02G052300	miR5252
TraesCS7A02G268900	miR5252
TraesCS6B02G020700	miR5252
TraesCS5D02G226700	miR5252
TraesCS6D02G402500	miR5252
TraesCS6D02G265800	miR5252
TraesCS5A02G214700	miR5252
TraesCS7A02G521300	miR5252
TraesCS4A02G070600	miR5252
TraesCS2A02G244600	miR5252
TraesCS1D02G054100	miR5252
TraesCS6B02G314200	miR5252
TraesCS7D02G510800	miR5252
TraesCS5A02G407500	miR5252
TraesCS5A02G410300	miR5252
TraesCS2A02G125800	miR5252
TraesCS3B02G100300	miR5252
TraesCS5A02G218700	miR5252
TraesCS6D02G147400	miR5252
TraesCS6A02G158100	miR5252
TraesCS2D02G137600	miR5252
TraesCS3B02G444500	miR5252
TraesCS6A02G285300	miR5252
TraesCS7B02G438100	miR5252
TraesCS5A02G218900	miR5252
TraesCS1B02G069200	miR5252
TraesCS2D02G130700	miR5252
TraesCS3B02G494300	miR5252
TraesCS4B02G226700	miR5252
TraesCS5D02G417400	miR5252
TraesCS6A02G362600	miR5252
TraesCS7B02G167200	miR5252
TraesCS5D02G217300	miR5252
TraesCS6D02G345900	miR5252
TraesCS1B02G071400	miR5252
TraesCS4A02G076700	miR5253
[truncated: 11,028 more rows]

## Sheet: known DEMs pairs
All the predicted miRNA-target pairs for known DEMs between cold and control conditions.
Target Gene	miRNA_name
TraesCS7B02G402100	miR10213-3p
TraesCS7D02G415800	miR10218-3p
TraesCS5A02G411400	miR10218-3p
TraesCS6D02G028200	miR10219-3p
TraesCS2B02G560900	miR10219-3p
TraesCS2A02G531200	miR10219-3p
TraesCS6A02G024900	miR10219-3p
TraesCS2B02G513800	miR10219-3p
TraesCS6B02G034100	miR10219-3p
TraesCS7B02G063700	miR1073-5p
TraesCS3D02G044200	miR1073-5p
TraesCS5A02G210800	miR1073-5p
TraesCS6B02G314600	miR1085-3p
TraesCS2D02G091000	miR1085-3p
TraesCS7A02G150600	miR1085-3p
TraesCS6B02G245900	miR10994-5p
TraesCS2B02G081900	miR10994-5p
TraesCS2A02G196300	miR10994-5p
TraesCS2D02G066300	miR10994-5p
TraesCS2D02G516700	miR10994-5p
TraesCS2B02G227500	miR10994-5p
TraesCS6D02G198600	miR10994-5p
TraesCS2A02G068100	miR10994-5p
TraesCS4B02G116600	miR10994-5p
TraesCS1A02G109700	miR11043
TraesCS5D02G266200	miR11043
TraesCS2D02G013800	miR11069-5p
TraesCS3D02G073000	miR11069-5p
TraesCS6B02G029700	miR11069-5p
TraesCS3D02G220300	miR11069-5p
TraesCS4B02G010900	miR11077a-3p
TraesCS4D02G275700	miR11077a-3p
TraesCS3B02G440100	miR11077a-3p
TraesCS2D02G090600	miR11077a-3p
TraesCS6B02G379400	miR11079-5p
TraesCS6D02G328700	miR11079-5p
TraesCS5A02G403200	miR11079-5p
TraesCS2D02G155400	miR11088a-5p
TraesCS7D02G290200	miR11088a-5p
TraesCS7A02G287800	miR11088a-5p
TraesCS7B02G182400	miR11088a-5p
TraesCS2A02G150300	miR11088a-5p
TraesCS2B02G175500	miR11088a-5p
TraesCS5A02G167900	miR11096a-3p
TraesCS5B02G479900	miR11097b-3p
TraesCS2A02G023200	miR11106-3p
TraesCS3D02G369300	miR11106-3p
TraesCS2D02G419400	miR11106-3p
TraesCS5D02G357200	miR11106-3p
TraesCS1D02G030200	miR11106-3p
TraesCS4B02G071400	miR11117a-3p
TraesCS2B02G187600	miR11117a-3p
TraesCS6B02G244500	miR1114
TraesCS7A02G344900	miR1114
TraesCS6D02G197200	miR1114
TraesCS6A02G214500	miR1114
TraesCS6A02G104800	miR1114
TraesCS6D02G093700	miR1114
TraesCS7A02G146600	miR11288e
TraesCS7D02G148100	miR11288e
TraesCS6B02G341700	miR11288e
TraesCS4D02G155600	miR11288e
TraesCS2A02G239500	miR11288e
TraesCS5A02G138600	miR11288e
TraesCS1D02G053400	miR11288e
TraesCS1D02G043000	miR11288e
TraesCS4A02G474500	miR11288e
TraesCS2B02G411900	miR11288e
TraesCS1A02G420300	miR11288e
TraesCS4D02G229400	miR11288e
TraesCS2B02G222300	miR11288e
TraesCS3A02G021000	miR11288e
TraesCS7A02G454600	miR11288e
TraesCS6B02G387700	miR11288e
TraesCS5B02G158700	miR11288e
TraesCS2A02G537200	miR11288e
TraesCS4A02G462700	miR11288e
TraesCS4A02G072600	miR11288e
TraesCS4B02G271900	miR11288e
TraesCS2D02G244500	miR11288e
TraesCS2B02G269700	miR11288e
TraesCSU02G000500	miR11288e
TraesCS6A02G354900	miR11288e
TraesCS4A02G025700	miR11288e
TraesCS7D02G153000	miR11288e
TraesCS1B02G450700	miR11288e
TraesCS7B02G270500	miR11288e
TraesCS1B02G055100	miR11288e
TraesCS1A02G154200	miR11288e
TraesCS1A02G200400	miR11288e
TraesCSU02G000400	miR11288e
TraesCS6D02G337100	miR11288e
TraesCS5D02G166200	miR11288e
TraesCS5A02G504000	miR11288e
TraesCS5B02G043300	miR11288e
TraesCS2D02G115500	miR11288e
TraesCS7A02G024274	miR11288e
TraesCS5A02G161300	miR11288e
TraesCS5D02G272200	miR11288e
TraesCS5B02G210300	miR11288e
TraesCS1D02G428100	miR11288e
TraesCS5A02G504100	miR11288e
TraesCS4A02G149500	miR11288e
TraesCS2B02G579600	miR11288e
TraesCS7B02G055100	miR11288e
TraesCS2D02G095000	miR11288e
TraesCS2B02G112000	miR11288e
TraesCS7A02G151100	miR11288e
TraesCS2A02G393900	miR11288e
TraesCS1A02G408400	miR11288e
TraesCS3D02G456700	miR11288e
TraesCS2A02G096500	miR11288e
TraesCS5B02G138400	miR11288e
TraesCS7B02G321200	miR11288e
TraesCS5A02G006700	miR11288e
TraesCS7B02G049100	miR11288e
TraesCS5D02G152300	miR11288e
TraesCSU02G177300	miR11288e
TraesCS1D02G030200	miR11296
TraesCS6D02G054600	miR1130
TraesCS6A02G005700	miR1130
TraesCS3A02G028100	miR1130
TraesCSU02G260300	miR1130
TraesCS2D02G155600	miR1130
TraesCS1A02G018800	miR1130
TraesCS3B02G087000	miR1130
TraesCS4A02G276300	miR1130
TraesCS3D02G211600	miR1130
TraesCS5B02G235900	miR1130
TraesCS7A02G002900	miR1130
TraesCS6D02G337600	miR1130
TraesCS4B02G277500	miR1130
TraesCS6A02G092600	miR1130
TraesCS6D02G365900	miR1130
TraesCS6A02G327700	miR1130
TraesCS5A02G513500	miR1130
TraesCS2D02G274200	miR1130
TraesCS4A02G229300	miR1130
TraesCS4B02G275000	miR1130
TraesCS7D02G182600	miR1130
TraesCS3A02G463900	miR1130
TraesCS2D02G224800	miR1130
TraesCSU02G161000	miR1130
TraesCS1D02G273500	miR1130
TraesCSU02G245900	miR1130
TraesCS5D02G286300	miR1130
TraesCS6A02G242800	miR1130
TraesCS4B02G218400	miR1130
TraesCS3D02G249400	miR1130
TraesCS4B02G252400	miR1130
TraesCS1B02G446800	miR1130
TraesCS4A02G040900	miR1130
TraesCS6A02G401900	miR1130
TraesCS6B02G035400	miR1130
TraesCS1B02G167000	miR1130
TraesCS6A02G242900	miR1130
TraesCS2B02G336600	miR1130
TraesCS1B02G479800	miR1130
TraesCS5D02G132100	miR1130
TraesCS2A02G301400	miR1130
TraesCS3A02G200300	miR1130
TraesCS4B02G081200	miR1130
TraesCS7B02G480600	miR1130
TraesCS3B02G422000	miR1130
TraesCS4D02G022600	miR1130
TraesCS2D02G455800	miR1130
TraesCS1A02G256100	miR1130
TraesCS2A02G399100	miR1130
TraesCS1D02G223900	miR1130
TraesCS3B02G231100	miR1130
TraesCS1A02G166100	miR1130
TraesCS2B02G293300	miR1130
TraesCS2A02G542800	miR1130
TraesCS3A02G306400	miR1130
TraesCS2A02G223700	miR1130
TraesCS1D02G420700	miR1130
TraesCS7D02G308600	miR1130
TraesCS4B02G061700	miR1130
TraesCS5A02G508500	miR1130
TraesCS5B02G532500	miR1130
TraesCS3A02G075500	miR1130
TraesCSU02G068000	miR1130
TraesCS1A02G110800	miR1130
TraesCS2A02G446900	miR1130
TraesCS5A02G513600	miR1130
TraesCS2D02G250700	miR1130
TraesCS2D02G197200	miR1130
TraesCS1D02G274200	miR1130
TraesCS6A02G316600	miR1130
TraesCS3B02G287100	miR1130
TraesCS3A02G206100	miR1130
TraesCS3D02G076500	miR1130
TraesCS5D02G317700	miR1130
TraesCS6A02G276700	miR1130
TraesCS6B02G278500	miR1130
TraesCS3A02G274100	miR1130
TraesCS3D02G223100	miR1130
TraesCS3B02G244100	miR1130
TraesCS4A02G193600	miR1130
TraesCS7D02G029100	miR1130
TraesCS5D02G209200	miR1130
TraesCS3A02G082500	miR1130
TraesCS6B02G023200	miR1130
TraesCS6A02G234100	miR1130
TraesCS2B02G541300	miR1130
TraesCS1A02G246500	miR1130
TraesCS3A02G118900	miR1130
TraesCS4D02G273600	miR1130
TraesCS5D02G099000	miR1130
TraesCS2B02G059500	miR1130
TraesCS6A02G147900	miR1130
TraesCS1B02G114500	miR1130
TraesCS3D02G195600	miR1130
TraesCS3A02G127200	miR1130
TraesCS7A02G236200	miR1130
TraesCS5D02G160700	miR1130
TraesCS4D02G161700	miR1130
TraesCS5B02G307100	miR1130
TraesCS2B02G544700	miR1130
TraesCS3B02G040600	miR1130
TraesCS3D02G529200	miR1130
TraesCS6B02G262900	miR1130
TraesCS2B02G113200	miR1130
TraesCS2A02G243800	miR1130
TraesCS1B02G162000	miR1130
TraesCS6B02G168300	miR1130
TraesCS2D02G527400	miR1130
TraesCS4B02G148000	miR1130
TraesCS5B02G162800	miR1130
TraesCS6B02G140100	miR1130
TraesCS6B02G156700	miR1130
TraesCS4A02G349800	miR1130
TraesCS3B02G326500	miR1130
TraesCS1B02G214200	miR1130
TraesCS7A02G308700	miR1130
TraesCS3B02G146400	miR1130
TraesCS1A02G108300	miR1130
TraesCS2B02G131400	miR1130
TraesCS4A02G457100	miR1130
TraesCSU02G178100	miR1130
TraesCS3D02G159600	miR1130
TraesCS7B02G030700	miR1130
TraesCS2D02G480800	miR1130
TraesCS6D02G216400	miR1130
TraesCS2D02G035000	miR1130
TraesCS6D02G293800	miR1130
TraesCS7B02G377600	miR1130
TraesCS2B02G050800	miR1130
TraesCS2A02G015700	miR1130
TraesCS7A02G021700	miR1130
TraesCS1A02G075700	miR1130
TraesCS4A02G368900	miR1130
TraesCS5D02G038100	miR1130
TraesCS5D02G376600	miR1130
TraesCS2A02G534300	miR1130
TraesCS3D02G038300	miR1130
TraesCS2D02G381900	miR1130
TraesCS1D02G262500	miR1130
TraesCS5B02G361200	miR1130
TraesCS7B02G208800	miR1130
TraesCS3A02G021600	miR1130
TraesCS3B02G380800	miR1130
TraesCS5A02G373900	miR1130
TraesCS6A02G408200	miR1130
TraesCS3A02G379700	miR1130
TraesCS7D02G305400	miR1130
TraesCS7D02G186700	miR1130
TraesCS6B02G062200	miR1139
TraesCS2D02G320800	miR1139
TraesCS1D02G107200	miR1139
TraesCS4D02G029500	miR1139
TraesCS1B02G110600	miR1139
TraesCS6B02G209400	miR1139
TraesCS2D02G257700	miR1139
TraesCS3D02G256900	miR1139
TraesCS7B02G218800	miR1139
TraesCS1D02G397800	miR1139
TraesCS7A02G005000	miR1139
TraesCS7A02G126200	miR1139
TraesCS1B02G096200	miR1139
TraesCS7A02G251800	miR1139
TraesCS4D02G262600	miR1139
TraesCS2D02G504300	miR1139
TraesCS4A02G041500	miR1139
TraesCS1B02G249600	miR1139
TraesCS3B02G215200	miR1139
TraesCS4D02G161700	miR1139
TraesCS3A02G459200	miR1139
TraesCS3D02G215100	miR11475
TraesCS3A02G212700	miR11475
TraesCS3B02G242900	miR11475
TraesCS7B02G395800	miR12149
TraesCS1B02G105100	miR12152
TraesCS6A02G101800	miR12153
TraesCS3A02G202000	miR12153
TraesCS7B02G104500	miR1432-5p
TraesCS7B02G150600	miR1432-5p
TraesCS7D02G252900	miR1432-5p
TraesCS1D02G444200	miR1432-5p
TraesCS5A02G467800	miR1432-5p
TraesCS5A02G276700	miR1432-5p
TraesCS1B02G471000	miR1432-5p
TraesCS7A02G254400	miR1432-5p
TraesCS1B02G470900	miR1432-5p
TraesCS6D02G142400	miR1432-5p
TraesCS6B02G180700	miR1432-5p
TraesCS5B02G276500	miR1432-5p
TraesCS1A02G435100	miR1432-5p
TraesCS4A02G077700	miR1432-5p
TraesCS5B02G480300	miR1432-5p
TraesCS5D02G481000	miR1432-5p
TraesCS3B02G108200	miR1432-5p
TraesCS6A02G152700	miR1432-5p
TraesCS3D02G093300	miR1432-5p
TraesCS6B02G350600	miR1432-5p
TraesCS3A02G093000	miR1432-5p
TraesCS1A02G435200	miR1432-5p
TraesCS4A02G213800	miR1440b
TraesCS5B02G447100	miR1440b
TraesCS5B02G181500	miR1440b
TraesCS1A02G195000	miR1440b
TraesCS4A02G333200	miR1440b
TraesCS7D02G208800	miR1440b
TraesCS6B02G062200	miR1440b
TraesCS3D02G157200	miR1440b
TraesCS2D02G154500	miR1440b
TraesCS4D02G318900	miR1440b
TraesCS5A02G183300	miR1440b
TraesCS4D02G098900	miR1440b
TraesCS6D02G340700	miR1440b
TraesCS2B02G174500	miR1440b
TraesCS2A02G114900	miR1440b
TraesCS4B02G102200	miR1440b
TraesCS3B02G213000	miR1511-3p
TraesCS4D02G082800	miR1523a
TraesCS2B02G421400	miR156d-3p
TraesCS2D02G400500	miR156d-3p
TraesCS2D02G245624	miR156d-3p
TraesCS2A02G403371	miR156d-3p
TraesCS7B02G288500	miR156d-3p
TraesCS5A02G104000	miR156d-3p
TraesCS1A02G089100	miR159a
TraesCS3B02G339200	miR159a
TraesCS5A02G418500	miR159a
TraesCS6B02G309600	miR159a
TraesCS2B02G484700	miR159a
TraesCS6D02G053800	miR159a
TraesCS3A02G404300	miR159a
TraesCS3A02G297500	miR159a
TraesCS1B02G318800	miR159a
TraesCS4D02G150600	miR159a
TraesCS1B02G334000	miR159a
TraesCS3D02G147900	miR159a
TraesCS1D02G307500	miR159a
TraesCS5D02G136600	miR159a
TraesCS6D02G261100	miR159a
TraesCS1A02G113100	miR159a
TraesCS7A02G350300	miR159a
TraesCS1A02G217100	miR159a
TraesCS7A02G251700	miR159a
TraesCS3D02G329400	miR159a
TraesCS2B02G261800	miR159a
TraesCS5A02G127700	miR159a
TraesCS3A02G498900	miR159a
TraesCS7A02G377100	miR159a
TraesCS4D02G196300	miR159a
TraesCS4D02G025000	miR159a
TraesCS2A02G486600	miR159a
TraesCS2A02G240200	miR159a
TraesCS4B02G027200	miR159a
TraesCS7A02G387300	miR159a
TraesCS2B02G035100	miR159a
TraesCS2A02G396800	miR159a
TraesCS7D02G177900	miR159a
TraesCS5B02G232400	miR159a
TraesCS6A02G068600	miR159a
TraesCS4D02G130800	miR159a
TraesCS2B02G434400	miR159a
TraesCS7A02G088600	miR159a
TraesCS1A02G308100	miR159a
TraesCS3A02G131700	miR159a
TraesCS4B02G136000	miR159a
TraesCS7A02G094100	miR159a
TraesCS6A02G280800	miR159a
TraesCS4B02G247400	miR159a
TraesCS1B02G411500	miR159a
TraesCS7B02G081600	miR159a
TraesCS2D02G026200	miR159a
TraesCS7B02G139400	miR159a
TraesCS4A02G197900	miR159a
TraesCS4A02G328700	miR159a
TraesCS5B02G126700	miR159a
TraesCS3A02G032000	miR159a
TraesCS3B02G367500	miR159a
TraesCS2D02G111500	miR159a
TraesCS5D02G287500	miR159a
TraesCS5B02G462500	miR159a
TraesCS5D02G045500	miR159a
TraesCS4A02G242300	miR159a
TraesCS7A02G330100	miR159a
TraesCS5D02G135300	miR159a
TraesCS3B02G165300	miR159a
TraesCS6A02G046700	miR159a
TraesCS1B02G242500	miR159a
TraesCS7D02G083900	miR159a
TraesCS5B02G305200	miR159a
TraesCS2A02G325600	miR159a
TraesCS7A02G307800	miR159a
TraesCS3B02G086500	miR159a
TraesCS3A02G026100	miR159a
TraesCS2A02G415400	miR159a
TraesCS4B02G072900	miR159a
TraesCS7D02G446700	miR159a
TraesCS3B02G096900	miR159a
TraesCS3A02G417200	miR159a
TraesCS2B02G122500	miR159a
TraesCS4A02G285800	miR159a
TraesCS1B02G230200	miR159a
TraesCS3A02G336500	miR159a
TraesCS4D02G071700	miR159a
TraesCS7B02G232600	miR159a
TraesCS2D02G456400	miR159a
TraesCS7B02G287000	miR159a
TraesCS5A02G533400	miR159a
TraesCS5B02G420700	miR159a
TraesCS7A02G268100	miR159a
TraesCS2B02G256900	miR159a
TraesCS4A02G388200	miR159a
TraesCS7D02G250200	miR159a
TraesCS1D02G218900	miR159a
TraesCS3A02G107300	miR159a
TraesCS7A02G176600	miR159a
TraesCS7D02G328400	miR159a
TraesCS1A02G321600	miR159a
TraesCS7D02G373400	miR159a
TraesCS4D02G115300	miR159a
TraesCS2D02G237900	miR159a
TraesCS6B02G124400	miR159a
TraesCS2A02G263700	miR159a
TraesCS4A02G462700	miR159a
TraesCS3B02G052200	miR159a
TraesCS6B02G466000	miR159a
TraesCS2A02G101800	miR159a
TraesCS7B02G325800	miR159a
TraesCS6B02G033300	miR159a
TraesCS2D02G412500	miR159a
TraesCS6D02G066400	miR159a
TraesCS4B02G117600	miR159a
TraesCS5B02G421000	miR159a
TraesCS4A02G164700	miR159a
TraesCS6D02G126900	miR159a
TraesCS7D02G089500	miR159a
TraesCS5D02G311700	miR159a
TraesCS7A02G458700	miR159a
TraesCS5B02G039600	miR159a
TraesCS2B02G257800	miR159a
TraesCS7B02G357900	miR159a
TraesCS7B02G031000	miR159a
TraesCS1D02G364500	miR159a
TraesCS7B02G278400	miR159a
TraesCS3B02G259900	miR159a
TraesCS5D02G426700	miR159a
TraesCS6A02G321400	miR159a
TraesCS3D02G029500	miR159a
TraesCS4A02G225600	miR159a
TraesCS5A02G038100	miR159a
TraesCS2D02G463600	miR159a
TraesCS3A02G026100	miR159b-3p
TraesCS2D02G095300	miR160a-3p
TraesCS2B02G112100	miR160a-3p
TraesCS1D02G167400	miR160d-3p
TraesCS2B02G013000	miR164b-3p
TraesCS7A02G008100	miR164b-3p
TraesCS2D02G486600	miR164b-3p
TraesCS7A02G264300	miR164b-3p
TraesCS7B02G162300	miR164b-3p
TraesCS7D02G265200	miR164b-3p
TraesCS3D02G205700	miR165a-5p
TraesCS4D02G074200	miR165a-5p
TraesCS3A02G199400	miR165a-5p
TraesCS7B02G497100	miR165a-5p
TraesCS3B02G229100	miR165a-5p
TraesCS7A02G499900	miR165a-5p
TraesCS1D02G290700	miR165a-5p
TraesCS4B02G353600	miR165a-5p
TraesCSU02G189500	miR165a-5p
TraesCSU02G180900	miR165a-5p
TraesCS3B02G232000	miR165a-5p
TraesCS7D02G486800	miR165a-5p
TraesCS3A02G199000	miR165a-5p
TraesCSU02G181000	miR165a-5p
TraesCS2A02G334300	miR165a-5p
TraesCS4A02G239500	miR165a-5p
TraesCS6B02G009000	miR165a-5p
TraesCS7A02G160800	miR167e-3p
TraesCS2A02G063400	miR167e-3p
TraesCS1B02G000100	miR167e-3p
TraesCS1B02G338600	miR167e-3p
TraesCS7D02G161900	miR167e-3p
TraesCS7B02G065800	miR167e-3p
TraesCS4A02G362400	miR167e-3p
TraesCS5A02G486800	miR167e-3p
TraesCS5B02G500700	miR167e-3p
TraesCS1A02G325500	miR167e-3p
TraesCS5D02G501000	miR167e-3p
TraesCSU02G015400	miR167e-3p
TraesCS1D02G327100	miR167e-3p
TraesCS7D02G549700	miR167f-3p
TraesCS7D02G374400	miR167f-3p
TraesCS7A02G377600	miR167f-3p
TraesCS3B02G249800	miR167f-3p
TraesCS3A02G219400	miR167f-3p
TraesCS7A02G041000	miR167f-3p
TraesCS7D02G438300	miR167f-3p
TraesCS3D02G233100	miR167f-3p
TraesCS7B02G279300	miR167f-3p
TraesCS7A02G449000	miR167f-3p
TraesCS1B02G361000	miR169a-3p
TraesCS1D02G333000	miR169a-3p
TraesCS3A02G177900	miR169a-3p
TraesCS2A02G030900	miR169e
TraesCS2D02G179600	miR169e
TraesCS2A02G172500	miR169e
TraesCS4D02G033700	miR169e
TraesCS4D02G289600	miR169e
TraesCS5B02G028500	miR169e
TraesCS5A02G373500	miR169e
TraesCS6B02G366100	miR169e
TraesCS6A02G335400	miR169e
TraesCS4B02G290400	miR169e
TraesCS4A02G277300	miR169e
TraesCS6D02G315300	miR169e
TraesCS3A02G177900	miR169e
TraesCS2B02G198700	miR169e
TraesCS5D02G383000	miR169e
TraesCS4B02G044000	miR169v
TraesCS4B02G217800	miR169v
TraesCS4A02G086600	miR169v
TraesCS4D02G218100	miR169v
TraesCS7D02G313600	miR169v
TraesCS2A02G577700	miR169v
TraesCS3D02G368800	miR169v
TraesCS6D02G202600	miR1846e
TraesCS6B02G249100	miR1846e
TraesCS4D02G181100	miR1858a
TraesCS5B02G232900	miR1858a
TraesCS7B02G129700	miR1863a
TraesCS4A02G148300	miR1863a
TraesCS3D02G491800	miR1877
TraesCS7A02G021110	miR1877
TraesCS7A02G159400	miR1886.1
TraesCS4A02G428300	miR1886.1
TraesCS5A02G378200	miR1886.1
TraesCS6B02G128000	miR1886.1
TraesCS7B02G312500	miR1886.1
TraesCS5D02G388200	miR1886.1
TraesCS3A02G221000	miR1886.1
TraesCS7A02G061500	miR1886.1
TraesCS4A02G427300	miR1886.1
TraesCS7D02G160200	miR1886.1
TraesCS6B02G056900	miR1886.1
TraesCS4D02G067500	miR1886.1
TraesCS7D02G056400	miR1886.1
TraesCS2A02G554800	miR1886.1
TraesCS3D02G231600	miR1886.1
TraesCS4A02G246400	miR1886.1
TraesCS7D02G406100	miR1886.1
TraesCS4B02G068400	miR1886.1
TraesCS7B02G063800	miR1886.1
TraesCS6A02G099800	miR1886.1
TraesCS3D02G339400	miR1886.1
TraesCS6D02G048400	miR1886.1
TraesCS6A02G041900	miR1886.1
TraesCS7A02G054500	miR1886.1
TraesCS6D02G082600	miR1886.1
TraesCS4D02G247200	miR1886.1
TraesCS5B02G381800	miR1886.1
TraesCS3B02G377400	miR1886.1
TraesCS3B02G251200	miR1886.1
TraesCS7D02G426000	miR1886.1
TraesCS4B02G300700	miR2088-5p
TraesCS6A02G311200	miR2104
TraesCS5A02G235800	miR2104
TraesCS6B02G410200	miR2104
TraesCS4B02G110900	miR2104
TraesCS6B02G261700	miR2104
TraesCS7D02G028400	miR2104
TraesCS2D02G034000	miR2104
TraesCS4A02G207400	miR2104
TraesCS1B02G277800	miR2104
TraesCS3D02G310200	miR2104
TraesCS4D02G191900	miR2104
TraesCS1D02G417900	miR2104
TraesCS3D02G272900	miR2104
TraesCS3A02G273600	miR2104
TraesCS4D02G282500	miR2104
TraesCS4D02G108600	miR2104
TraesCS1D02G248600	miR2104
TraesCS7A02G558700	miR2104
TraesCS5B02G013000	miR2104
TraesCS3A02G321100	miR2104
TraesCS7A02G441000	miR2104
TraesCS2B02G105100	miR2104
TraesCS1A02G354700	miR2104
TraesCS3B02G307300	miR2104
TraesCS4A02G457500	miR2104
TraesCS7A02G031900	miR2104
TraesCS6B02G288900	miR2104
TraesCS3A02G498300	miR2104
TraesCS4B02G145100	miR2104
TraesCS7B02G197400	miR2104
TraesCS7D02G322500	miR2104
TraesCS7D02G200100	miR2104
TraesCS3A02G007400	miR2104
TraesCS7A02G324400	miR2104
TraesCS6B02G304200	miR2104
TraesCS5B02G088000	miR2104
TraesCS4A02G322400	miR2104
TraesCS2B02G323900	miR2104
TraesCS2A02G211300	miR2104
TraesCS6B02G341400	miR2104
TraesCS5D02G242900	miR2104
TraesCS4B02G177300	miR2104
TraesCS1D02G159700	miR2104
TraesCS7D02G488700	miR2104
TraesCS6B02G077800	miR2104
TraesCS1A02G410300	miR2104
TraesCSU02G058200	miR2104
TraesCS6B02G178500	miR2104
TraesCS1D02G270500	miR2104
TraesCS7D02G320500	miR2104
TraesCS6D02G290500	miR2104
TraesCS3B02G446900	miR2104
TraesCS6A02G034300	miR2104
TraesCS7B02G039600	miR2104
TraesCS3A02G239700	miR2104
TraesCS6A02G220200	miR2104
TraesCS7B02G071800	miR2104
TraesCS4A02G166700	miR2104
TraesCS4D02G060100	miR2104
TraesCS4A02G113500	miR2104
TraesCS1A02G162700	miR2104
TraesCS3D02G164900	miR2104
TraesCS4B02G190600	miR2104
TraesCS6D02G215000	miR2104
TraesCS5D02G568000	miR2104
TraesCS7D02G091500	miR2104
TraesCS5B02G493000	miR2104
TraesCS2D02G042400	miR2104
TraesCS2B02G236900	miR2104
TraesCS2B02G055700	miR2104
TraesCS6B02G306600	miR2104
TraesCS5A02G183700	miR2104
TraesCS2B02G344900	miR2104
TraesCS5D02G141000	miR2104
TraesCS5D02G094200	miR2104
TraesCS5B02G556000	miR2104
TraesCS2B02G414900	miR2104
TraesCS5A02G333800	miR2104
TraesCS1B02G440200	miR2104
TraesCS7A02G167200	miR2104
TraesCS3D02G464600	miR2104
TraesCS1D02G362200	miR2104
TraesCS2D02G365000	miR2104
TraesCS6D02G242300	miR2104
TraesCS5B02G234200	miR2104
TraesCS7B02G242500	miR2105
TraesCS3D02G435900	miR2105
TraesCS6B02G313900	miR2105
TraesCS4B02G045000	miR2105
TraesCS3B02G477100	miR2105
TraesCS6A02G285100	miR2105
TraesCS6D02G265500	miR2105
TraesCS1A02G135700	miR2275b
TraesCS1B02G150400	miR2275b
TraesCS2D02G255600	miR2275b
TraesCS1D02G131200	miR2275b
TraesCS2D02G374200	miR2275b
TraesCS1A02G175000	miR2275b
TraesCS7D02G051700	miR2275b
TraesCS6D02G135900	miR2275b
TraesCS1D02G164100	miR2275b
TraesCS4D02G165500	miR2275b
TraesCS1B02G189700	miR2275b
TraesCS7D02G118600	miR2275b-3p
TraesCS7A02G120900	miR2275b-3p
TraesCS3B02G035100	miR2275b-3p
TraesCS3B02G039000	miR2275b-5p
TraesCS6D02G402900	miR2275b-5p
TraesCS2A02G142900	miR2275b-5p
TraesCS2D02G146200	miR2275b-5p
TraesCS2B02G168000	miR2275b-5p
TraesCS7B02G373600	miR2607
TraesCS5B02G556200	miR2619a
TraesCS1B02G413500	miR2619a
TraesCS2B02G598000	miR2619a
TraesCS1A02G006800	miR2619a
TraesCS1D02G393900	miR2619a
TraesCS1A02G385800	miR2619a
TraesCS3D02G211000	miR2619a
TraesCS6A02G373000	miR2619a
TraesCS4D02G345500	miR2619a
TraesCS6D02G357100	miR2619a
TraesCS6B02G410800	miR2619a
TraesCS1A02G386100	miR2619a
TraesCS2D02G058200	miR2652a
TraesCS1D02G065000	miR2652a
TraesCS1B02G082500	miR2652a
TraesCS3D02G007700	miR2670f
TraesCS2B02G007900	miR2670f
TraesCS2D02G591400	miR2670f
TraesCS6B02G182500	miR2670f
TraesCS1B02G330600	miR2670f
TraesCS2D02G591600	miR2670f
TraesCS6D02G312900	miR2670f
TraesCS6D02G144400	miR2670f
TraesCS5D02G271100	miR2670f
TraesCS1D02G318300	miR2670f
TraesCS6A02G209200	miR2670f
TraesCS7D02G081800	miR2670f
TraesCS6B02G143400	miR2670f
TraesCS3D02G070700	miR2670f
TraesCS2D02G591700	miR2670f
TraesCS7A02G360700	miR2670f
TraesCS1B02G330500	miR2670f
TraesCS1D02G317900	miR2670f
TraesCS6B02G011400	miR2670f
TraesCS2D02G591800	miR2670f
TraesCS1A02G049300	miR2905
TraesCS5D02G271800	miR2913
TraesCS6A02G220000	miR2913
TraesCS6D02G215200	miR2913
TraesCS7B02G427400	miR2913
TraesCS6D02G170400	miR2928
TraesCS4A02G472800	miR2928
TraesCS7A02G420600	miR2947
TraesCS3D02G177200	miR2947
TraesCS7B02G360400	miR2947
TraesCS1B02G381400	miR2947
TraesCS6D02G045400	miR2947
TraesCS5B02G263000	miR2947
TraesCS6B02G054500	miR2947
TraesCS7D02G447700	miR2947
TraesCS5A02G263600	miR2947
TraesCS5D02G324000	miR2947
TraesCS5B02G137200	miR2947
TraesCS3D02G177300	miR2947
TraesCS2B02G051800	miR319-5p
TraesCS7B02G204300	miR319-5p
TraesCS4B02G257000	miR319-5p
TraesCS2A02G039200	miR319-5p
TraesCS7A02G303900	miR319-5p
TraesCS7D02G299400	miR319-5p
TraesCS4A02G139300	miR319a
TraesCS7A02G103700	miR319a
TraesCS1D02G317000	miR319a
TraesCS2D02G400400	miR319a
TraesCS2B02G421200	miR319a
TraesCS4B02G154300	miR319a
TraesCS1A02G317000	miR319a
TraesCS1B02G329400	miR319a
TraesCS2A02G403300	miR319a
TraesCS1A02G089100	miR319p
TraesCS4D02G150600	miR319p
TraesCS7B02G223400	miR319p
TraesCS7D02G199900	miR319p
TraesCS7A02G088600	miR319p
TraesCS3B02G339200	miR319p
TraesCS2B02G434400	miR319p
TraesCS5A02G127700	miR319p
TraesCS5B02G232400	miR319p
TraesCS4D02G312400	miR319p
TraesCS6A02G068600	miR319p
TraesCS2A02G396800	miR319p
TraesCS2B02G035100	miR319p
TraesCS5B02G413200	miR319p
TraesCS6B02G309600	miR319p
TraesCS7D02G177900	miR319p
TraesCS4B02G148600	miR319p
TraesCS7A02G387300	miR319p
TraesCS4B02G027200	miR319p
TraesCS4D02G025000	miR319p
TraesCS1B02G025500	miR319p
TraesCS7B02G081600	miR319p
TraesCS7B02G139400	miR319p
TraesCS2D02G026200	miR319p
TraesCS1B02G411500	miR319p
TraesCS3A02G132100	miR319p
TraesCS6B02G294100	miR319p
TraesCS6A02G280800	miR319p
TraesCS1D02G229600	miR319p
TraesCS3A02G131700	miR319p
TraesCS2B02G261800	miR319p
TraesCS7A02G251700	miR319p
TraesCS3D02G329400	miR319p
TraesCS7A02G350300	miR319p
TraesCS1A02G217100	miR319p
TraesCS1A02G113100	miR319p
TraesCS6D02G261100	miR319p
TraesCS4A02G276800	miR319p
TraesCS3D02G147900	miR319p
TraesCS3A02G297500	miR319p
TraesCS3A02G404300	miR319p
TraesCS1D02G230000	miR319p
TraesCS6A02G044200	miR319p
TraesCS2A02G486600	miR319p
TraesCS2A02G231700	miR319p
TraesCS7A02G377100	miR319p
TraesCS2A02G415400	miR319p
TraesCS2A02G325600	miR319p
TraesCS4A02G328700	miR319p
TraesCS3B02G086500	miR319p
TraesCS7D02G276200	miR319p
TraesCS3A02G026100	miR319p
TraesCS7A02G307800	miR319p
TraesCS4D02G034200	miR319p
TraesCS2B02G290200	miR319p
TraesCS7B02G232600	miR319p
TraesCS5A02G302800	miR319p
TraesCS3A02G336500	miR319p
TraesCS7D02G083900	miR319p
TraesCS1A02G228000	miR319p
TraesCS4A02G285800	miR319p
TraesCS1B02G230200	miR319p
TraesCS3D02G076100	miR319p
TraesCS4A02G197900	miR319p
TraesCS7D02G446700	miR319p
TraesCS5A02G438600	miR319p
TraesCS3B02G096900	miR319p
TraesCS1B02G242200	miR319p
TraesCS2D02G111500	miR319p
TraesCS5D02G287500	miR319p
TraesCS2A02G276300	miR319p
TraesCS4A02G060200	miR319p
TraesCS3B02G367500	miR319p
TraesCS5B02G126700	miR319p
TraesCS3B02G307500	miR319p
TraesCS4A02G414700	miR319p
TraesCS1B02G133200	miR319p
TraesCS3B02G589300	miR319p
TraesCS3D02G224600	miR319p
TraesCS5D02G135300	miR319p
TraesCS3B02G165300	miR319p
TraesCS1B02G466000	miR319p
TraesCS4B02G211200	miR319p
TraesCS2A02G263700	miR319p
TraesCS4A02G388200	miR319p
TraesCS6B02G124400	miR319p
TraesCS6D02G162700	miR319p
TraesCS4D02G115300	miR319p
TraesCS2A02G101800	miR319p
TraesCS1A02G228200	miR319p
TraesCS2B02G141800	miR319p
TraesCS5B02G056300	miR319p
TraesCS1A02G228100	miR319p
TraesCS5D02G341200	miR319p
TraesCS7A02G268100	miR319p
TraesCS5A02G533400	miR319p
TraesCS7B02G287000	miR319p
TraesCS1B02G000600	miR319p
TraesCS7D02G373400	miR319p
TraesCS7D02G328400	miR319p
TraesCS4D02G126800	miR319p
TraesCS7A02G176600	miR319p
TraesCS2D02G122900	miR319p
TraesCS7D02G250200	miR319p
TraesCS1D02G218900	miR319p
TraesCS7B02G357900	miR319p
TraesCS1D02G267600	miR319p
TraesCS2A02G272000	miR319p
TraesCS1B02G242400	miR319p
TraesCS7A02G458700	miR319p
TraesCS5B02G441400	miR319p
TraesCS2D02G275300	miR319p
TraesCS6A02G321400	miR319p
TraesCS4A02G225600	miR319p
TraesCS7B02G278400	miR319p
TraesCS2A02G120900	miR319p
TraesCSU02G211000	miR319p
TraesCS6D02G066400	miR319p
TraesCS4B02G117600	miR319p
TraesCS5A02G336500	miR319p
TraesCS2D02G412500	miR319p
TraesCS6B02G461900	miR319p
TraesCS1D02G029500	miR319p
TraesCS6D02G158500	miR319p
TraesCS6D02G050500	miR3449-5p
TraesCS4D02G052600	miR3449-5p
TraesCS6A02G045400	miR3449-5p
TraesCS6A02G054700	miR3449-5p
TraesCS3B02G267200	miR3449-5p
TraesCS6D02G050800	miR3449-5p
TraesCS6B02G453200	miR3449-5p
TraesCS7D02G454800	miR3449-5p
TraesCS2A02G105900	miR3449-5p
TraesCS2B02G122900	miR3449-5p
TraesCS7B02G368300	miR3449-5p
TraesCS4A02G262500	miR3449-5p
TraesCSU02G250100	miR3449-5p
TraesCS7A02G095100	miR3449-5p
TraesCS2B02G161900	miR3449-5p
TraesCS2D02G105500	miR3449-5p
TraesCS1A02G212800	miR3449-5p
TraesCS6D02G051000	miR3449-5p
TraesCS6B02G060100	miR3449-5p
TraesCS2B02G568400	miR3449-5p
TraesCS2B02G259500	miR3449-5p
TraesCS1D02G215700	miR3449-5p
TraesCS2A02G138000	miR3449-5p
TraesCS1B02G035500	miR3449-5p
TraesCS1B02G035600	miR3449-5p
TraesCS6D02G051200	miR3449-5p
TraesCS1B02G153000	miR3522a
TraesCS6A02G181300	miR3522a
TraesCS6B02G292500	miR3522a
TraesCS1B02G259700	miR3522a
TraesCS1A02G249000	miR3522a
TraesCS3B02G339400	miR3522a
TraesCS1B02G150600	miR3633a-5p
TraesCS1D02G051400	miR3633a-5p
TraesCS3A02G407800	miR3633a-5p
TraesCS1D02G415200	miR3633a-5p
TraesCS6D02G227300	miR3633a-5p
TraesCS1B02G385100	miR3633a-5p
TraesCS4A02G072300	miR3633a-5p
TraesCS1D02G212200	miR3633a-5p
TraesCS5B02G066800	miR3633a-5p
TraesCS2A02G176000	miR3633a-5p
TraesCS1B02G310700	miR3633a-5p
TraesCS2D02G190600	miR3633a-5p
TraesCS5A02G351000	miR3633a-5p
TraesCS2D02G388800	miR3633a-5p
TraesCS5D02G078800	miR3633a-5p
TraesCS6A02G245000	miR3633a-5p
TraesCS3B02G173800	miR3633a-5p
TraesCS1A02G366600	miR3633a-5p
TraesCS4A02G004300	miR3633a-5p
TraesCS6B02G255900	miR3633a-5p
TraesCS2A02G389900	miR3633a-5p
TraesCS6B02G119900	miR3633a-5p
TraesCS6B02G095200	miR3633a-5p
TraesCS6D02G161200	miR3633a-5p
TraesCS5B02G393100	miR3633a-5p
TraesCS3D02G403000	miR3633a-5p
TraesCS7B02G223700	miR3633a-5p
TraesCS6D02G035300	miR3633a-5p
TraesCS4B02G300700	miR3633a-5p
TraesCS6D02G212200	miR3633a-5p
TraesCS6D02G080500	miR3633a-5p
TraesCS2B02G409300	miR3633a-5p
TraesCS2D02G488500	miR3633a-5p
TraesCS6B02G279300	miR3633a-5p
TraesCS4B02G376800	miR3633a-5p
TraesCS3D02G355200	miR3633a-5p
TraesCS6A02G347800	miR3633a-5p
TraesCS1A02G109100	miR3633a-5p
TraesCS3B02G440500	miR3633a-5p
TraesCS2A02G182800	miR3633a-5p
TraesCS4B02G086400	miR3696
TraesCS5D02G006200	miR3696
TraesCS1A02G184400	miR3696
TraesCS4A02G229700	miR3696
TraesCS2D02G041600	miR3712
TraesCS6A02G256400	miR390a-5p
TraesCS2B02G607200	miR390a-5p
TraesCS1D02G452700	miR390a-5p
TraesCS7D02G150200	miR390a-5p
TraesCS2B02G385900	miR390a-5p
TraesCS1D02G120300	miR390a-5p
TraesCS7A02G148600	miR390a-5p
TraesCS2D02G599300	miR390a-5p
TraesCS2A02G580000	miR390a-5p
TraesCS1A02G073200	miR390a-5p
TraesCS6D02G237600	miR390a-5p
TraesCS3B02G371700	miR390a-5p
TraesCS1A02G149400	miR390a-5p
TraesCS5D02G496200	miR390a-5p
TraesCS3D02G333600	miR390a-5p
TraesCS3A02G340100	miR390a-5p
TraesCS1A02G444500	miR390a-5p
TraesCS2A02G368700	miR390a-5p
TraesCS4A02G240200	miR390a-5p
TraesCS1D02G146700	miR390a-5p
TraesCS4D02G073300	miR390a-5p
TraesCS7B02G052200	miR390a-5p
TraesCS6B02G269000	miR390a-5p
TraesCS6A02G122700	miR391a-3p
TraesCS6D02G112900	miR391a-3p
TraesCS6D02G199100	miR391a-3p
TraesCS4B02G228300	miR391a-3p
TraesCS3B02G056000	miR391a-3p
TraesCS6B02G150900	miR391a-3p
TraesCS3B02G055835	miR391a-3p
TraesCS6B02G246400	miR391a-3p
TraesCS3D02G428200	miR394a
TraesCS1D02G440900	miR394a
TraesCS3A02G537300	miR394a
TraesCS6A02G150300	miR394a
TraesCS3B02G470300	miR394a
TraesCS3A02G435400	miR394a
TraesCS4A02G400100	miR394a
TraesCS7D02G007600	miR395d-5p
TraesCS2A02G543600	miR395d-5p
TraesCS1D02G044300	miR397a
TraesCS1D02G283000	miR397a
TraesCS1A02G283400	miR397a
TraesCS3A02G360600	miR397a
TraesCS5A02G151400	miR397a
TraesCS4B02G208000	miR397a
TraesCS5B02G149900	miR397a
TraesCS3B02G379900	miR397a
TraesCS1B02G293100	miR397a
TraesCS2B02G233700	miR397a
TraesCS1D02G282600	miR397a
TraesCS4A02G096400	miR397a
TraesCS1B02G292600	miR397a
TraesCS2D02G267200	miR397a
TraesCS1D02G044600	miR397a
TraesCS5D02G156500	miR397a
TraesCS4D02G208900	miR397a
TraesCS2B02G287000	miR397a
TraesCS3A02G348000	miR397a
TraesCS3B02G393000	miR397a
TraesCS6A02G134500	miR397a
TraesCS2D02G209400	miR397a
TraesCS2B02G233500	miR397a
TraesCS3D02G341600	miR397a
TraesCS1A02G043900	miR397a
TraesCS1A02G283900	miR397a
TraesCS2D02G209800	miR397a
TraesCS3D02G354400	miR397a
TraesCS1B02G056900	miR397a
TraesCS2B02G380500	miR398f-5p
TraesCS2D02G360000	miR398f-5p
TraesCS3B02G449800	miR398f-5p
TraesCS5D02G553700	miR398f-5p
TraesCS4A02G322600	miR398f-5p
TraesCS5B02G555800	miR398f-5p
TraesCS1B02G225300	miR408-5p
TraesCS5D02G365600	miR408-5p
TraesCS4A02G087100	miR408-5p
TraesCS1D02G214700	miR408-5p
TraesCS2A02G007500	miR408-5p
TraesCS1A02G211500	miR408-5p
TraesCS1D02G197500	miR408-5p
TraesCS5D02G417400	miR408-5p
TraesCS7D02G413700	miR408-5p
TraesCS1B02G208600	miR408-5p
TraesCS7D02G436300	miR414
TraesCS3B02G075800	miR414
TraesCS7B02G040700	miR414
TraesCS3B02G097100	miR414
TraesCS7D02G166300	miR415
TraesCS4A02G229800	miR415
TraesCS4D02G362400	miR415
TraesCS2B02G147700	miR415
TraesCS1A02G362600	miR415
TraesCS2D02G128300	miR415
TraesCS4B02G086300	miR415
TraesCS4D02G084000	miR415
TraesCS7A02G165300	miR415
TraesCS2A02G125200	miR415
TraesCS5A02G538200	miR415
TraesCS6B02G098300	miR419
TraesCS3A02G056100	miR419
TraesCS2D02G559600	miR419
TraesCS1B02G312600	miR4351
TraesCS2D02G582400	miR4374b
TraesCS3A02G117500	miR4374b
TraesCS5D02G544300	miR4392
TraesCSU02G014500	miR4392
TraesCS5D02G544800	miR4392
TraesCS5B02G168800	miR4392
TraesCS2D02G410900	miR4392
TraesCS2B02G527100	miR4392
TraesCS2B02G051500	miR4392
TraesCS5B02G095000	miR4392
TraesCS1A02G210200	miR4392
TraesCS6B02G200300	miR4392
TraesCS2D02G404700	miR4392
TraesCS4A02G347800	miR4392
TraesCS2D02G059900	miR4392
TraesCS1B02G155200	miR4392
TraesCS5B02G513800	miR4392
TraesCS5B02G287000	miR4392
TraesCS5A02G496700	miR4392
TraesCS7D02G217400	miR4392
TraesCS7D02G396700	miR4392
TraesCS5D02G023200	miR4392
TraesCS4A02G333600	miR4392
TraesCS6A02G172400	miR4392
TraesCS1B02G230200	miR4392
TraesCS3D02G148400	miR4392
TraesCS3B02G279400	miR4392
TraesCS5D02G489200	miR4392
TraesCS6B02G219200	miR4392
TraesCS2A02G485700	miR4392
TraesCS4B02G363400	miR4392
TraesCSU02G142700	miR4392
TraesCS2D02G146600	miR4392
TraesCS5D02G090800	miR4392
TraesCS7B02G123000	miR4392
TraesCS4A02G346700	miR4392
TraesCS2A02G345500	miR4392
TraesCS3A02G255000	miR4392
TraesCS4A02G391700	miR4392
TraesCS7A02G444800	miR4392
TraesCS2B02G625600	miR4392
TraesCS6B02G391300	miR4392
TraesCS2D02G558100	miR4392
TraesCS7B02G180900	miR4392
TraesCS3B02G557500	miR4392
TraesCS2B02G228200	miR4392
TraesCS1D02G104200	miR4392
TraesCS7B02G240600	miR4392
TraesCS5D02G539200	miR4392
TraesCS7D02G165500	miR4392
TraesCS7D02G324300	miR4392
TraesCS1A02G223000	miR4392
TraesCS5B02G120200	miR4392
TraesCS2B02G431500	miR4392
TraesCSU02G019600	miR4392
TraesCS4B02G080300	miR4392
TraesCS7D02G222500	miR4392
TraesCS5A02G547700	miR4392
TraesCS2D02G417300	miR4392
TraesCS6A02G264900	miR4392
TraesCS7A02G403200	miR4392
TraesCS4B02G164300	miR4392
TraesCS7A02G452100	miR4392
TraesCS5B02G394600	miR4392
TraesCS1A02G264700	miR4392
TraesCS4B02G141600	miR4392
TraesCS6B02G251900	miR4392
TraesCS7A02G141100	miR4392
TraesCS1B02G056500	miR4392
TraesCS5B02G222500	miR4392
TraesCS7B02G206100	miR4392
TraesCS1A02G263900	miR4392
TraesCS1A02G090300	miR4392
TraesCS7D02G293800	miR4392
TraesCS2A02G023500	miR4392
TraesCS6D02G066800	miR4392
TraesCS7B02G491700	miR4392
TraesCS5A02G475800	miR4392
TraesCS3B02G284800	miR4392
TraesCS3B02G141200	miR4392
TraesCS4B02G003100	miR4392
TraesCS4B02G356700	miR4392
TraesCS4A02G350900	miR4392
TraesCS7D02G160400	miR4392
TraesCS3B02G406000	miR4392
TraesCS2B02G056900	miR4392
TraesCS7D02G091000	miR4392
TraesCSU02G156500	miR4392
TraesCS1A02G225600	miR4392
TraesCS2B02G596600	miR4392
TraesCS7A02G257800	miR4392
TraesCS4B02G232400	miR4392
TraesCS4A02G186700	miR4392
TraesCS2D02G311500	miR4392
TraesCS1A02G406700	miR4392
TraesCS7A02G380500	miR4392
TraesCS6B02G063800	miR4392
TraesCS1B02G325200	miR4392
TraesCS5D02G032300	miR4416c-5p
TraesCS5B02G023600	miR4416c-5p
TraesCS6B02G322700	miR444b.1
TraesCS6A02G292300	miR444b.1
TraesCS2A02G337900	miR444b.1
TraesCS2D02G084600	miR444b.1
TraesCS6D02G273500	miR444b.1
TraesCS1D02G142700	miR444b.1
TraesCS2B02G344000	miR444b.1
TraesCS2D02G325000	miR444b.1
TraesCS2B02G395100	miR477e-3p
TraesCS7B02G089600	miR482d-5p
TraesCS7B02G462800	miR482d-5p
TraesCS5B02G034400	miR482d-5p
TraesCS7D02G186400	miR482d-5p
TraesCS1D02G117200	miR482d-5p
TraesCS2A02G081300	miR482d-5p
TraesCS7A02G027100	miR482d-5p
TraesCS6A02G210100	miR482d-5p
TraesCS7D02G358300	miR482d-5p
TraesCS4D02G073400	miR482d-5p
TraesCS3D02G298000	miR482d-5p
TraesCS3B02G211300	miR482d-5p
TraesCS7B02G090000	miR482d-5p
TraesCS3D02G025400	miR482d-5p
TraesCS3A02G303800	miR482d-5p
TraesCS2B02G284200	miR482d-5p
TraesCS7A02G195200	miR482d-5p
TraesCS6D02G193300	miR482d-5p
TraesCS3D02G384200	miR482d-5p
TraesCS3A02G181200	miR482d-5p
TraesCS7A02G185000	miR482d-5p
TraesCS3D02G186100	miR482d-5p
TraesCS5B02G278300	miR482d-5p
TraesCS2A02G485600	miR482d-5p
TraesCS5B02G298600	miR482d-5p
TraesCS7A02G205200	miR482d-5p
TraesCS6B02G238900	miR482d-5p
TraesCS3D02G303000	miR482d-5p
TraesCS5B02G565000	miR482d-5p
TraesCS2A02G037000	miR482d-5p
TraesCS2A02G007400	miR5025
TraesCS1B02G154800	miR5050
TraesCS2A02G393900	miR5050
TraesCS2D02G315200	miR5050
TraesCS5D02G006800	miR5050
TraesCS5B02G157700	miR5050
TraesCS7A02G093900	miR5050
TraesCS7A02G416600	miR5050
TraesCS5A02G160000	miR5050
TraesCS1D02G215000	miR5050
TraesCS2A02G317300	miR5050
TraesCS2D02G018700	miR5050
TraesCS2B02G411900	miR5050
TraesCS5D02G165100	miR5050
TraesCS3D02G492100	miR5062a
TraesCS1D02G445200	miR5070-3p
TraesCS4B02G015000	miR5070-3p
TraesCS4B02G131500	miR5070-3p
TraesCS4D02G240700	miR5072
TraesCS7D02G361300	miR5072
TraesCS4B02G023800	miR5073
TraesCS4A02G290400	miR5073
TraesCS3B02G470100	miR5083
TraesCS3A02G435100	miR5083
TraesCS7D02G516500	miR5139
TraesCS2D02G037800	miR5139
TraesCS4D02G323300	miR5139
TraesCS3D02G335600	miR5139
TraesCS3D02G520300	miR5139
TraesCS2D02G151900	miR5139
TraesCS4B02G326500	miR5139
TraesCS3B02G373900	miR5139
TraesCS1D02G131800	miR5139
TraesCS4A02G415000	miR5139
TraesCS3D02G335700	miR5139
TraesCS3A02G341900	miR5139
TraesCS3D02G095000	miR5139
TraesCS3A02G382700	miR5139
TraesCSU02G125100	miR5139
TraesCS3B02G583300	miR5139
TraesCS6A02G012300	miR5139
TraesCS1A02G166900	miR5139
TraesCS5A02G498600	miR5139
TraesCS5A02G341800	miR5139
TraesCS3A02G341800	miR5139
TraesCS2D02G126800	miR5139a
TraesCS2A02G124000	miR5139a
TraesCS4B02G326500	miR5139a
TraesCS2B02G145900	miR5139a
TraesCS5A02G498600	miR5139a
TraesCS6A02G012300	miR5139a
TraesCS2D02G037800	miR5139a
TraesCS4D02G323300	miR5139a
TraesCS3B02G511400	miR5144-5p
TraesCS7D02G548400	miR5144-5p
TraesCS4D02G031500	miR5144-5p
TraesCS3B02G282600	miR5144-5p
TraesCS3B02G520100	miR5144-5p
TraesCS5A02G503400	miR5144-5p
TraesCS7D02G369300	miR5144-5p
TraesCS7B02G355200	miR5144-5p
TraesCS4A02G279400	miR5144-5p
TraesCS4B02G033000	miR5144-5p
TraesCS3D02G471500	miR5144-5p
TraesCS7D02G259100	miR5144-5p
TraesCS2A02G556600	miR5144-5p
TraesCS2A02G211800	miR5144-5p
TraesCS3B02G306900	miR5144-5p
TraesCS6D02G112400	miR5144-5p
TraesCS3D02G272600	miR5144-5p
TraesCS7A02G454600	miR5144-5p
TraesCS4A02G278900	miR5144-5p
TraesCS1D02G270000	miR5144-5p
TraesCS3B02G039300	miR5144-5p
TraesCS6B02G150600	miR5144-5p
TraesCS3D02G036400	miR5144-5p
TraesCS3D02G145900	miR5144-5p
TraesCS6A02G122300	miR5144-5p
TraesCS7A02G258300	miR5144-5p
TraesCS2B02G508800	miR5144-5p
TraesCS3A02G469400	miR5144-5p
TraesCS3A02G044500	miR5144-5p
TraesCS7B02G155700	miR5144-5p
TraesCS2B02G228200	miR5161
TraesCS3D02G152600	miR5161
TraesCS7D02G324300	miR5161
TraesCS2D02G558100	miR5161
TraesCS5B02G059000	miR5161
TraesCS3B02G561600	miR5161
TraesCS6B02G235600	miR5161
TraesCS6D02G381500	miR5161
TraesCS3B02G381800	miR5161
TraesCS7D02G248300	miR5161
TraesCS6B02G251900	miR5161
TraesCS7A02G268900	miR5161
TraesCS2D02G059900	miR5161
TraesCS2A02G356300	miR5161
TraesCSU02G046300	miR5161
TraesCS7B02G184300	miR5161
TraesCS6B02G193200	miR5161
TraesCS5B02G560100	miR5161
TraesCS4A02G497800	miR5161
TraesCS7A02G403200	miR5161
TraesCS1A02G300900	miR5161
TraesCS3B02G339300	miR5161
TraesCS5D02G049800	miR5161
TraesCS3A02G390800	miR5161
TraesCS6B02G288400	miR5161
TraesCS5D02G489200	miR5161
TraesCS6D02G299800	miR5161
TraesCS5A02G169400	miR5161
TraesCS7B02G167200	miR5161
TraesCS1A02G350400	miR5161
TraesCS4B02G080300	miR5161
TraesCS6D02G253900	miR5161
TraesCS4B02G157900	miR5161
TraesCS3D02G425500	miR5161
TraesCS6B02G229000	miR5161
TraesCS2D02G404700	miR5161
TraesCS2B02G043000	miR5161
TraesCS6A02G250200	miR5161
TraesCSU02G142700	miR5161
TraesCS2B02G527100	miR5161
TraesCS6B02G299900	miR5161
TraesCS6B02G345400	miR5161
TraesCS6B02G321200	miR5161
TraesCS3A02G300400	miR5161
TraesCS6D02G294300	miR5161
TraesCS3A02G355800	miR5161
TraesCS4A02G391700	miR5161
TraesCS6B02G069300	miR5161
TraesCS6D02G186500	miR5161
TraesCS2B02G124800	miR5161
TraesCS7D02G269500	miR5161
TraesCS4A02G236000	miR5161
TraesCS2B02G610700	miR5161
TraesCS2B02G409600	miR5161
TraesCS1A02G171500	miR5161
TraesCS3A02G297400	miR5161
TraesCS2B02G210900	miR5161
TraesCS6B02G141400	miR5161
TraesCS6B02G005300	miR5161
TraesCS2B02G407600	miR5161
TraesCS6B02G217200	miR5161
TraesCS3A02G209200	miR5161
TraesCS6A02G206100	miR5161
TraesCS3D02G261300	miR5161
TraesCS7B02G491700	miR5161
TraesCS3A02G300500	miR5161
TraesCS6B02G063800	miR5161
TraesCS5A02G344000	miR5161
TraesCS1B02G325200	miR5161
TraesCS2A02G360000	miR5161
TraesCS5D02G392300	miR5161
TraesCS4A02G376400	miR5161
TraesCS5B02G071400	miR5161
TraesCS1A02G225600	miR5161
TraesCS5B02G160800	miR5161
TraesCS6B02G266100	miR5161
TraesCS7D02G183300	miR5161
TraesCS3A02G395600	miR5161
TraesCS7D02G396700	miR5161
TraesCS6A02G315000	miR5161
TraesCS1D02G049100	miR5161
TraesCS2B02G608900	miR5161
TraesCS6B02G362300	miR5161
TraesCS4B02G356700	miR5161
TraesCS5B02G556500	miR5161
TraesCS4A02G350900	miR5161
TraesCSU02G159400	miR5161
TraesCS2A02G246100	miR5161
TraesCS2A02G103500	miR5161
TraesCS3B02G504600	miR5161
TraesCS2B02G343400	miR5161
TraesCS2D02G144400	miR5161
TraesCS1B02G056500	miR5161
TraesCS5B02G222500	miR5161
TraesCS2A02G271800	miR5161
TraesCS7D02G142400	miR5161
TraesCS6D02G066800	miR5161
TraesCS2D02G176100	miR5161
TraesCS6B02G140200	miR5161
TraesCS5D02G544500	miR5168-5p
TraesCS5D02G544300	miR5168-5p
TraesCS5D02G188700	miR5168-5p
TraesCS5A02G183800	miR5168-5p
TraesCS4B02G132100	miR5174b-3p
TraesCSU02G031000	miR5174b-3p
TraesCS1D02G404400	miR5174b-3p
TraesCS7D02G019900	miR5174b-3p
TraesCS1B02G424700	miR5174b-3p
TraesCS4B02G157900	miR5181d
TraesCS3D02G319200	miR5181d
TraesCS3B02G354900	miR5181d
TraesCS7B02G041700	miR5181d
TraesCS2A02G112700	miR5181d
TraesCS7A02G482200	miR5181d
TraesCS7B02G174100	miR5181d
TraesCS7D02G469100	miR5181d
TraesCS4B02G132100	miR5181d
TraesCS3A02G325800	miR5181d
TraesCS7B02G286500	miR5181d
TraesCS4D02G126800	miR5181d
TraesCS1B02G133200	miR5181d
TraesCS7D02G354100	miR5181d
TraesCS6A02G101900	miR5181d
TraesCS3D02G091700	miR5181d
TraesCS4D02G025000	miR5181d
TraesCS6B02G265900	miR5181d
TraesCS7D02G276200	miR5181d
TraesCS7B02G161100	miR5181d
TraesCS2A02G427000	miR5181d
TraesCS4A02G060200	miR5181d
TraesCS1B02G460500	miR5181d
TraesCS4A02G292500	miR5181d
TraesCS3D02G076100	miR5181d
TraesCS3A02G226500	miR5181d
TraesCS3A02G132100	miR5181d
TraesCS4D02G196600	miR5181d
TraesCS7D02G281800	miR5181d
TraesCS2D02G275300	miR5181d
TraesCS6A02G083600	miR5181d
TraesCS7B02G323800	miR5181d
TraesCS7B02G384400	miR5181d
TraesCS6D02G220100	miR5181d
TraesCS7A02G383700	miR5181d
TraesCS2A02G276300	miR5181d
TraesCS1D02G106300	miR5181d
TraesCS2B02G294000	miR5181d
TraesCS7D02G019900	miR5181d
TraesCSU02G031000	miR5181d
TraesCS7D02G531300	miR5181d
TraesCS7D02G083200	miR5181d
TraesCS4B02G196300	miR5181d
TraesCS5D02G503800	miR5181d
TraesCS1B02G178800	miR5205b
TraesCS4A02G149100	miR5205b
TraesCS2B02G215900	miR5205b
TraesCS1D02G156600	miR5205b
TraesCS5D02G214700	miR5205b
TraesCS6B02G212900	miR5205b
TraesCS5A02G298500	miR5205b
TraesCS5D02G350600	miR5205b
TraesCS3B02G231700	miR5205b
TraesCS4B02G145600	miR5205b
TraesCS6A02G106000	miR5205b
TraesCS7A02G084400	miR5205b
TraesCS7D02G405000	miR5205b
TraesCS2B02G213600	miR5205b
TraesCS2D02G180300	miR5205b
TraesCS5A02G486800	miR5205b
TraesCS7B02G131900	miR5205b
TraesCSU02G100300	miR5205b
TraesCS1A02G273600	miR5205b
TraesCS5B02G144900	miR5205b
TraesCS4B02G160100	miR5205b
TraesCS4A02G091300	miR5205b
TraesCS3B02G102200	miR5205b
TraesCS3B02G280500	miR5205b
TraesCS7A02G532400	miR5205b
TraesCS1D02G175400	miR5205b
TraesCS6D02G037000	miR5205b
TraesCS5A02G032500	miR5205b
TraesCS4D02G179000	miR5205b
TraesCS2B02G618200	miR5205b
TraesCS7D02G153100	miR5205b
TraesCS4B02G149900	miR5205b
TraesCS4A02G176000	miR5205b
TraesCS5B02G480100	miR5205b
TraesCS4A02G081300	miR5205b
TraesCS5A02G100200	miR5205b
TraesCS2D02G428100	miR5205b
TraesCS5B02G454800	miR5205b
TraesCS7B02G133400	miR5205b
TraesCS6D02G067400	miR5205b
TraesCS5D02G480800	miR5205b
TraesCS1A02G151000	miR5205b
TraesCS5B02G175100	miR5205b
TraesCS5D02G450600	miR5205b
TraesCS1B02G347700	miR5205b
TraesCS7D02G163900	miR5205b
TraesCS3B02G261400	miR5205b
TraesCS2D02G282800	miR5205b
TraesCS3B02G273800	miR5205b
TraesCS7A02G237000	miR5205b
TraesCS7A02G005800	miR5205b
TraesCS5B02G215600	miR5205b
TraesCS6B02G465800	miR5205b
TraesCS6B02G047100	miR5205b
TraesCS7B02G186500	miR5205b
TraesCS4B02G399000	miR5205b
TraesCS6D02G283500	miR5205b
TraesCS2D02G498300	miR5205b
TraesCS2D02G575800	miR5205b
TraesCS1D02G024500	miR5205b
TraesCS1B02G279300	miR5205b
TraesCS3A02G350900	miR5205b
TraesCS2B02G288400	miR5205b
TraesCS5A02G237800	miR5205b
TraesCS5D02G212000	miR5205b
TraesCS3B02G437300	miR5205b
TraesCS3A02G191900	miR5205b
TraesCS5B02G204100	miR5205b
TraesCS6A02G265500	miR5205b
TraesCS5D02G427200	miR5205b
TraesCS3B02G357900	miR5205b
TraesCSU02G017900	miR5205b
TraesCS7D02G312900	miR5205b
TraesCS3D02G205600	miR5205b
TraesCS6D02G377900	miR5205b
TraesCS4A02G425989	miR5205b
TraesCS7B02G436500	miR5205b
TraesCS4B02G383400	miR5205b
TraesCS3A02G118900	miR5205b
TraesCS2D02G370300	miR5205b
TraesCSU02G105800	miR5205b
TraesCS2B02G152000	miR5205b
TraesCS4B02G313900	miR5205b
TraesCS4A02G234100	miR5205b
TraesCS6D02G378000	miR5205b
TraesCS7D02G024900	miR5205b
TraesCS6D02G039500	miR5205b
TraesCS5D02G055600	miR5205b
TraesCS4A02G150500	miR5205b
TraesCS7B02G117200	miR5205b
TraesCS6B02G187100	miR5205b
TraesCS4B02G102800	miR5205b
TraesCS2D02G072600	miR5205b
TraesCS5B02G348400	miR5205b
TraesCS7B02G015400	miR5205b
TraesCS7B02G496200	miR5205b
TraesCS1A02G138200	miR5205b
TraesCS6A02G402800	miR5205b
TraesCSU02G003200	miR5205b
TraesCS5B02G167200	miR5205b
TraesCS5A02G451800	miR5205b
TraesCS3B02G576300	miR5205b
TraesCS7B02G174900	miR5205b
TraesCS6A02G188100	miR5205b
TraesCS3D02G498300	miR5205b
TraesCS7A02G276200	miR5205b
TraesCS7B02G485000	miR5205b
TraesCS1D02G384700	miR5205b
TraesCS4B02G023800	miR5205b
TraesCS3B02G439200	miR5205b
TraesCS5A02G131500	miR5205b
TraesCS1D02G235400	miR5205b
TraesCS5D02G160500	miR5205b
TraesCS3D02G324400	miR5205b
TraesCS1B02G155200	miR5205b
TraesCS2B02G043800	miR5205b
TraesCS3A02G192700	miR5205b
TraesCS2D02G345800	miR5205b
TraesCS7A02G295700	miR5205b
TraesCS1D02G200700	miR5205b
TraesCS2A02G233500	miR5205b
TraesCS2B02G228200	miR5205b
TraesCS3D02G490700	miR5205b
TraesCS2A02G243400	miR5205b
TraesCS1D02G311500	miR5205b
TraesCS3D02G196900	miR5205b
TraesCS7B02G088500	miR5205b
TraesCS3B02G223000	miR5205b
TraesCS5D02G454700	miR5205b
TraesCS2D02G258300	miR5205b
TraesCS2B02G446200	miR5205b
TraesCS6B02G432200	miR5205b
TraesCS2D02G248200	miR5205b
TraesCS6D02G385300	miR5205b
TraesCSU02G247100	miR5205b
TraesCS2D02G327200	miR5205b
TraesCS6A02G117900	miR5205b
TraesCS7A02G415300	miR5205b
TraesCS2B02G215000	miR5205b
TraesCS4B02G201300	miR5205b
TraesCS7D02G142400	miR5205b
TraesCS4B02G190900	miR5205b
TraesCS2B02G477700	miR5205b
TraesCS4B02G351500	miR5205b
TraesCS6B02G011300	miR5205b
TraesCS7B02G290300	miR5205b
TraesCS4D02G285100	miR5205b
TraesCS5D02G509400	miR5205b
TraesCS7A02G162100	miR5205b
TraesCS7D02G390200	miR5205b
TraesCS3D02G316600	miR5205b
TraesCS7D02G201400	miR5205b
TraesCS7D02G519600	miR5205b
TraesCS4D02G007300	miR5205b
TraesCS7A02G560100	miR5205b
TraesCS3A02G408800	miR5205b
TraesCS6A02G283100	miR5205b
TraesCS5B02G411800	miR5205b
TraesCS3B02G111800	miR5205b
TraesCS2D02G508100	miR5205b
TraesCS1D02G176000	miR5205b
TraesCS1A02G340400	miR5205b
TraesCS3B02G229600	miR5205b
TraesCS6B02G021900	miR5205b
TraesCS6D02G207800	miR5205b
TraesCS1A02G159400	miR5205b
TraesCS2D02G401400	miR5205b
TraesCS3D02G400700	miR5205b
TraesCS2A02G031300	miR5205b
TraesCS3B02G296100	miR5205b
TraesCS2B02G603800	miR5205b
TraesCS3D02G080600	miR5205b
TraesCS5D02G098800	miR5205b
TraesCS5D02G005416	miR5205b
TraesCS1A02G347000	miR5205b
TraesCS3B02G355900	miR5205b
TraesCS5A02G126700	miR5205b
TraesCS6B02G082900	miR5205b
TraesCS5B02G094100	miR5205b
TraesCS7B02G152700	miR5205b
TraesCS6D02G191700	miR5205b
TraesCS6A02G408100	miR5205b
TraesCS5D02G376300	miR5205b
TraesCS1A02G245800	miR5205b
TraesCS7A02G285800	miR5205b
TraesCS7D02G363500	miR5205b
TraesCS2A02G025200	miR5205b
TraesCS7D02G398900	miR5205b
TraesCS1B02G467700	miR5205b
TraesCS7B02G214500	miR5205b
TraesCS5A02G302800	miR5205b
TraesCS4A02G046100	miR5205b
TraesCS3D02G448600	miR5205b
TraesCS7D02G359500	miR5205b
TraesCS3D02G262600	miR5205b
TraesCS4D02G075800	miR5205b
TraesCS3A02G261300	miR5205b
TraesCS5A02G169200	miR5205b
TraesCS2D02G329500	miR5205b
TraesCS1A02G263500	miR5205b
TraesCS5B02G399100	miR5205b
TraesCS7A02G095300	miR5205b
TraesCS1B02G143500	miR5205b
TraesCS6D02G169500	miR5205b
TraesCS5A02G479800	miR5205b
TraesCS2A02G231700	miR5205b
TraesCS7A02G063300	miR5205b
TraesCS4B02G157900	miR5205b
TraesCS3D02G285700	miR5205b
TraesCS6B02G015400	miR5205b
TraesCS7A02G260000	miR5205b
TraesCS7B02G174000	miR5205b
TraesCS4B02G356400	miR5205b
TraesCS3D02G222200	miR5205b
TraesCS2A02G192000	miR5205b
TraesCS5A02G513800	miR5205b
TraesCS7D02G167300	miR5205b
TraesCS5D02G356800	miR5205b
TraesCS2D02G171300	miR5205b
TraesCS7A02G394400	miR5205b
TraesCS1D02G030200	miR5205b
TraesCS3A02G094900	miR5205b
TraesCS4B02G170000	miR5205b
TraesCS2A02G412700	miR5205b
TraesCS7D02G335500	miR5205b
TraesCS6D02G257000	miR5205b
TraesCS3B02G545900	miR5205b
TraesCS5A02G479900	miR5205b
TraesCS6D02G179100	miR5205b
TraesCS3B02G320200	miR5205b
TraesCS3D02G133100	miR5205b
TraesCS1B02G237200	miR5205b
TraesCS5A02G467700	miR5205b
TraesCS2B02G190200	miR5205b
TraesCS4D02G309700	miR5205b
TraesCS2B02G137300	miR5205b
TraesCS7D02G382900	miR5205b
TraesCS7B02G375200	miR5205b
TraesCS6D02G032900	miR5205b
TraesCS1A02G210300	miR5205b
TraesCS3A02G469000	miR5205b
TraesCS2B02G608800	miR5205b
TraesCS2D02G195500	miR5205b
TraesCS1B02G212900	miR5205b
TraesCS7B02G435700	miR5205b
TraesCS6A02G276200	miR5205b
TraesCS5B02G429100	miR5205b
TraesCS3B02G334400	miR5205b
TraesCS2D02G022400	miR5205b
TraesCS6A02G313800	miR5205b
TraesCS4B02G393300	miR5205b
TraesCS5B02G351700	miR5205b
TraesCS3A02G011800	miR5205b
TraesCS4D02G296400	miR5205b
TraesCS6D02G408000	miR5205b
TraesCS2D02G013100	miR5205b
TraesCS3A02G285900	miR5205b
TraesCS2D02G028200	miR5205b
TraesCS7A02G494900	miR5205b
TraesCS6B02G447400	miR5205b
TraesCS7B02G244200	miR5205b
TraesCS4D02G071300	miR5205b
TraesCS6B02G290300	miR5205b
TraesCS4B02G202500	miR5205b
TraesCS1D02G019000	miR5205b
TraesCS5B02G049700	miR5205b
TraesCSU02G076800	miR5205b
TraesCS2D02G252800	miR5205b
TraesCS3B02G299700	miR5205b
TraesCS3D02G284300	miR5205b
TraesCS1B02G325800	miR5205b
TraesCS1B02G161900	miR5205b
TraesCS2B02G013000	miR5205b
TraesCS1B02G371500	miR5205b
TraesCS1A02G144600	miR5205b
TraesCS6A02G206300	miR5205b
TraesCS7B02G144200	miR5205b
TraesCS6B02G281900	miR5205b
TraesCS7D02G177700	miR5205b
TraesCS3D02G518500	miR5205b
TraesCS7D02G104100	miR5205b
TraesCS7A02G017100	miR5205b
TraesCS1A02G073000	miR5205b
TraesCS2D02G423800	miR5205b
TraesCS7B02G149900	miR5205b
TraesCS3B02G095400	miR5205b
TraesCS5A02G109500	miR5205b
TraesCS6D02G144200	miR5205b
TraesCS5B02G381400	miR5205b
TraesCS1A02G412300	miR5205b
TraesCS1D02G134200	miR5205b
TraesCS5B02G109800	miR5205b
TraesCS3B02G394900	miR5205b
TraesCS2B02G293900	miR5205b
TraesCS2D02G296500	miR5205b
TraesCS3B02G298500	miR5205b
TraesCS5D02G507700	miR5205b
TraesCS2A02G405300	miR5205b
TraesCS5A02G394400	miR5205b
TraesCS1A02G377700	miR5205b
TraesCS3D02G412900	miR5205b
TraesCS7D02G447700	miR5205b
TraesCS3B02G029500	miR5205b
TraesCS2B02G284800	miR5205b
TraesCS3B02G343500	miR5205b
TraesCS2B02G392800	miR5205b
TraesCS6D02G256600	miR5205b
TraesCS1D02G263500	miR5205b
TraesCS2D02G555000	miR5205b
TraesCS1A02G073500	miR5205b
TraesCS3D02G482500	miR5205b
TraesCS6A02G307700	miR5205b
TraesCS3D02G233600	miR5205b
TraesCS1D02G380800	miR5205b
TraesCS4A02G316400	miR5205b
TraesCS1D02G441400	miR5205b
TraesCS5D02G135600	miR5205b
TraesCS3A02G087800	miR5205b
TraesCS2B02G586400	miR5205b
TraesCS4D02G165400	miR5205b
TraesCS3B02G141800	miR5205b
TraesCS6A02G227700	miR5205b
TraesCS4A02G215100	miR5205b
TraesCS1D02G143700	miR5205b
TraesCS7D02G015700	miR5205b
TraesCS7B02G203200	miR5205b
TraesCS2D02G578800	miR5205b
TraesCS5B02G187300	miR5205b
TraesCS3D02G261400	miR5205b
TraesCS6A02G169100	miR5205b
TraesCS1B02G224200	miR5205b
TraesCS1D02G076300	miR5205b
TraesCS2A02G389500	miR5205b
TraesCS2A02G035000	miR5205b
TraesCS7B02G502000	miR5205b
TraesCS6D02G158300	miR5205b
TraesCS7B02G216000	miR5205b
TraesCS5B02G558000	miR5205b
TraesCS4A02G350400	miR5205b
TraesCS2B02G608900	miR5205b
TraesCS2A02G334900	miR5205b
TraesCS5D02G403900	miR5205b
TraesCS4A02G242600	miR5205b
TraesCS7B02G353600	miR5205b
TraesCS3D02G309000	miR5205b
TraesCS1D02G081100	miR5205b
TraesCS6A02G234600	miR5205b
TraesCS7D02G170300	miR5205b
TraesCS2A02G443600	miR5205b
TraesCS3D02G241500	miR5205b
TraesCS3B02G338900	miR5205b
TraesCS4D02G226800	miR5205b
TraesCS6B02G375000	miR5205b
TraesCS7A02G193200	miR5205b
TraesCS2D02G220700	miR5205b
TraesCS2A02G525900	miR5205b
TraesCS5A02G305300	miR5205b
TraesCS6B02G288100	miR5205b
TraesCS7B02G449700	miR5205b
TraesCS2B02G558800	miR5205b
TraesCS6D02G038900	miR5205b
TraesCS1B02G117200	miR5205b
TraesCS7D02G522300	miR5205b
TraesCS2B02G314900	miR5205b
TraesCS3D02G141100	miR5205b
TraesCS7D02G203300	miR5205b
TraesCS6D02G161500	miR5205b
TraesCS4B02G156400	miR5205b
TraesCS3A02G466700	miR5205b
TraesCS1B02G352200	miR5205b
TraesCS5D02G331100	miR5205b
TraesCS1D02G213600	miR5205b
TraesCS1B02G275300	miR5205b
TraesCS1B02G050400	miR5205b
TraesCS6B02G234900	miR5205b
TraesCS1A02G141400	miR5205b
TraesCS4B02G248800	miR5205b
TraesCS6B02G024900	miR5205b
TraesCS6B02G057200	miR5205b
TraesCS1B02G374800	miR5205b
TraesCS7A02G006900	miR5225c
TraesCS6A02G260200	miR5225c
TraesCS6A02G004300	miR5227
TraesCS3A02G350400	miR5227
TraesCS3D02G140100	miR5227
TraesCS4B02G373800	miR5227
TraesCS6B02G009700	miR5227
TraesCS5B02G335000	miR5227
TraesCS5D02G340500	miR5227
TraesCS3D02G344400	miR5227
TraesCS4A02G204500	miR5227
TraesCS6A02G144100	miR5227
TraesCS4D02G105300	miR5227
TraesCS1D02G028800	miR5228
TraesCS2B02G568700	miR5228
TraesCS2D02G539300	miR5228
TraesCS7D02G377700	miR5228
TraesCS5D02G206500	miR5228
TraesCS2D02G338100	miR5228
TraesCS2A02G324800	miR5228
TraesCS7B02G283300	miR5228
TraesCS5A02G200800	miR5228
TraesCS2B02G357500	miR5228
TraesCS7A02G381400	miR5228
TraesCS5B02G199400	miR5228
TraesCS2A02G538500	miR5228
TraesCS4A02G164500	miR5236a
TraesCS7B02G355600	miR5236a
TraesCS5D02G103900	miR5239
TraesCS6B02G072400	miR5239
TraesCS2D02G173200	miR5239
TraesCS2A02G565600	miR5239
TraesCS3B02G404700	miR5239
TraesCS1B02G248700	miR5239
TraesCS2A02G428500	miR5239
TraesCS1A02G158500	miR5239
TraesCS3A02G140100	miR5239
TraesCS7B02G199700	miR5239
TraesCS1B02G174500	miR5239
TraesCS1D02G237200	miR5239
TraesCS1D02G155800	miR5239
TraesCS5D02G015000	miR5239
TraesCS7D02G283000	miR5239
TraesCS5B02G007800	miR5239
TraesCS4A02G439000	miR5241a
TraesCS7D02G527100	miR5241a
TraesCS4A02G230100	miR5241a
TraesCS4B02G025700	miR5241a
TraesCS4D02G022800	miR5241a
TraesCS7A02G053100	miR5241a
TraesCS4B02G085800	miR5241a
TraesCS7D02G290600	miR5241a
TraesCS6B02G307800	miR5241a
TraesCS6D02G220400	miR5241a
TraesCS4A02G289200	miR5241a
TraesCS3B02G114200	miR5241a
TraesCS3A02G268100	miR5241a
TraesCS6A02G022900	miR5241a
TraesCSU02G078600	miR5241a
TraesCS7A02G290900	miR5241a
TraesCS4D02G083800	miR5241a
TraesCS3D02G268200	miR5241a
TraesCS2B02G054300	miR5241a
TraesCS6B02G472900	miR5242
TraesCS6D02G401700	miR5242
TraesCS6A02G416500	miR5242
TraesCS1D02G030200	miR5247
TraesCS7D02G355600	miR5247
TraesCS7B02G261000	miR5247
TraesCS6A02G149900	miR5247
TraesCS2D02G048800	miR5247
TraesCS5A02G519400	miR5247
TraesCS1A02G138500	miR5247
TraesCS3D02G038000	miR5247
TraesCS7B02G062100	miR5247
TraesCS3D02G376100	miR5247
TraesCS7D02G356200	miR5247
TraesCS7D02G158300	miR5247
TraesCS2D02G513500	miR5247
TraesCS2B02G539900	miR5247
TraesCS3B02G415500	miR5247
TraesCS2A02G233800	miR5247
TraesCS6B02G151900	miR5247
TraesCS5D02G059800	miR5247
TraesCS1A02G113400	miR5247
TraesCSU02G069700	miR5247
TraesCS6B02G062700	miR5247
TraesCSU02G013700	miR5247
TraesCS2A02G073800	miR5247
TraesCS3A02G498700	miR5247
TraesCS7D02G355400	miR5247
TraesCS2B02G088500	miR5247
TraesCS1A02G383600	miR5247
TraesCS1D02G135300	miR5247
TraesCS7A02G366800	miR5247
TraesCS2A02G397900	miR5247
TraesCS2D02G239200	miR5247
TraesCS5B02G054300	miR5247
TraesCS2D02G395600	miR5247
TraesCS2D02G072800	miR5247
TraesCS6D02G139200	miR5247
TraesCS1B02G133500	miR5247
TraesCS6A02G123800	miR5247
TraesCS3A02G042600	miR5247
TraesCS1A02G233800	miR5247
TraesCS5A02G049200	miR5247
TraesCS3A02G520700	miR5247
TraesCS6B02G454700	miR5247
TraesCS2A02G511900	miR5247
TraesCS7A02G366200	miR5247
TraesCS4D02G345700	miR5247
TraesCS6D02G113900	miR5247
TraesCS6B02G177800	miR5247
TraesCS3B02G561700	miR5247
TraesCS3A02G383100	miR5247
TraesCS2A02G549500	miR5247
TraesCS2B02G088800	miR5247
TraesCS7D02G356000	miR5247
TraesCS7A02G366600	miR5247
TraesCS5A02G341900	miR5247
TraesCS6B02G015500	miR5247
TraesCS3B02G590300	miR5247
TraesCS7B02G410200	miR5247
TraesCS1B02G152300	miR5247
TraesCS2B02G060900	miR5247
TraesCS3A02G209200	miR5247
TraesCS1D02G238100	miR5247
TraesCS1B02G249600	miR5247
TraesCS4A02G326200	miR5247
TraesCS5B02G539100	miR5247
TraesCS5A02G537600	miR5247
TraesCS7A02G367100	miR5247
TraesCSU02G069600	miR5247
TraesCS4B02G350900	miR5247
TraesCSU02G141200	miR5247
TraesCS7D02G482200	miR5247
TraesCS7D02G355800	miR5247
TraesCS5A02G519600	miR5247
TraesCS6A02G421200	miR5247
TraesCS5D02G226800	miR5252
TraesCS3A02G459400	miR5252
TraesCS1A02G052300	miR5252
TraesCS7A02G268900	miR5252
TraesCS6B02G020700	miR5252
TraesCS5D02G226700	miR5252
TraesCS6D02G402500	miR5252
TraesCS6D02G265800	miR5252
TraesCS5A02G214700	miR5252
TraesCS7A02G521300	miR5252
TraesCS4A02G070600	miR5252
TraesCS2A02G244600	miR5252
TraesCS1D02G054100	miR5252
TraesCS6B02G314200	miR5252
TraesCS7D02G510800	miR5252
TraesCS5A02G407500	miR5252
TraesCS5A02G410300	miR5252
TraesCS2A02G125800	miR5252
TraesCS3B02G100300	miR5252
TraesCS5A02G218700	miR5252
TraesCS6D02G147400	miR5252
TraesCS6A02G158100	miR5252
TraesCS2D02G137600	miR5252
TraesCS3B02G444500	miR5252
TraesCS6A02G285300	miR5252
TraesCS7B02G438100	miR5252
TraesCS5A02G218900	miR5252
TraesCS1B02G069200	miR5252
TraesCS2D02G130700	miR5252
TraesCS3B02G494300	miR5252
TraesCS4B02G226700	miR5252
TraesCS5D02G417400	miR5252
TraesCS6A02G362600	miR5252
TraesCS7B02G167200	miR5252
TraesCS5D02G217300	miR5252
TraesCS6D02G345900	miR5252
TraesCS1B02G071400	miR5252
TraesCS4A02G076700	miR5253
[truncated: 2,606 more rows]
