# Supplementary material for: Integrated Analysis of Microarray, Small RNA, and Degradome Datasets Uncovers the Role of MicroRNAs in Temperature-Sensitive Genic Male Sterility in Wheat
Source: Int J Mol Sci. 2022 Jul 22;23(15):8057. doi: 10.3390/ijms23158057 (PMC9332412; doi:10.3390/ijms23158057)
Supplement: Supplementary file 1 [file ijms-23-08057-s001.zip › Supplementary Table S6.xlsx]

## Sheet: all pairs
Supplementary Table S6 The differentially expressed miRNA-target pairs for three stages
1.5 stage
miRNA	Targets	log2FC-15stage-Mrna	log2FC-miRNA-miRNA
miR8690	TraesCS5D02G157600	-1.56439	14.5794
miR11296	TraesCS1D02G030200	-1.37995	10.1612
miR8690	TraesCS2D02G487200	1.0571	14.5794
novel-m2372-3p	TraesCS1D02G030200	-1.37995	2.18638
novel-m3773-3p	TraesCS1A02G082500	-1.21696	-6.1946
novel-m2374-3p	TraesCS3A02G256300	-1.18542	-6.1946
novel-m2083-5p	TraesCS5A02G426100	1.66725	-6.1946
novel-m2535-5p	TraesCS5A02G426100	1.66725	-6.1946
novel-m0244-5p	TraesCS1D02G030200	-1.37995	-6.51653
novel-m3323-5p	TraesCS2A02G425300	-1.51018	-6.77956
novel-m0351-5p	TraesCS5B02G249800	-2.8008	-2.14454
novel-m1793-3p	TraesCS5A02G378700	-2.28039	-3.14454
novel-m1884-3p	TraesCS5A02G378700	-2.28039	-3.14454
novel-m2540-3p	TraesCS5A02G378700	-2.28039	-3.14454
novel-m3703-3p	TraesCS5A02G378700	-2.28039	-3.14454
novel-m1854-3p	TraesCS7A02G452100	-1.42824	1.5559
novel-m0964-5p	TraesCS1D02G030200	-1.37995	-7.00196
novel-m1405-5p	TraesCS1D02G030200	-1.37995	-7.00196
novel-m2811-5p	TraesCS1D02G030200	-1.37995	-7.00196
novel-m3401-3p	TraesCS1D02G030200	-1.37995	-7.00196
novel-m2544-5p	TraesCS5B02G142100	-1.53751	-7.51653
novel-m2544-5p	TraesCS5D02G122700	-1.24333	-7.51653
novel-m2544-5p	TraesCS7B02G055100	1.09648	-7.51653
tae-miR1136	TraesCS1A02G213600	1.00106	1.72695
novel-m1666-3p	TraesCS6B02G291800	1.21772	-7.65403
miR7775-3p	TraesCS2B02G132900	-1.09048	-7.77956
novel-m3005-5p	TraesCS3A02G087300	-1.29464	-1.7157
novel-m1077-5p	TraesCS5D02G122700	-1.24333	-2.03762
novel-m0746-3p	TraesCS4A02G116200	1.01181	-1.52983
miR2104	TraesCS6B02G077800	-1.36888	-8.36453
miR2104	TraesCS3A02G273600	-1.06873	-8.36453
novel-m1507-3p	TraesCS7D02G192400	-1.08662	-2.07415
novel-m1507-3p	TraesCS3D02G330600	1.16394	-2.07415
novel-m3010-3p	TraesCS2B02G119600	-1.49417	-1.46272
tae-miR399	TraesCS2A02G084000	-1.1303	-1.03762
miR11288e	TraesCS7A02G454600	-5.48763	-8.94949
miR11288e	TraesCS7B02G055100	1.09648	-8.94949
miR2670f	TraesCS6B02G011400	-1.83315	-9.10149
miR2670f	TraesCS6D02G144400	-1.08737	-9.10149
miR6467	TraesCS4B02G258200	-2.29925	-9.1488
miR6467	TraesCS4D02G258000	-1.57019	-9.1488
novel-m2127-3p	TraesCS2B02G561100	1.18155	-9.1488
novel-m0781-3p	TraesCS1D02G368900	-1.46772	-2.57422
novel-m1144-3p	TraesCS1D02G368900	-1.46772	-2.57422
novel-m1213-3p	TraesCS1D02G368900	-1.46772	-2.38158
novel-m0781-3p	TraesCS1A02G363800	-1.41469	-2.57422
novel-m1144-3p	TraesCS1A02G363800	-1.41469	-2.57422
novel-m1213-3p	TraesCS1A02G363800	-1.41469	-2.38158
novel-m0781-3p	TraesCS1B02G381000	-1.3636	-2.57422
novel-m1144-3p	TraesCS1B02G381000	-1.3636	-2.57422
novel-m1213-3p	TraesCS1B02G381000	-1.3636	-2.38158
novel-m3298-5p	TraesCS6B02G290300	1.48862	-1.33718
novel-m1971-3p	TraesCS4A02G289300	-1.20794	-1.01526
novel-m3846-3p	TraesCS4D02G169100	-1.17473	-2.37281
miR2619a	TraesCS6B02G410800	1.6737	-1.44152
miR535b	TraesCS1B02G247400	-1.73771	-1.52622
miR535b	TraesCS3D02G384200	-1.24933	-1.52622
miR535b	TraesCS2B02G234400	1.00018	-1.52622
miR818a	TraesCS4B02G023800	-2.50142	1.29287
miR818a	TraesCS4A02G234100	-1.73026	1.29287
miR818a	TraesCS1D02G380800	-1.15587	1.29287
novel-m1862-3p	TraesCS3A02G336500	1.01308	-1.38665
miR6463	TraesCS1A02G004126	-1.84907	-10.7492
novel-m2634-5p	TraesCS3D02G254100	-2.02227	-1.24972
miR5371-5p	TraesCS4A02G059600	-1.56094	-11.3135
novel-m0108-3p	TraesCS3B02G433000	-1.42805	-1.49865
novel-m0306-3p	TraesCS3B02G433000	-1.42805	-1.49865
novel-m0496-3p	TraesCS3B02G433000	-1.42805	-1.49865
miR5281b	TraesCS2B02G215000	-2.75298	1.63543
miR5281b	TraesCS7D02G382900	-1.41887	1.63543
miR5281b	TraesCS2D02G296500	-1.36024	1.63543
miR5281b	TraesCS2B02G314900	-1.10043	1.63543
miR5281b	TraesCS2D02G252800	-1.09652	1.63543
miR482d-5p	TraesCS3D02G384200	-1.24933	-1.04479
miR5247	TraesCS1D02G030200	-1.37995	-13.1517
miR9493	TraesCS7A02G452100	-1.42824	1.23162
miR9493	TraesCS1A02G213600	1.00106	1.23162
miR9493	TraesCS5A02G025200	3.58568	1.23162
miR165a-5p	TraesCS3B02G229100	1.04934	-14.9114
miR5568c-3p	TraesCS7A02G452100	-1.42824	-15.1953
miR5568c-3p	TraesCS2A02G586800	-1.22105	-15.1953
miR5568c-3p	TraesCS1A02G213600	1.00106	-15.1953
miR5568c-3p	TraesCS1D02G153600	1.01024	-15.1953
miR5568c-3p	TraesCS5A02G025200	3.58568	-15.1953
2.2 stage
miRNA	Targets	log2FC-22stage-Mrna	log2FC-miRNA-miRNA
miR5205b	TraesCS2D02G180300	-7.36091	14.716
miR5205b	TraesCS4B02G393300	-6.99866	14.716
miR5161	TraesCS2B02G527100	-5.30937	11.815
miR5205b	TraesCS4A02G234100	-4.73991	14.716
novel-m0134-5p	TraesCS4A02G234100	-4.73991	6.61536
novel-m0369-5p	TraesCS4A02G234100	-4.73991	5.93729
novel-m0658-5p	TraesCS4A02G234100	-4.73991	6.42272
novel-m3435-5p	TraesCS4A02G234100	-4.73991	6.42272
novel-m3458-5p	TraesCS4A02G234100	-4.73991	6.42272
miR5072	TraesCS7D02G361300	-3.62183	9.39672
miR5205b	TraesCS4B02G023800	-3.38361	14.716
novel-m0369-5p	TraesCS4B02G023800	-3.38361	5.93729
novel-m0416-3p	TraesCS4B02G023800	-3.38361	6.42272
novel-m3435-5p	TraesCS4B02G023800	-3.38361	6.42272
novel-m3458-5p	TraesCS4B02G023800	-3.38361	6.42272
miR5205b	TraesCS1D02G380800	-2.95451	14.716
novel-m0134-5p	TraesCS3A02G222400	-2.9221	6.61536
novel-m0658-5p	TraesCS3A02G222400	-2.9221	6.42272
miR5205b	TraesCS7D02G382900	-2.63039	14.716
miR5205b	TraesCS6D02G283500	-2.48932	14.716
novel-m0104-3p	TraesCS7D02G051000	-2.48328	6.42272
novel-m1721-3p	TraesCS4A02G095300	-2.47426	5.93729
novel-m1409-3p	TraesCS1D02G414600	-2.41654	6.20032
novel-m2456-3p	TraesCS1D02G414600	-2.41654	6.20032
novel-m3605-3p	TraesCS1D02G414600	-2.41654	6.20032
miR5658	TraesCS6D02G012200	-2.30134	10.5811
novel-m0369-5p	TraesCS4B02G297500	-2.28681	5.93729
novel-m3435-5p	TraesCS4B02G297500	-2.28681	6.42272
novel-m3458-5p	TraesCS4B02G297500	-2.28681	6.42272
miR5205b	TraesCS6A02G307700	-2.06888	14.716
novel-m0319-5p	TraesCS4D02G306100	-1.94979	6.61536
miR5205b	TraesCS5D02G331100	-1.91101	14.716
miR5205b	TraesCS3B02G095400	-1.8134	14.716
miR5161	TraesCS3B02G381800	-1.79256	11.815
miR5161	TraesCS6B02G362300	-1.75424	11.815
miR5072	TraesCS4D02G240700	-1.64744	9.39672
novel-m0369-5p	TraesCS7D02G354900	-1.51012	5.93729
novel-m3435-5p	TraesCS7D02G354900	-1.51012	6.42272
novel-m3458-5p	TraesCS7D02G354900	-1.51012	6.42272
miR5205b	TraesCS4B02G156400	-1.49535	14.716
novel-m0416-3p	TraesCS4B02G156400	-1.49535	6.42272
miR167e-3p	TraesCS5A02G486800	-1.49402	8.90076
miR5205b	TraesCS5A02G486800	-1.49402	14.716
novel-m0104-3p	TraesCS5A02G486800	-1.49402	6.42272
novel-m0186-3p	TraesCS3D02G248600	-1.35367	6.42272
novel-m0479-5p	TraesCS3D02G248600	-1.35367	6.93729
novel-m3411-5p	TraesCS3D02G248600	-1.35367	6.93729
miR5205b	TraesCS2D02G296500	-1.31994	14.716
novel-m0104-3p	TraesCS2D02G296500	-1.31994	6.42272
miR5205b	TraesCS2A02G443600	-1.27983	14.716
miR5205b	TraesCS7B02G144200	-1.21857	14.716
novel-m0104-3p	TraesCS7B02G144200	-1.21857	6.42272
novel-m0416-3p	TraesCS7B02G144200	-1.21857	6.42272
miR5205b	TraesCS2B02G314900	-1.07271	14.716
novel-m0104-3p	TraesCS2B02G314900	-1.07271	6.42272
novel-m0369-5p	TraesCS4B02G071800	-1.0087	5.93729
novel-m3435-5p	TraesCS4B02G071800	-1.0087	6.42272
novel-m3458-5p	TraesCS4B02G071800	-1.0087	6.42272
miR169v	TraesCS7D02G313600	1.00317	11.8345
novel-m1409-3p	TraesCS1D02G003800	1.03832	6.20032
novel-m2456-3p	TraesCS1D02G003800	1.03832	6.20032
novel-m3605-3p	TraesCS1D02G003800	1.03832	6.20032
novel-m0134-5p	TraesCS3B02G153500	1.04294	6.61536
novel-m0658-5p	TraesCS3B02G153500	1.04294	6.42272
novel-m0416-3p	TraesCS2B02G208300	1.05334	6.42272
novel-m0416-3p	TraesCS3A02G339100	1.09569	6.42272
novel-m0134-5p	TraesCS1A02G046800	1.10436	6.61536
novel-m0658-5p	TraesCS1A02G046800	1.10436	6.42272
miR5205b	TraesCS1B02G224200	1.11242	14.716
miR5205b	TraesCS5A02G467700	1.1289	14.716
novel-m0104-3p	TraesCS5A02G467700	1.1289	6.42272
miR5161	TraesCS6B02G251900	1.13418	11.815
miR5205b	TraesCS1B02G237200	1.1426	14.716
miR5161	TraesCS3D02G152600	1.15435	11.815
novel-m2029-3p	TraesCS3A02G221000	1.17565	9.97291
miR5205b	TraesCS7A02G063300	1.17653	14.716
miR5205b	TraesCS6A02G313800	1.20589	14.716
novel-m0319-5p	TraesCS7A02G126400	1.21318	6.61536
miR11106-3p	TraesCS1D02G030200	1.23328	11.4033
miR5205b	TraesCS1D02G030200	1.23328	14.716
novel-m0134-5p	TraesCS5A02G121900	1.23918	6.61536
novel-m0658-5p	TraesCS5A02G121900	1.23918	6.42272
novel-m0104-3p	TraesCS3B02G197300	1.24922	6.42272
miR5161	TraesCS3A02G209200	1.25449	11.815
miR319-5p	TraesCS2B02G051800	1.26197	7.78529
novel-m0186-3p	TraesCS4D02G025000	1.289	6.42272
miR5205b	TraesCS1B02G325800	1.30141	14.716
miR5205b	TraesCS6B02G290300	1.37763	14.716
miR5658	TraesCS2B02G213800	1.38597	10.5811
novel-m1635-5p	TraesCS2D02G060000	1.4114	6.42272
novel-m2364-5p	TraesCS2D02G060000	1.4114	6.42272
novel-m2366-5p	TraesCS2D02G060000	1.4114	5.93729
novel-m2367-5p	TraesCS2D02G060000	1.4114	6.42272
novel-m2368-5p	TraesCS2D02G060000	1.4114	6.42272
novel-m2560-3p	TraesCS2D02G060000	1.4114	6.42272
novel-m2561-5p	TraesCS2D02G060000	1.4114	5.93729
novel-m2562-5p	TraesCS2D02G060000	1.4114	6.42272
novel-m3186-5p	TraesCS2D02G060000	1.4114	6.42272
novel-m3368-5p	TraesCS2D02G060000	1.4114	6.42272
novel-m3658-3p	TraesCS2D02G060000	1.4114	6.42272
miR5658	TraesCS6A02G116800	1.46299	10.5811
novel-m0134-5p	TraesCS5A02G076300	1.52976	6.61536
novel-m0658-5p	TraesCS5A02G076300	1.52976	6.42272
novel-m1823-5p	TraesCS1B02G377800	1.54179	5.93729
novel-m2100-5p	TraesCS1B02G377800	1.54179	5.93729
miR5205b	TraesCS4A02G149100	1.57252	14.716
novel-m0104-3p	TraesCS4A02G149100	1.57252	6.42272
miR5205b	TraesCS3B02G261400	1.78297	14.716
miR5205b	TraesCS3D02G222200	1.84259	14.716
novel-m0104-3p	TraesCS3D02G222200	1.84259	6.42272
miR319-5p	TraesCS2A02G039200	1.87458	7.78529
novel-m0416-3p	TraesCS5D02G130400	2.12679	6.42272
miR169v	TraesCS3D02G368800	2.17287	11.8345
miR5144-5p	TraesCS7A02G454600	2.34241	9.72389
novel-m3772-3p	TraesCS2A02G561600	2.39443	7.93729
novel-m0479-5p	TraesCS7A02G295900	2.61335	6.93729
novel-m3411-5p	TraesCS7A02G295900	2.61335	6.93729
novel-m3271-5p	TraesCS3B02G167900	-2.75145	2.8758
novel-m2147-5p	TraesCS3A02G197200	1.0071	3.39037
novel-m0656-3p	TraesCS4B02G169500	1.04113	6.44348
novel-m0934-3p	TraesCS4B02G169500	1.04113	6.40829
novel-m2340-3p	TraesCS7B02G367200	-3.71883	2.52788
novel-m0578-3p	TraesCS7A02G452100	-2.02235	2.97534
novel-m0578-3p	TraesCS1B02G220600	-1.52434	2.97534
novel-m0578-3p	TraesCS1D02G160700	-1.04902	2.97534
novel-m0578-3p	TraesCS1B02G148200	1.02527	2.97534
novel-m0578-3p	TraesCS1A02G108300	1.04704	2.97534
novel-m0578-3p	TraesCS7A02G557700	1.06439	2.97534
novel-m0578-3p	TraesCS3B02G279400	1.0898	2.97534
novel-m3668-5p	TraesCS2A02G111200	1.17353	2.23837
novel-m0578-3p	TraesCS7A02G151100	1.25009	2.97534
novel-m3234-5p	TraesCS2D02G533300	1.37513	3.15591
novel-m0578-3p	TraesCS5A02G098300	1.38236	2.97534
novel-m0578-3p	TraesCS3B02G205000	1.50202	2.97534
novel-m0578-3p	TraesCS2A02G281000	1.86441	2.97534
novel-m2340-3p	TraesCS5A02G547600	3.67791	2.52788
novel-m3171-5p	TraesCS4A02G110900	1.34272	2.39037
novel-m1326-5p	TraesCS2D02G101800	-2.17481	-5.86884
novel-m1326-5p	TraesCS6A02G307700	-2.06888	-5.86884
novel-m3762-3p	TraesCS7A02G452100	-2.02235	-5.86884
novel-m0611-5p	TraesCS4D02G306600	-1.81158	-5.86884
novel-m0846-3p	TraesCS4D02G306600	-1.81158	-5.86884
novel-m0611-5p	TraesCS3B02G381800	-1.79256	-5.86884
novel-m2085-5p	TraesCS5B02G360000	-1.49166	1.55387
novel-m0611-5p	TraesCS3B02G006200	-1.40108	-5.86884
novel-m0611-5p	TraesCS1B02G332500	-1.27157	-5.86884
novel-m0846-3p	TraesCS1B02G332500	-1.27157	-5.86884
novel-m1891-3p	TraesCS5A02G144100	-1.11428	-5.86884
novel-m0611-5p	TraesCS1D02G160700	-1.04902	-5.86884
novel-m0846-3p	TraesCS1D02G160700	-1.04902	-5.86884
novel-m0846-3p	TraesCS3D02G537100	1.03091	-5.86884
novel-m2614-3p	TraesCS1A02G108300	1.04704	-5.86884
novel-m0611-5p	TraesCS1B02G163400	1.07395	-5.86884
novel-m2614-3p	TraesCS3B02G232500	1.08607	-5.86884
novel-m3762-3p	TraesCS3B02G279400	1.0898	-5.86884
novel-m0611-5p	TraesCS4D02G307300	1.2078	-5.86884
novel-m0611-5p	TraesCS2A02G574800	1.22359	-5.86884
novel-m0846-3p	TraesCS2A02G574800	1.22359	-5.86884
novel-m0611-5p	TraesCS5A02G090200	1.24722	-5.86884
novel-m0846-3p	TraesCS5A02G090200	1.24722	-5.86884
novel-m0846-3p	TraesCS7A02G151100	1.25009	-5.86884
novel-m0846-3p	TraesCS2A02G312700	1.29908	-5.86884
novel-m0611-5p	TraesCS5A02G098300	1.38236	-5.86884
novel-m0846-3p	TraesCS5A02G098300	1.38236	-5.86884
novel-m0100-5p	TraesCS5A02G076300	1.52976	-5.86884
novel-m2003-5p	TraesCS5A02G076300	1.52976	-5.86884
novel-m2011-5p	TraesCS5A02G076300	1.52976	-5.86884
novel-m3244-5p	TraesCS5A02G076300	1.52976	-5.86884
novel-m0611-5p	TraesCS1B02G017800	1.55559	-5.86884
novel-m0846-3p	TraesCS2D02G174200	1.72114	-5.86884
novel-m0611-5p	TraesCS6A02G186800	1.83147	-5.86884
novel-m1326-5p	TraesCS1A02G026200	1.85081	-5.86884
novel-m0611-5p	TraesCS2A02G281000	1.86441	-5.86884
novel-m0846-3p	TraesCS2A02G281000	1.86441	-5.86884
novel-m2614-3p	TraesCS2A02G281000	1.86441	-5.86884
novel-m0846-3p	TraesCS5A02G025200	1.94887	-5.86884
novel-m0846-3p	TraesCS5D02G156100	3.42172	-5.86884
novel-m3762-3p	TraesCS5D02G156100	3.42172	-5.86884
novel-m3410-3p	TraesCS2D02G180300	-7.36091	-6.13188
novel-m3410-3p	TraesCS4B02G393300	-6.99866	-6.13188
novel-m3410-3p	TraesCS4A02G234100	-4.73991	-6.13188
novel-m3410-3p	TraesCS4B02G023800	-3.38361	-6.13188
novel-m3410-3p	TraesCS6D02G283500	-2.48932	-6.13188
novel-m3410-3p	TraesCS2D02G296500	-1.31994	-6.13188
novel-m3410-3p	TraesCS7B02G144200	-1.21857	-6.13188
novel-m3410-3p	TraesCS2B02G314900	-1.07271	-6.13188
novel-m3410-3p	TraesCS5A02G467700	1.1289	-6.13188
novel-m3410-3p	TraesCS1B02G237200	1.1426	-6.13188
novel-m3410-3p	TraesCS7A02G440500	1.36572	-6.13188
novel-m3410-3p	TraesCS6B02G290300	1.37763	-6.13188
novel-m3410-3p	TraesCS4A02G149100	1.57252	-6.13188
novel-m3410-3p	TraesCS3D02G222200	1.84259	-6.13188
novel-m2669-3p	TraesCS7A02G452100	-2.02235	-6.35427
novel-m2992-3p	TraesCS7A02G452100	-2.02235	-6.35427
novel-m2254-3p	TraesCS1A02G108300	1.04704	-2.73891
novel-m2254-3p	TraesCS3B02G232500	1.08607	-2.73891
novel-m2669-3p	TraesCS2B02G380800	1.19067	-6.35427
novel-m2992-3p	TraesCS2B02G380800	1.19067	-6.35427
miR7731-5p	TraesCS5B02G454200	1.44273	-6.35427
novel-m2669-3p	TraesCS4B02G162000	1.49456	-6.35427
novel-m2992-3p	TraesCS4B02G162000	1.49456	-6.35427
miR7731-5p	TraesCS5B02G451400	1.7601	-6.35427
novel-m2254-3p	TraesCS2A02G281000	1.86441	-2.73891
novel-m2669-3p	TraesCS2A02G281000	1.86441	-6.35427
novel-m2992-3p	TraesCS2A02G281000	1.86441	-6.35427
novel-m3010-3p	TraesCS2B02G119600	-3.97159	1.46076
novel-m2141-3p	TraesCS1A02G223300	1.11165	1.52788
novel-m1559-5p	TraesCS4B02G172600	1.6032	1.46076
novel-m0613-3p	TraesCS5D02G182200	-2.86827	-2.10148
novel-m0613-3p	TraesCS2B02G162700	-1.67484	-2.10148
novel-m0613-3p	TraesCS2B02G162900	-1.43237	-2.10148
novel-m0613-3p	TraesCS2A02G140600	-1.22734	-2.10148
novel-m0845-5p	TraesCS1B02G258500	1.39553	1.54238
novel-m2533-5p	TraesCS7B02G150600	1.63222	1.22045
novel-m1228-3p	TraesCS1B02G148900	-1.71962	-2.25348
novel-m0111-3p	TraesCS5A02G321300	1.57533	1.79091
novel-m1408-3p	TraesCS1D02G133700	-1.1072	1.19398
novel-m3189-3p	TraesCS1A02G108300	1.04704	-2.39099
novel-m3189-3p	TraesCS3B02G232500	1.08607	-2.39099
novel-m3189-3p	TraesCS2A02G281000	1.86441	-2.39099
novel-m1918-5p	TraesCS7A02G098100	-2.32871	1.17536
novel-m1337-3p	TraesCS2B02G405600	-2.27402	1.22599
novel-m0700-3p	TraesCS4A02G357200	-1.16275	-3.63199
novel-m3194-5p	TraesCS7D02G547900	1.39348	1.49729
tae-miR9655-3p	TraesCS4D02G017400	-1.08073	1.46076
novel-m3850-5p	TraesCS2A02G182200	1.22387	1.06844
novel-m1312-5p	TraesCS1B02G229000	1.54312	2.13073
novel-m3850-5p	TraesCS4D02G050600	1.88643	1.06844
miR482d-5p	TraesCS3D02G384200	-4.02996	2.2779
miR482d-5p	TraesCS2B02G284200	1.1791	2.2779
novel-m3292-3p	TraesCS2B02G527100	-5.30937	1.30723
novel-m3718-3p	TraesCS1B02G470600	-1.38612	1.35533
novel-m1710-3p	TraesCS2B02G573100	-1.91746	1.01782
miR825-3p	TraesCS2A02G246700	2.75733	1.06844
novel-m2693-5p	TraesCS5B02G134700	-1.61571	1.16277
novel-m3016-3p	TraesCS5B02G134700	-1.61571	1.16277
miR3449-5p	TraesCS2B02G122900	-1.0231	-8.75637
novel-m2693-5p	TraesCS6D02G384000	1.07379	1.16277
novel-m3016-3p	TraesCS6D02G384000	1.07379	1.16277
novel-m1860-5p	TraesCS5A02G010200	1.75113	1.71089
novel-m1990-3p	TraesCS2A02G224000	-1.18521	1.06844
novel-m2127-3p	TraesCS1D02G160700	-1.04902	-8.93923
novel-m2127-3p	TraesCS3B02G232500	1.08607	-8.93923
novel-m2127-3p	TraesCS2A02G281000	1.86441	-8.93923
novel-m2004-3p	TraesCS5A02G486800	-1.49402	-8.97318
novel-m2462-3p	TraesCS5A02G486800	-1.49402	-8.97318
miR167f-3p	TraesCS7A02G449000	2.0476	-9.13188
miR1130	TraesCS5B02G162800	-3.36588	-10.1616
miR1130	TraesCS2A02G399100	-2.82886	-10.1616
miR1130	TraesCS4A02G193600	-2.31194	-10.1616
miR1130	TraesCS5A02G513500	-1.09614	-10.1616
miR1130	TraesCS3D02G529200	-1.05131	-10.1616
miR1130	TraesCS2B02G113200	1.04236	-10.1616
miR1130	TraesCS1A02G108300	1.04704	-10.1616
miR1130	TraesCS7B02G208800	1.22069	-10.1616
miR11079-5p	TraesCS6D02G328700	-1.03641	1.15591
miR1440b	TraesCS1A02G195000	1.07229	-10.6762
miR10994-5p	TraesCS4B02G116600	-2.04582	-11.9815
miR10994-5p	TraesCS2B02G227500	-1.6816	-11.9815
miR8612	TraesCS5A02G098300	1.38236	-12.2158
miR8612	TraesCS2B02G289900	2.1226	-12.2158
miR5287b-3p	TraesCS3D02G248600	-1.35367	-1.56792
miR5287b-3p	TraesCS5D02G322700	-1.23181	-1.56792
miR5287b-3p	TraesCS2B02G380800	1.19067	-1.56792
miR5287b-3p	TraesCS4D02G025000	1.289	-1.56792
miR5287b-3p	TraesCS4B02G162000	1.49456	-1.56792
miR5287b-3p	TraesCS7A02G295900	2.61335	-1.56792
miR159a	TraesCS5D02G311700	-3.04106	-13.7355
miR159a	TraesCS3A02G417200	-2.46672	-13.7355
miR159a	TraesCS2D02G456400	-1.94096	-13.7355
miR159a	TraesCS3B02G165300	-1.05528	-13.7355
miR159a	TraesCS6B02G309600	1.0473	-13.7355
miR159a	TraesCS4D02G025000	1.289	-13.7355
miR159a	TraesCS1D02G307500	1.34847	-13.7355
miR159a	TraesCS1B02G242500	1.44241	-13.7355
miR159a	TraesCS4D02G196300	1.78973	-13.7355
miR4392	TraesCS2B02G527100	-5.30937	-14.3192
miR4392	TraesCS7A02G452100	-2.02235	-14.3192
miR4392	TraesCS5B02G513800	-1.01063	-14.3192
miR4392	TraesCS3B02G279400	1.0898	-14.3192
miR4392	TraesCS6B02G251900	1.13418	-14.3192
miR4392	TraesCS5B02G168800	1.58794	-14.3192
miR6224a-3p	TraesCS2D02G180300	-7.36091	-3.17562
miR6224a-3p	TraesCS7B02G320200	-2.01188	-3.17562
miR6224a-3p	TraesCS4D02G227700	-1.43615	-3.17562
miR6224a-3p	TraesCS2D02G249400	-1.28921	-3.17562
miR6224a-3p	TraesCS2A02G443600	-1.27983	-3.17562
miR6224a-3p	TraesCS1B02G332500	-1.27157	-3.17562
miR6224a-3p	TraesCS2B02G263200	-1.22988	-3.17562
miR6224a-3p	TraesCS6A02G418400	-1.08461	-3.17562
miR6224a-3p	TraesCS3B02G511900	-1.04709	-3.17562
miR6224a-3p	TraesCS3A02G158200	1.17018	-3.17562
miR6224a-3p	TraesCS6D02G318200	1.1848	-3.17562
miR6224a-3p	TraesCS1A02G262600	1.20205	-3.17562
miR6224a-3p	TraesCS2A02G574800	1.22359	-3.17562
miR6224a-3p	TraesCS2A02G312700	1.29908	-3.17562
miR6224a-3p	TraesCS5A02G325300	1.30007	-3.17562
miR6224a-3p	TraesCS1A02G118400	1.41983	-3.17562
miR6224a-3p	TraesCS4A02G232700	1.44148	-3.17562
miR6224a-3p	TraesCS5D02G366700	2.10129	-3.17562
miR6224a-3p	TraesCS2B02G366600	2.22979	-3.17562
miR6224a-3p	TraesCS2A02G161300	3.84044	-3.17562
miR1886.1	TraesCS7D02G160200	-1.3151	-15.4576
miR1886.1	TraesCS3A02G221000	1.17565	-15.4576
3.0 stage
miRNA	Targets	log2FC-30stage-Mrna	log2FC-miRNA-miRNA
miR11106-3p	TraesCS1D02G030200	1.45324	-10.9687
miR11288e	TraesCS7A02G454600	-5.49094	8.15932
miR11288e	TraesCS2D02G244500	1.25946	8.15932
miR11288e	TraesCS2B02G112000	2.06091	8.15932
miR11288e	TraesCS2A02G096500	3.0997	8.15932
miR1130	TraesCS1D02G223900	-1.34569	-9.46909
miR1130	TraesCS5B02G162800	-1.12159	-9.46909
miR1130	TraesCS1A02G075700	1.20744	-9.46909
miR1130	TraesCS3D02G529200	2.12935	-9.46909
miR1130	TraesCS6A02G147900	2.23251	-9.46909
miR1130	TraesCS4A02G193600	3.02865	-9.46909
miR1130	TraesCS5A02G513500	4.30811	-9.46909
miR1130	TraesCS2A02G399100	5.84022	-9.46909
miR1139	TraesCS7A02G251800	1.27609	13.1081
miR159a	TraesCS6B02G309600	-2.47745	-12.7275
miR159a	TraesCS5D02G135300	-1.50499	-12.7275
miR159a	TraesCS3B02G165300	-1.32675	-12.7275
miR159a	TraesCS3A02G336500	-1.28275	-12.7275
miR159a	TraesCS6D02G261100	-1.24457	-12.7275
miR159a	TraesCS1A02G308100	-1.20279	-12.7275
miR159a	TraesCS2A02G325600	-1.01785	-12.7275
miR159a	TraesCS2D02G463600	1.00523	-12.7275
miR159a	TraesCS2D02G456400	1.33993	-12.7275
miR159a	TraesCS2B02G257800	1.36753	-12.7275
miR159a	TraesCS2A02G240200	1.46246	-12.7275
miR159a	TraesCS5D02G311700	2.10012	-12.7275
miR159a	TraesCS3A02G297500	2.37322	-12.7275
miR159a	TraesCS1A02G113100	2.83108	-12.7275
miR159a	TraesCS4D02G196300	3.93363	-12.7275
miR167e-3p	TraesCS7D02G161900	-1.64146	9.01347
miR167f-3p	TraesCS7A02G449000	3.48713	-9.31155
miR1886.1	TraesCS5A02G378200	-4.95216	-14.7385
miR1886.1	TraesCS5D02G388200	-3.90516	-14.7385
miR1886.1	TraesCS6B02G056900	-2.20136	-14.7385
miR2275b-5p	TraesCS2D02G146200	-1.32057	9.76266
miR319p	TraesCS6B02G309600	-2.47745	-12.7558
miR319p	TraesCS5D02G135300	-1.50499	-12.7558
miR319p	TraesCS6D02G162700	-1.40833	-12.7558
miR319p	TraesCS3B02G165300	-1.32675	-12.7558
miR319p	TraesCS3A02G336500	-1.28275	-12.7558
miR319p	TraesCS6D02G261100	-1.24457	-12.7558
miR319p	TraesCS2A02G325600	-1.01785	-12.7558
miR319p	TraesCS4B02G211200	1.59479	-12.7558
miR319p	TraesCS5A02G336500	1.77825	-12.7558
miR319p	TraesCS1D02G230000	1.81712	-12.7558
miR319p	TraesCS3A02G297500	2.37322	-12.7558
miR319p	TraesCS1B02G000600	2.51161	-12.7558
miR319p	TraesCS1A02G113100	2.83108	-12.7558
miR319p	TraesCS6D02G158500	2.85944	-12.7558
miR3449-5p	TraesCS2B02G122900	2.84402	8.6288
miR3633a-5p	TraesCS6D02G212200	-5.16859	14.8555
miR3633a-5p	TraesCS3B02G173800	-2.91611	14.8555
miR3633a-5p	TraesCS2A02G389900	-1.45613	14.8555
miR3633a-5p	TraesCS3B02G440500	1.00631	14.8555
miR3633a-5p	TraesCS2A02G176000	2.37623	14.8555
miR408-5p	TraesCS5D02G417400	2.63755	3.45376
miR408-5p	TraesCS7D02G413700	2.88932	3.45376
miR4392	TraesCS7A02G452100	-1.17726	-14.0099
miR4392	TraesCS6B02G251900	1.67532	-14.0099
miR4392	TraesCS1A02G264700	1.71695	-14.0099
miR482d-5p	TraesCS5B02G298600	-6.43571	-2.52662
miR482d-5p	TraesCS2B02G284200	1.00556	-2.52662
miR482d-5p	TraesCS3D02G384200	1.86656	-2.52662
miR5073	TraesCS4B02G023800	-2.43739	1.26281
miR5241a	TraesCSU02G078600	-4.102	9.1868
miR5252	TraesCS1B02G069200	1.97093	-6.78103
miR5252	TraesCS5D02G417400	2.63755	-6.78103
miR5252	TraesCS5A02G407500	2.98881	-6.78103
miR5303c	TraesCS2D02G033100	2.19694	-11.4629
miR5568c-3p	TraesCS7D02G153100	-3.41246	15.1783
miR5568c-3p	TraesCS2D02G443500	-3.2335	15.1783
miR5568c-3p	TraesCS4D02G295900	-2.80057	15.1783
miR5568c-3p	TraesCS6A02G264400	-1.30083	15.1783
miR5568c-3p	TraesCS7A02G452100	-1.17726	15.1783
miR5568c-3p	TraesCS2A02G586800	-1.1539	15.1783
miR5568c-3p	TraesCS3B02G205000	1.0871	15.1783
miR5568c-3p	TraesCS5A02G098300	1.20136	15.1783
miR5568c-3p	TraesCS7A02G367900	1.22943	15.1783
miR5568c-3p	TraesCS4D02G306600	1.40803	15.1783
miR5568c-3p	TraesCS6B02G251900	1.67532	15.1783
miR5568c-3p	TraesCS4D02G124600	2.1577	15.1783
miR5568c-3p	TraesCS1A02G213600	2.33989	15.1783
miR5820	TraesCS7B02G264200	2.67072	10.7718
miR6224a-3p	TraesCS3B02G039600	-5.42939	1.73935
miR6224a-3p	TraesCS1A02G118400	-3.94894	1.73935
miR6224a-3p	TraesCS5A02G234200	-2.76206	1.73935
miR6224a-3p	TraesCS2B02G263200	-1.91843	1.73935
miR6224a-3p	TraesCS2D02G249400	-1.70789	1.73935
miR6224a-3p	TraesCS3D02G297300	-1.70093	1.73935
miR6224a-3p	TraesCS3B02G511900	-1.60503	1.73935
miR6224a-3p	TraesCS2D02G404800	-1.20856	1.73935
miR6224a-3p	TraesCS6A02G025300	-1.10376	1.73935
miR6224a-3p	TraesCS3D02G345000	-1.02045	1.73935
miR6224a-3p	TraesCS5D02G410900	1.10034	1.73935
miR6224a-3p	TraesCS4A02G232700	1.28682	1.73935
miR6224a-3p	TraesCS5D02G366700	1.31574	1.73935
miR6224a-3p	TraesCS6B02G112800	1.60846	1.73935
miR6224a-3p	TraesCS1A02G262600	2.03319	1.73935
miR6224a-3p	TraesCS3B02G229600	2.32663	1.73935
miR6224a-3p	TraesCS2A02G161300	3.26853	1.73935
miR6224a-3p	TraesCS4D02G227700	3.94082	1.73935
miR6224a-3p	TraesCS2B02G366600	4.48325	1.73935
miR6224a-3p	TraesCS6D02G237200	5.29013	1.73935
miR7775-3p	TraesCS2B02G132900	1.02	8.04384
miR7775-3p	TraesCS2D02G114500	1.13545	8.04384
miR8032b-3p	TraesCS1A02G334900	1.43917	12.1593
miR8045	TraesCS3D02G474400	1.66689	13.8252
miR8612	TraesCS5A02G098300	1.20136	-11.9554
miR8612	TraesCS2B02G289900	1.43124	-11.9554
miR9493	TraesCS2D02G443500	-3.2335	-1.24405
miR9493	TraesCS4D02G295900	-2.80057	-1.24405
miR9493	TraesCS6A02G264400	-1.30083	-1.24405
miR9493	TraesCS7A02G452100	-1.17726	-1.24405
miR9493	TraesCS5A02G098300	1.20136	-1.24405
miR9493	TraesCS7A02G367900	1.22943	-1.24405
miR9493	TraesCS4D02G306600	1.40803	-1.24405
miR9493	TraesCS6B02G251900	1.67532	-1.24405
miR9493	TraesCS4D02G124600	2.1577	-1.24405
miR9493	TraesCS1A02G213600	2.33989	-1.24405
novel-m0105-5p	TraesCS1A02G273500	1.24502	1.21165
novel-m0144-3p	TraesCS1A02G111300	1.00658	3.0957
novel-m0157-3p	TraesCS5A02G234200	-2.76206	-6.19607
novel-m0157-3p	TraesCS3D02G297300	-1.70093	-6.19607
novel-m0157-3p	TraesCS3B02G511900	-1.60503	-6.19607
novel-m0157-3p	TraesCS2D02G404800	-1.20856	-6.19607
novel-m0157-3p	TraesCS3D02G345000	-1.02045	-6.19607
novel-m0157-3p	TraesCS4A02G232700	1.28682	-6.19607
novel-m0157-3p	TraesCS5D02G366700	1.31574	-6.19607
novel-m0157-3p	TraesCS2A02G246300	1.48445	-6.19607
novel-m0157-3p	TraesCS1A02G262600	2.03319	-6.19607
novel-m0225-5p	TraesCS1A02G075700	1.20744	-1.61166
novel-m0277-5p	TraesCS6B02G146300	-1.64044	1.72224
novel-m0300-3p	TraesCS2D02G321900	-4.21071	-1.05912
novel-m0300-3p	TraesCS5D02G417400	2.63755	-1.05912
novel-m0339-5p	TraesCS2D02G328200	-3.15433	-5.61111
novel-m0339-5p	TraesCS2A02G334000	-2.37749	-5.61111
novel-m0339-5p	TraesCS2B02G347200	-2.25879	-5.61111
novel-m0339-5p	TraesCSU02G051800	-1.67619	-5.61111
novel-m0339-5p	TraesCS4D02G315900	2.52926	-5.61111
novel-m0455-5p	TraesCS1B02G411900	-5.32775	6.04384
novel-m0455-5p	TraesCS4B02G023800	-2.43739	6.04384
novel-m0455-5p	TraesCS5A02G131500	-1.21128	6.04384
novel-m0455-5p	TraesCS1B02G228900	-1.08968	6.04384
novel-m0455-5p	TraesCS7D02G420400	1.19944	6.04384
novel-m0455-5p	TraesCS3B02G229600	2.32663	6.04384
novel-m0455-5p	TraesCS7D02G354900	3.74855	6.04384
novel-m0480-5p	TraesCS4B02G220500	1.7975	1.11081
novel-m0549-3p	TraesCS4B02G197000	-2.25848	2.84777
novel-m0549-3p	TraesCS5B02G272600	-1.77317	2.84777
novel-m0578-3p	TraesCS4D02G295900	-2.80057	-6.19607
novel-m0578-3p	TraesCS6A02G264400	-1.30083	-6.19607
novel-m0578-3p	TraesCS7A02G452100	-1.17726	-6.19607
novel-m0578-3p	TraesCS7D02G552700	-1.09943	-6.19607
novel-m0578-3p	TraesCS7A02G557700	-1.08434	-6.19607
novel-m0578-3p	TraesCS3B02G205000	1.0871	-6.19607
novel-m0578-3p	TraesCS5A02G098300	1.20136	-6.19607
novel-m0578-3p	TraesCS4D02G124600	2.1577	-6.19607
novel-m0608-3p	TraesCS2A02G054400	-1.27635	-5.61111
novel-m0652-5p	TraesCS4D02G050000	1.39859	-2.95958
novel-m0778-3p	TraesCS2B02G490400	2.81915	-3.07823
novel-m0792-5p	TraesCS4D02G050000	1.39859	-2.95958
novel-m0812-5p	TraesCS5B02G400300	1.28946	1.02465
novel-m0858-3p	TraesCS2B02G490400	2.81915	-2.21112
novel-m0881-5p	TraesCS3A02G207000	-1.14884	5.78081
novel-m0881-5p	TraesCS1D02G030200	1.45324	5.78081
novel-m0919-3p	TraesCS1A02G264700	1.71695	5.78081
novel-m0929-5p	TraesCS4D02G050000	1.39859	-2.95958
novel-m1016-5p	TraesCS1B02G011800	-1.67451	1.31434
novel-m1099-3p	TraesCS7A02G492400	1.02586	2.1697
novel-m1147-3p	TraesCS2D02G036800	-1.02624	1.28387
novel-m1174-5p	TraesCS4B02G220500	1.7975	1.13728
novel-m1247-3p	TraesCS2D02G443500	-3.2335	-6.41846
novel-m1247-3p	TraesCS3A02G279500	-1.44379	-6.41846
novel-m1293-3p	TraesCS7D02G199700	-1.10197	5.78081
novel-m1312-5p	TraesCS1A02G215500	1.37964	-1.03975
novel-m1312-5p	TraesCS1B02G229000	2.54831	-1.03975
novel-m1634-5p	TraesCS4D02G289600	1.60757	-6.78103
novel-m1634-5p	TraesCS4B02G290400	2.25214	-6.78103
novel-m1635-5p	TraesCS2D02G179600	1.27525	-2.01021
novel-m1635-5p	TraesCS4D02G289600	1.60757	-2.01021
novel-m1635-5p	TraesCS3D02G296200	1.72298	-2.01021
novel-m1635-5p	TraesCS4B02G290400	2.25214	-2.01021
novel-m1862-3p	TraesCS3A02G336500	-1.28275	1.0322
novel-m1862-3p	TraesCS5A02G522100	2.3759	1.0322
novel-m1871-3p	TraesCS2D02G132900	-2.22799	-2.15223
novel-m1924-5p	TraesCS3D02G141100	3.24461	-5.93303
novel-m1990-3p	TraesCS2A02G421400	-1.35621	1.7953
novel-m1990-3p	TraesCS2A02G224000	-1.13267	1.7953
novel-m2004-3p	TraesCS7D02G161900	-1.64146	-8.41846
novel-m2079-5p	TraesCS4D02G295900	-2.80057	7.54634
novel-m2127-3p	TraesCS2D02G443500	-3.2335	9.04384
novel-m2127-3p	TraesCS3A02G279500	-1.44379	9.04384
novel-m2127-3p	TraesCS6A02G264400	-1.30083	9.04384
novel-m2127-3p	TraesCS4D02G124600	2.1577	9.04384
novel-m2277-3p	TraesCS7B02G278100	1.95841	-1.0267
novel-m2330-3p	TraesCS1A02G255400	-2.19856	1.09353
novel-m2330-3p	TraesCS5A02G163900	-1.34955	1.09353
novel-m2364-5p	TraesCS2D02G179600	1.27525	-2.01021
novel-m2364-5p	TraesCS4D02G289600	1.60757	-2.01021
novel-m2364-5p	TraesCS3D02G296200	1.72298	-2.01021
novel-m2364-5p	TraesCS4B02G290400	2.25214	-2.01021
novel-m2365-5p	TraesCS4D02G289600	1.60757	-2.01021
novel-m2365-5p	TraesCS4B02G290400	2.25214	-2.01021
novel-m2366-5p	TraesCS2D02G179600	1.27525	-1.5928
novel-m2366-5p	TraesCS4D02G289600	1.60757	-1.5928
novel-m2366-5p	TraesCS3D02G296200	1.72298	-1.5928
novel-m2366-5p	TraesCS4B02G290400	2.25214	-1.5928
novel-m2367-5p	TraesCS2D02G179600	1.27525	-2.01021
novel-m2367-5p	TraesCS4D02G289600	1.60757	-2.01021
novel-m2367-5p	TraesCS3D02G296200	1.72298	-2.01021
novel-m2367-5p	TraesCS4B02G290400	2.25214	-2.01021
novel-m2368-5p	TraesCS2D02G179600	1.27525	-2.01021
novel-m2368-5p	TraesCS4D02G289600	1.60757	-2.01021
novel-m2368-5p	TraesCS3D02G296200	1.72298	-2.01021
novel-m2368-5p	TraesCS4B02G290400	2.25214	-2.01021
novel-m2426-3p	TraesCS3A02G276100	-4.01346	1.3217
novel-m2426-3p	TraesCS3B02G265600	2.10232	1.3217
novel-m2462-3p	TraesCS7D02G161900	-1.64146	-8.41846
novel-m2511-3p	TraesCS1A02G024100	-4.6451	1.35027
novel-m2511-3p	TraesCS7D02G357400	-1.48377	1.35027
novel-m2560-3p	TraesCS2D02G179600	1.27525	-2.01021
novel-m2560-3p	TraesCS4D02G289600	1.60757	-2.01021
novel-m2560-3p	TraesCS3D02G296200	1.72298	-2.01021
novel-m2560-3p	TraesCS4B02G290400	2.25214	-2.01021
novel-m2561-5p	TraesCS2D02G179600	1.27525	-1.56727
novel-m2561-5p	TraesCS4D02G289600	1.60757	-1.56727
novel-m2561-5p	TraesCS3D02G296200	1.72298	-1.56727
novel-m2561-5p	TraesCS4B02G290400	2.25214	-1.56727
novel-m2562-5p	TraesCS2D02G179600	1.27525	-2.01021
novel-m2562-5p	TraesCS4D02G289600	1.60757	-2.01021
novel-m2562-5p	TraesCS3D02G296200	1.72298	-2.01021
novel-m2562-5p	TraesCS4B02G290400	2.25214	-2.01021
novel-m2563-5p	TraesCS4D02G289600	1.60757	-2.01021
novel-m2563-5p	TraesCS4B02G290400	2.25214	-2.01021
novel-m2625-5p	TraesCS3D02G482900	1.08783	7.15932
novel-m2626-5p	TraesCS6D02G242400	-1.02055	5.78081
novel-m2697-5p	TraesCS4B02G097800	-1.09778	-1.22349
novel-m2726-5p	TraesCS6D02G336800	4.61611	1.78637
novel-m2737-5p	TraesCS2B02G143600	-2.38529	-2.58519
novel-m2768-3p	TraesCS7B02G482100	3.94675	1.43273
novel-m2779-3p	TraesCS6B02G410800	1.22717	5.78081
novel-m2889-5p	TraesCS4B02G097800	-1.09778	-1.22349
novel-m2903-5p	TraesCS5B02G195500	1.74773	1.12239
novel-m2953-5p	TraesCS2D02G376300	-3.15945	1.04042
novel-m2953-5p	TraesCS2B02G397000	-1.31921	1.04042
novel-m2955-5p	TraesCS5A02G468300	2.10831	1.43273
novel-m3005-5p	TraesCS3A02G087300	1.08318	3.3072
novel-m3023-5p	TraesCS4B02G097800	-1.09778	-1.22349
novel-m3094-3p	TraesCS4D02G295900	-2.80057	7.45888
novel-m3094-3p	TraesCS1A02G264700	1.71695	7.45888
novel-m3094-3p	TraesCS4D02G124600	2.1577	7.45888
novel-m3186-5p	TraesCS2D02G179600	1.27525	-2.15223
novel-m3186-5p	TraesCS4D02G289600	1.60757	-2.15223
novel-m3186-5p	TraesCS3D02G296200	1.72298	-2.15223
novel-m3186-5p	TraesCS4B02G290400	2.25214	-2.15223
novel-m3234-5p	TraesCS2D02G533300	1.44767	-2.47416
novel-m3354-5p	TraesCSU02G072800	-2.40698	5.78081
novel-m3354-5p	TraesCS3B02G359100	-1.84203	5.78081
novel-m3354-5p	TraesCS7D02G382900	-1.706	5.78081
novel-m3354-5p	TraesCS5D02G385900	1.54539	5.78081
novel-m3354-5p	TraesCS5D02G102100	2.69655	5.78081
novel-m3354-5p	TraesCS1B02G270000	4.05408	5.78081
novel-m3354-5p	TraesCS1A02G259700	4.77204	5.78081
novel-m3354-5p	TraesCS1D02G259500	6.09678	5.78081
novel-m3368-5p	TraesCS2D02G179600	1.27525	-2.01021
novel-m3368-5p	TraesCS4D02G289600	1.60757	-2.01021
novel-m3368-5p	TraesCS3D02G296200	1.72298	-2.01021
novel-m3368-5p	TraesCS4B02G290400	2.25214	-2.01021
novel-m3397-3p	TraesCS1D02G216200	1.35448	-2.40319
novel-m3425-5p	TraesCS5A02G321300	-2.76427	-2.08297
novel-m3558-5p	TraesCS7A02G168700	1.17457	1.25658
novel-m3592-5p	TraesCS5D02G417400	2.63755	-11.3727
novel-m3592-5p	TraesCS7D02G413700	2.88932	-11.3727
novel-m3593-3p	TraesCS5D02G417400	2.63755	-10.444
novel-m3658-3p	TraesCS2D02G179600	1.27525	-2.15223
novel-m3658-3p	TraesCS4D02G289600	1.60757	-2.15223
novel-m3658-3p	TraesCS3D02G296200	1.72298	-2.15223
novel-m3658-3p	TraesCS4B02G290400	2.25214	-2.15223
novel-m3714-5p	TraesCS5A02G321300	-2.76427	-2.05912
novel-m3772-3p	TraesCS3B02G084700	-1.82446	-7.518
novel-m3772-3p	TraesCS2A02G561600	1.8487	-7.518
novel-m3772-3p	TraesCS1B02G000600	2.51161	-7.518
novel-m3846-3p	TraesCS7D02G515700	-2.70793	1.00531
novel-m3846-3p	TraesCS4D02G169100	-1.35598	1.00531
novel-m3846-3p	TraesCS2D02G166000	1.15083	1.00531
novel-m3846-3p	TraesCS4D02G305400	1.836	1.00531
novel-m3846-3p	TraesCS4D02G282000	4.1342	1.00531
novel-m3846-3p	TraesCS4B02G283200	4.84948	1.00531
tae-miR1117	TraesCS1D02G021751	1.96343	1.11081
tae-miR6197-5p	TraesCS1A02G075700	1.20744	1.84777
tae-miR6197-5p	TraesCS3D02G529200	2.12935	1.84777
tae-miR9775	TraesCS3D02G474400	1.66689	1.76204
tae-miR9778	TraesCS4B02G173100	-4.55936	3.0177
tae-miR9778	TraesCS5D02G487100	1.00506	3.0177
tae-miR9778	TraesCS1D02G021751	1.96343	3.0177
