# Supplementary material for: Integrated Analysis of Microarray, Small RNA, and Degradome Datasets Uncovers the Role of MicroRNAs in Temperature-Sensitive Genic Male Sterility in Wheat
Source: Int J Mol Sci. 2022 Jul 22;23(15):8057. doi: 10.3390/ijms23158057 (PMC9332412; doi:10.3390/ijms23158057)
Supplement: Supplementary file 1 [file ijms-23-08057-s001.zip › Supplementary table S7.xlsx]

## Sheet: Sheet1
Supplementary Table S7 GO analysis of the differentially expressed genes in miRNA-targets pairs
Class	GO_Name	GO_ID	GO_Level	P_value	EnrichmentScore	HitsGenesCountsInSelectedSet	HitsGenesCountsInBackground	AllGenesCountsInSelectedSet	AllGenesCountsInBackground	GenesOfSelectedSetInGOterm	corrected p-value(BH method)
Molecular function	flavin adenine dinucleotide binding	GO:0050660	6	0.0102971	3.83562	5	621	146	69552	TraesCS2A02G399100,TraesCS2B02G263200,TraesCS6A02G307700,TraesCS2A02G246300,TraesCS2D02G249400,	0.126997
Molecular function	catalytic activity	GO:0003824	2	0.0247252	1.17982	81	32706	146	69552	TraesCS2A02G586800,TraesCS6B02G146300,TraesCS2D02G463600,TraesCS4B02G173100,TraesCS2D02G180300,TraesCS1A02G024100,TraesCS7D02G413700,TraesCS5A02G407500,TraesCS3A02G222400,TraesCS2A02G574800,TraesCS1B02G411900,TraesCS3A02G207000,TraesCS1B02G069200,TraesCS4B02G023800,TraesCS1D02G230000,TraesCS3D02G345000,TraesCS2A02G399100,TraesCS4D02G025000,TraesCS2B02G263200,TraesCS7A02G295900,TraesCS4B02G297500,…	0.161441
Molecular function	transferase activity	GO:0016740	3	0.0326492	1.335	38	13560	146	69552	TraesCS2A02G586800,TraesCS6B02G146300,TraesCS2D02G463600,TraesCS4B02G173100,TraesCS5A02G407500,TraesCS2A02G574800,TraesCS1B02G411900,TraesCS3A02G207000,TraesCS3D02G345000,TraesCS4D02G025000,TraesCS7A02G295900,TraesCS4B02G297500,TraesCS1D02G216200,TraesCS2D02G456400,TraesCS2A02G240200,TraesCS2B02G257800,TraesCS7D02G354900,TraesCS2B02G366600,TraesCS4D02G307300,TraesCS5A02G467700,TraesCS7D02G051000,…	0.187451
Molecular function	hydrolase activity, acting on glycosyl bonds	GO:0016798	4	0.0378896	2.1044	8	1811	146	69552	TraesCS1A02G024100,TraesCS2D02G033100,TraesCS1B02G229000,TraesCS3B02G359100,TraesCS4A02G232700,TraesCS1A02G215500,TraesCS5B02G272600,TraesCS2B02G284200,	0.210288
Cellular component	chloroplast stroma	GO:0009570	7	0.000179613	2.58788	18	2459	107	37828	TraesCS4B02G023800,TraesCS7A02G295900,TraesCS4D02G240700,TraesCS6D02G158500,TraesCS7D02G382900,TraesCS2A02G240200,TraesCS6D02G012200,TraesCS2B02G257800,TraesCS5D02G157600,TraesCS5A02G513500,TraesCS1B02G000600,TraesCS1B02G229000,TraesCS5D02G331100,TraesCS4A02G232700,TraesCS1A02G215500,TraesCS2D02G443500,TraesCS3A02G297500,TraesCS2B02G119600,	0.0172428
Cellular component	plastid stroma	GO:0009532	6	0.000289654	2.48869	18	2557	107	37828	TraesCS4B02G023800,TraesCS7A02G295900,TraesCS4D02G240700,TraesCS6D02G158500,TraesCS7D02G382900,TraesCS2A02G240200,TraesCS6D02G012200,TraesCS2B02G257800,TraesCS5D02G157600,TraesCS5A02G513500,TraesCS1B02G000600,TraesCS1B02G229000,TraesCS5D02G331100,TraesCS4A02G232700,TraesCS1A02G215500,TraesCS2D02G443500,TraesCS3A02G297500,TraesCS2B02G119600,	0.0185379
Cellular component	chloroplast part	GO:0044434	6	0.000705165	1.95495	25	4521	107	37828	TraesCS1A02G075700,TraesCS3A02G222400,TraesCS4B02G023800,TraesCS7A02G295900,TraesCS4D02G240700,TraesCS6D02G158500,TraesCS7D02G382900,TraesCS2A02G240200,TraesCS6D02G012200,TraesCS2B02G257800,TraesCS6A02G307700,TraesCS4A02G095300,TraesCS5D02G157600,TraesCS5A02G513500,TraesCS1B02G000600,TraesCS4B02G211200,TraesCS1B02G229000,TraesCS5D02G331100,TraesCS4A02G232700,TraesCS2B02G405600,TraesCS1A02G215500,…	0.0338479
Cellular component	plastid part	GO:0044435	5	0.00103526	1.90399	25	4642	107	37828	TraesCS1A02G075700,TraesCS3A02G222400,TraesCS4B02G023800,TraesCS7A02G295900,TraesCS4D02G240700,TraesCS6D02G158500,TraesCS7D02G382900,TraesCS2A02G240200,TraesCS6D02G012200,TraesCS2B02G257800,TraesCS6A02G307700,TraesCS4A02G095300,TraesCS5D02G157600,TraesCS5A02G513500,TraesCS1B02G000600,TraesCS4B02G211200,TraesCS1B02G229000,TraesCS5D02G331100,TraesCS4A02G232700,TraesCS2B02G405600,TraesCS1A02G215500,…	0.039754
Cellular component	chloroplast envelope	GO:0009941	7	0.00389321	2.32352	13	1978	107	37828	TraesCS1A02G075700,TraesCS4D02G240700,TraesCS6D02G158500,TraesCS6D02G012200,TraesCS6A02G307700,TraesCS4A02G095300,TraesCS5D02G157600,TraesCS5A02G513500,TraesCS1B02G000600,TraesCS4B02G211200,TraesCS5D02G331100,TraesCS2B02G119600,TraesCS2D02G252800,	0.0679543
Cellular component	intracellular organelle part	GO:0044446	4	0.00456031	1.37824	49	12569	107	37828	TraesCS1A02G075700,TraesCS3B02G232500,TraesCS3B02G205000,TraesCS2B02G314900,TraesCS3A02G222400,TraesCS5B02G451400,TraesCS4B02G023800,TraesCS2D02G296500,TraesCS7A02G295900,TraesCS3D02G330600,TraesCS4D02G240700,TraesCS6D02G158500,TraesCS7D02G382900,TraesCS2A02G240200,TraesCS6D02G012200,TraesCS2B02G257800,TraesCS6A02G307700,TraesCS4D02G307300,TraesCS4B02G290400,TraesCS4A02G095300,TraesCS3B02G511900,…	0.072965
Cellular component	organelle part	GO:0044422	2	0.00465662	1.37693	49	12581	107	37828	TraesCS1A02G075700,TraesCS3B02G232500,TraesCS3B02G205000,TraesCS2B02G314900,TraesCS3A02G222400,TraesCS5B02G451400,TraesCS4B02G023800,TraesCS2D02G296500,TraesCS7A02G295900,TraesCS3D02G330600,TraesCS4D02G240700,TraesCS6D02G158500,TraesCS7D02G382900,TraesCS2A02G240200,TraesCS6D02G012200,TraesCS2B02G257800,TraesCS6A02G307700,TraesCS4D02G307300,TraesCS4B02G290400,TraesCS4A02G095300,TraesCS3B02G511900,…	0.0687747
Cellular component	plastid envelope	GO:0009526	6	0.00517841	2.2452	13	2047	107	37828	TraesCS1A02G075700,TraesCS4D02G240700,TraesCS6D02G158500,TraesCS6D02G012200,TraesCS6A02G307700,TraesCS4A02G095300,TraesCS5D02G157600,TraesCS5A02G513500,TraesCS1B02G000600,TraesCS4B02G211200,TraesCS5D02G331100,TraesCS2B02G119600,TraesCS2D02G252800,	0.0710183
Cellular component	organelle envelope	GO:0031967	5	0.0140565	1.81823	16	3111	107	37828	TraesCS1A02G075700,TraesCS2B02G314900,TraesCS2D02G296500,TraesCS4D02G240700,TraesCS6D02G158500,TraesCS6D02G012200,TraesCS6A02G307700,TraesCS4A02G095300,TraesCS5D02G157600,TraesCS5A02G513500,TraesCS1B02G000600,TraesCS4B02G211200,TraesCS5D02G331100,TraesCS3A02G276100,TraesCS2B02G119600,TraesCS2D02G252800,	0.117342
Cellular component	envelope	GO:0031975	3	0.0140565	1.81823	16	3111	107	37828	TraesCS1A02G075700,TraesCS2B02G314900,TraesCS2D02G296500,TraesCS4D02G240700,TraesCS6D02G158500,TraesCS6D02G012200,TraesCS6A02G307700,TraesCS4A02G095300,TraesCS5D02G157600,TraesCS5A02G513500,TraesCS1B02G000600,TraesCS4B02G211200,TraesCS5D02G331100,TraesCS3A02G276100,TraesCS2B02G119600,TraesCS2D02G252800,	0.117342
Cellular component	cell	GO:0005623	2	0.0412269	1.06837	99	32760	107	37828	TraesCS1A02G075700,TraesCS6B02G290300,TraesCS3B02G232500,TraesCS1D02G153600,TraesCS1A02G264700,TraesCS2A02G586800,TraesCS2D02G463600,TraesCS3B02G205000,TraesCS1B02G228900,TraesCS2B02G314900,TraesCS1A02G118400,TraesCS5A02G325300,TraesCS3A02G222400,TraesCS4D02G295900,TraesCS5B02G451400,TraesCS1B02G411900,TraesCS3A02G207000,TraesCS4B02G023800,TraesCS1D02G230000,TraesCS3B02G229100,TraesCS2D02G296500,…	0.247362
Cellular component	intracellular part	GO:0044424	3	0.0463039	1.08986	91	29519	107	37828	TraesCS1A02G075700,TraesCS6B02G290300,TraesCS3B02G232500,TraesCS1D02G153600,TraesCS2A02G586800,TraesCS3B02G205000,TraesCS1B02G228900,TraesCS2B02G314900,TraesCS1A02G118400,TraesCS5A02G325300,TraesCS3A02G222400,TraesCS4D02G295900,TraesCS5B02G451400,TraesCS1B02G411900,TraesCS3A02G207000,TraesCS4B02G023800,TraesCS1D02G230000,TraesCS3B02G229100,TraesCS2D02G296500,TraesCS6B02G309600,TraesCS5D02G311700,…	0.269405
Cellular component	intracellular	GO:0005622	3	0.0463039	1.08986	91	29519	107	37828	TraesCS1A02G075700,TraesCS6B02G290300,TraesCS3B02G232500,TraesCS1D02G153600,TraesCS2A02G586800,TraesCS3B02G205000,TraesCS1B02G228900,TraesCS2B02G314900,TraesCS1A02G118400,TraesCS5A02G325300,TraesCS3A02G222400,TraesCS4D02G295900,TraesCS5B02G451400,TraesCS1B02G411900,TraesCS3A02G207000,TraesCS4B02G023800,TraesCS1D02G230000,TraesCS3B02G229100,TraesCS2D02G296500,TraesCS6B02G309600,TraesCS5D02G311700,…	0.269405
Biological process	organic substance catabolic process	GO:1901575	4	1.93402e-05	2.87577	20	2915	125	52393	TraesCS2A02G586800,TraesCS2D02G180300,TraesCS2B02G263200,TraesCS1B02G242500,TraesCS5B02G360000,TraesCS2A02G240200,TraesCS2B02G257800,TraesCS3D02G297300,TraesCS7D02G361300,TraesCS6D02G212200,TraesCS6B02G291800,TraesCS2D02G033100,TraesCS1B02G229000,TraesCS5D02G331100,TraesCS3B02G039600,TraesCS2A02G421400,TraesCS1A02G215500,TraesCS3A02G276100,TraesCS5B02G272600,TraesCS2D02G249400,	0.0114397
Biological process	carbohydrate catabolic process	GO:0016052	5	2.0713e-05	8.50437	7	345	125	52393	TraesCS2D02G180300,TraesCS2A02G240200,TraesCS2B02G257800,TraesCS1B02G229000,TraesCS5D02G331100,TraesCS1A02G215500,TraesCS3A02G276100,	0.00816784
Biological process	microgametogenesis	GO:0055046	4	2.96567e-05	10.223	6	246	125	52393	TraesCS5B02G451400,TraesCS3A02G336500,TraesCS4B02G290400,TraesCS2D02G179600,TraesCS4D02G050000,TraesCS4D02G289600,	0.00877096
Biological process	small molecule catabolic process	GO:0044282	5	3.45798e-05	6.53636	8	513	125	52393	TraesCS2B02G263200,TraesCS5B02G360000,TraesCS3D02G297300,TraesCS6D02G212200,TraesCS5D02G331100,TraesCS2A02G421400,TraesCS3A02G276100,TraesCS2D02G249400,	0.00818158
Biological process	single-organism catabolic process	GO:0044712	4	6.46663e-05	3.89901	12	1290	125	52393	TraesCS2B02G263200,TraesCS1B02G242500,TraesCS5B02G360000,TraesCS2A02G240200,TraesCS2B02G257800,TraesCS3D02G297300,TraesCS7D02G361300,TraesCS6D02G212200,TraesCS5D02G331100,TraesCS2A02G421400,TraesCS3A02G276100,TraesCS2D02G249400,	0.0109286
Biological process	gametophyte development	GO:0048229	5	0.000303411	3.29818	12	1525	125	52393	TraesCS4D02G295900,TraesCS5B02G451400,TraesCS3A02G336500,TraesCS4B02G290400,TraesCS2D02G179600,TraesCS4D02G050000,TraesCS6D02G212200,TraesCS4D02G289600,TraesCS4A02G149100,TraesCS5B02G168800,TraesCS5D02G417400,TraesCS5A02G336500,	0.0358935
Biological process	pollen development	GO:0009555	6	0.000378453	3.73236	10	1123	125	52393	TraesCS4D02G295900,TraesCS5B02G451400,TraesCS3A02G336500,TraesCS4B02G290400,TraesCS2D02G179600,TraesCS4D02G050000,TraesCS6D02G212200,TraesCS4D02G289600,TraesCS5B02G168800,TraesCS5A02G336500,	0.0373092
Biological process	monocarboxylic acid metabolic process	GO:0032787	8	0.000509638	2.9374	13	1855	125	52393	TraesCS4B02G297500,TraesCS5B02G360000,TraesCS2A02G240200,TraesCS2B02G257800,TraesCS2A02G246300,TraesCS3D02G297300,TraesCS6D02G212200,TraesCS5D02G331100,TraesCS2A02G421400,TraesCS3A02G276100,TraesCS5B02G272600,TraesCS1D02G414600,TraesCS2B02G215000,	0.046377
Biological process	catabolic process	GO:0009056	3	0.000592057	2.23008	20	3759	125	52393	TraesCS2A02G586800,TraesCS2D02G180300,TraesCS2B02G263200,TraesCS1B02G242500,TraesCS5B02G360000,TraesCS2A02G240200,TraesCS2B02G257800,TraesCS3D02G297300,TraesCS7D02G361300,TraesCS6D02G212200,TraesCS6B02G291800,TraesCS2D02G033100,TraesCS1B02G229000,TraesCS5D02G331100,TraesCS3B02G039600,TraesCS2A02G421400,TraesCS1A02G215500,TraesCS3A02G276100,TraesCS5B02G272600,TraesCS2D02G249400,	0.0500288
Biological process	single-organism carbohydrate metabolic process	GO:0044723	5	0.000743005	3.17533	11	1452	125	52393	TraesCS2A02G240200,TraesCS2B02G257800,TraesCS4D02G307300,TraesCS1B02G229000,TraesCS5D02G331100,TraesCS2A02G421400,TraesCS1A02G215500,TraesCS4B02G197000,TraesCS3A02G276100,TraesCS5B02G272600,TraesCS2B02G215000,	0.0585983
Biological process	multicellular organism development	GO:0007275	4	0.00106461	1.69412	34	8412	125	52393	TraesCS4D02G295900,TraesCS5B02G451400,TraesCS1B02G411900,TraesCS3B02G229100,TraesCS3D02G345000,TraesCS3A02G336500,TraesCS3D02G330600,TraesCS4B02G297500,TraesCS4D02G240700,TraesCS1B02G242500,TraesCS2A02G240200,TraesCS7D02G161900,TraesCS2B02G257800,TraesCS4D02G307300,TraesCS4B02G290400,TraesCS4A02G095300,TraesCS5D02G157600,TraesCS2D02G179600,TraesCS4D02G050000,TraesCS6D02G212200,TraesCS4D02G289600,…	0.0699685
Biological process	response to cytokinin	GO:0009735	6	0.00122409	3.19957	10	1310	125	52393	TraesCS1A02G075700,TraesCS2B02G314900,TraesCS2D02G296500,TraesCS3A02G336500,TraesCS4A02G095300,TraesCS5D02G157600,TraesCS5A02G513500,TraesCS2D02G404800,TraesCS2B02G119600,TraesCS5B02G272600,	0.062961
Biological process	cellular carbohydrate metabolic process	GO:0044262	5	0.00142627	3.39846	9	1110	125	52393	TraesCS4D02G307300,TraesCS1B02G229000,TraesCS5D02G331100,TraesCS2A02G421400,TraesCS1A02G215500,TraesCS4B02G197000,TraesCS5B02G272600,TraesCS2B02G284200,TraesCS2B02G215000,	0.0648954
Biological process	single-organism developmental process	GO:0044767	3	0.00166407	1.61849	36	9323	125	52393	TraesCS2D02G463600,TraesCS4D02G295900,TraesCS5B02G451400,TraesCS1B02G411900,TraesCS3B02G229100,TraesCS3D02G345000,TraesCS3A02G336500,TraesCS3D02G330600,TraesCS4B02G297500,TraesCS4D02G240700,TraesCS1B02G242500,TraesCS2A02G240200,TraesCS7D02G161900,TraesCS2B02G257800,TraesCS4D02G307300,TraesCS4B02G290400,TraesCS4A02G095300,TraesCS5D02G157600,TraesCS2D02G179600,TraesCS4D02G050000,TraesCS6D02G212200,…	0.0729108
Biological process	developmental process	GO:0032502	2	0.00176125	1.5983	37	9703	125	52393	TraesCS2D02G463600,TraesCS4D02G295900,TraesCS5B02G451400,TraesCS1B02G411900,TraesCS3B02G229100,TraesCS3D02G345000,TraesCS6B02G309600,TraesCS3A02G336500,TraesCS3D02G330600,TraesCS4B02G297500,TraesCS4D02G240700,TraesCS1B02G242500,TraesCS2A02G240200,TraesCS7D02G161900,TraesCS2B02G257800,TraesCS4D02G307300,TraesCS4B02G290400,TraesCS4A02G095300,TraesCS5D02G157600,TraesCS2D02G179600,TraesCS4D02G050000,…	0.074413
Biological process	single-organism process	GO:0044699	2	0.00187595	1.26148	80	26581	125	52393	TraesCS1A02G075700,TraesCS1D02G153600,TraesCS2A02G586800,TraesCS2D02G463600,TraesCS3A02G222400,TraesCS4B02G393300,TraesCS4D02G295900,TraesCS5B02G451400,TraesCSU02G072800,TraesCS1B02G411900,TraesCS4B02G023800,TraesCS3B02G229100,TraesCS3D02G345000,TraesCS6B02G309600,TraesCS2A02G399100,TraesCS2B02G263200,TraesCS3A02G336500,TraesCS1D02G380800,TraesCS3D02G330600,TraesCS4B02G297500,TraesCS4D02G240700,T…	0.0739751
Biological process	single-multicellular organism process	GO:0044707	3	0.00199073	1.63409	34	8721	125	52393	TraesCS4D02G295900,TraesCS5B02G451400,TraesCS1B02G411900,TraesCS3B02G229100,TraesCS3D02G345000,TraesCS3A02G336500,TraesCS3D02G330600,TraesCS4B02G297500,TraesCS4D02G240700,TraesCS1B02G242500,TraesCS2A02G240200,TraesCS7D02G161900,TraesCS2B02G257800,TraesCS4D02G307300,TraesCS4B02G290400,TraesCS4A02G095300,TraesCS5D02G157600,TraesCS2D02G179600,TraesCS4D02G050000,TraesCS6D02G212200,TraesCS4D02G289600,…	0.0759687
Biological process	anatomical structure development	GO:0048856	3	0.00215307	1.59522	36	9459	125	52393	TraesCS2D02G463600,TraesCS4D02G295900,TraesCS5B02G451400,TraesCS1B02G411900,TraesCS3B02G229100,TraesCS3D02G345000,TraesCS6B02G309600,TraesCS3A02G336500,TraesCS3D02G330600,TraesCS4B02G297500,TraesCS4D02G240700,TraesCS1B02G242500,TraesCS2A02G240200,TraesCS7D02G161900,TraesCS2B02G257800,TraesCS4D02G307300,TraesCS4B02G290400,TraesCS4A02G095300,TraesCS5D02G157600,TraesCS2D02G179600,TraesCS4D02G050000,…	0.0727739
Biological process	cell wall macromolecule metabolic process	GO:0044036	6	0.00219139	4.54767	6	553	125	52393	TraesCS4D02G307300,TraesCS2D02G033100,TraesCS4B02G197000,TraesCS5B02G272600,TraesCS2B02G284200,TraesCS2B02G215000,	0.0720114
Biological process	response to stimulus	GO:0050896	2	0.00220139	1.3758	58	17670	125	52393	TraesCS1A02G075700,TraesCS2A02G586800,TraesCS2D02G463600,TraesCS2B02G314900,TraesCS2A02G561600,TraesCS4D02G295900,TraesCS7A02G452100,TraesCS5B02G451400,TraesCS1B02G220600,TraesCS4B02G023800,TraesCS1D02G230000,TraesCS3D02G345000,TraesCS2D02G296500,TraesCS3A02G336500,TraesCS7A02G295900,TraesCS4B02G297500,TraesCS4D02G240700,TraesCS1B02G242500,TraesCS6D02G158500,TraesCS2D02G456400,TraesCS2A02G240200,…	0.0703851
Biological process	cellular catabolic process	GO:0044248	4	0.00231654	2.15011	17	3314	125	52393	TraesCS2A02G586800,TraesCS2D02G180300,TraesCS2B02G263200,TraesCS1B02G242500,TraesCS5B02G360000,TraesCS3D02G297300,TraesCS7D02G361300,TraesCS6D02G212200,TraesCS6B02G291800,TraesCS2D02G033100,TraesCS1B02G229000,TraesCS5D02G331100,TraesCS3B02G039600,TraesCS2A02G421400,TraesCS1A02G215500,TraesCS5B02G272600,TraesCS2D02G249400,	0.0702685
Biological process	polysaccharide metabolic process	GO:0005976	5	0.00241678	3.44266	8	974	125	52393	TraesCS2D02G180300,TraesCS4D02G307300,TraesCS1B02G229000,TraesCS1A02G215500,TraesCS4B02G197000,TraesCS5B02G272600,TraesCS2B02G284200,TraesCS2B02G215000,	0.0680728
Biological process	single-organism cellular process	GO:0044763	3	0.00247164	1.42111	51	15042	125	52393	TraesCS2D02G463600,TraesCS3A02G222400,TraesCS5B02G451400,TraesCS1B02G411900,TraesCS4B02G023800,TraesCS3B02G229100,TraesCS3D02G345000,TraesCS6B02G309600,TraesCS2B02G263200,TraesCS3A02G336500,TraesCS4B02G297500,TraesCS4D02G240700,TraesCS1B02G242500,TraesCS5B02G360000,TraesCS6D02G158500,TraesCS7D02G382900,TraesCS2D02G456400,TraesCS2A02G240200,TraesCS6D02G012200,TraesCS6B02G362300,TraesCS2B02G257800,…	0.0679987
Biological process	lipid metabolic process	GO:0006629	4	0.00264243	2.26076	15	2781	125	52393	TraesCS3A02G222400,TraesCSU02G072800,TraesCS1B02G411900,TraesCS3B02G229100,TraesCS3D02G345000,TraesCS4B02G297500,TraesCS1B02G242500,TraesCS5B02G360000,TraesCS2A02G240200,TraesCS2B02G257800,TraesCS2A02G246300,TraesCS3D02G297300,TraesCS5D02G331100,TraesCS2B02G405600,TraesCS1D02G414600,	0.0694666
Biological process	single-organism biosynthetic process	GO:0044711	4	0.00270898	1.88688	22	4887	125	52393	TraesCS3A02G222400,TraesCS1B02G411900,TraesCS4B02G023800,TraesCS3B02G229100,TraesCS4B02G297500,TraesCS4D02G240700,TraesCS1B02G242500,TraesCS6A02G307700,TraesCS4D02G307300,TraesCS2A02G246300,TraesCS3D02G297300,TraesCS6B02G410800,TraesCS6D02G212200,TraesCS1B02G229000,TraesCS5D02G331100,TraesCS2B02G405600,TraesCS1A02G215500,TraesCS4B02G197000,TraesCS5B02G272600,TraesCS2A02G161300,TraesCS1D02G414600,…	0.069668
Biological process	multicellular organism reproduction	GO:0032504	3	0.00278761	3.75673	7	781	125	52393	TraesCS5B02G451400,TraesCS3A02G336500,TraesCS2A02G240200,TraesCS2B02G257800,TraesCS4D02G050000,TraesCS4A02G149100,TraesCS5D02G331100,	0.0701648
Biological process	phyllome development	GO:0048827	5	0.00287253	2.67435	11	1724	125	52393	TraesCS1B02G411900,TraesCS3B02G229100,TraesCS3D02G345000,TraesCS3A02G336500,TraesCS4D02G240700,TraesCS7D02G161900,TraesCS5D02G157600,TraesCS4A02G193600,TraesCS2A02G421400,TraesCS5D02G417400,TraesCS5A02G336500,	0.070796
Biological process	cellular carbohydrate biosynthetic process	GO:0034637	7	0.00319499	4.2125	6	597	125	52393	TraesCS4D02G307300,TraesCS1B02G229000,TraesCS1A02G215500,TraesCS4B02G197000,TraesCS5B02G272600,TraesCS2B02G215000,	0.0741112
Biological process	system development	GO:0048731	4	0.00327008	1.74141	26	6258	125	52393	TraesCS4D02G295900,TraesCS1B02G411900,TraesCS3B02G229100,TraesCS3D02G345000,TraesCS3A02G336500,TraesCS3D02G330600,TraesCS4D02G240700,TraesCS1B02G242500,TraesCS2A02G240200,TraesCS7D02G161900,TraesCS2B02G257800,TraesCS4D02G307300,TraesCS4B02G290400,TraesCS5D02G157600,TraesCS2D02G179600,TraesCS4D02G289600,TraesCS4A02G193600,TraesCS5D02G331100,TraesCS4B02G162000,TraesCS2B02G405600,TraesCS2A02G421400,…	0.0729907
Biological process	single-organism intracellular transport	GO:1902582	6	0.00352491	4.96616	5	422	125	52393	TraesCS1D02G153600,TraesCS3D02G330600,TraesCS5B02G360000,TraesCS4A02G095300,TraesCS3D02G248600,	0.0772217
Biological process	single-organism cellular localization	GO:1902580	4	0.00392943	4.84	5	433	125	52393	TraesCS1D02G153600,TraesCS3D02G330600,TraesCS5B02G360000,TraesCS4A02G095300,TraesCS3D02G248600,	0.0845186
Biological process	cellular polysaccharide metabolic process	GO:0044264	6	0.00428174	3.4722	7	845	125	52393	TraesCS4D02G307300,TraesCS1B02G229000,TraesCS1A02G215500,TraesCS4B02G197000,TraesCS5B02G272600,TraesCS2B02G284200,TraesCS2B02G215000,	0.0904517
Biological process	cellular lipid metabolic process	GO:0044255	5	0.00445454	2.39968	12	2096	125	52393	TraesCS3A02G222400,TraesCS1B02G411900,TraesCS3B02G229100,TraesCS3D02G345000,TraesCS4B02G297500,TraesCS1B02G242500,TraesCS5B02G360000,TraesCS2A02G246300,TraesCS3D02G297300,TraesCS5D02G331100,TraesCS2B02G405600,TraesCS1D02G414600,	0.0924512
Biological process	cellular response to DNA damage stimulus	GO:0006974	5	0.00506812	3.36469	7	872	125	52393	TraesCS7A02G295900,TraesCS6B02G291800,TraesCS3B02G359100,TraesCS4B02G162000,TraesCS4A02G232700,TraesCS3A02G276100,TraesCS5A02G336500,	0.0967029
Biological process	small molecule metabolic process	GO:0044281	4	0.00631115	1.75742	22	5247	125	52393	TraesCS4B02G023800,TraesCS3D02G345000,TraesCS2B02G263200,TraesCS4B02G297500,TraesCS4D02G240700,TraesCS5B02G360000,TraesCS2A02G240200,TraesCS2B02G257800,TraesCS4D02G307300,TraesCS2A02G246300,TraesCS3D02G297300,TraesCS6B02G410800,TraesCS2A02G389900,TraesCS6D02G212200,TraesCS5D02G331100,TraesCS2A02G421400,TraesCS3A02G276100,TraesCS5B02G272600,TraesCS2A02G161300,TraesCS1D02G414600,TraesCS2B02G215000,…	0.114863
Biological process	organic hydroxy compound metabolic process	GO:1901615	4	0.00684449	3.17877	7	923	125	52393	TraesCS3D02G345000,TraesCS2A02G246300,TraesCS6D02G212200,TraesCS5D02G331100,TraesCS2A02G421400,TraesCS5B02G272600,TraesCS2B02G215000,	0.122682
Biological process	carbohydrate metabolic process	GO:0005975	4	0.00782535	2.00675	15	3133	125	52393	TraesCS2D02G180300,TraesCS1A02G024100,TraesCS2A02G240200,TraesCS2B02G257800,TraesCS4D02G307300,TraesCS2D02G033100,TraesCS1B02G229000,TraesCS5D02G331100,TraesCS2A02G421400,TraesCS1A02G215500,TraesCS4B02G197000,TraesCS3A02G276100,TraesCS5B02G272600,TraesCS2B02G284200,TraesCS2B02G215000,	0.104016
Biological process	response to chemical	GO:0042221	3	0.00820835	1.47283	36	10245	125	52393	TraesCS1A02G075700,TraesCS2A02G586800,TraesCS2D02G463600,TraesCS2B02G314900,TraesCS2A02G561600,TraesCS4D02G295900,TraesCS1B02G220600,TraesCS4B02G023800,TraesCS1D02G230000,TraesCS3D02G345000,TraesCS2D02G296500,TraesCS3A02G336500,TraesCS1B02G242500,TraesCS2D02G456400,TraesCS2A02G240200,TraesCS6B02G362300,TraesCS7D02G161900,TraesCS2B02G257800,TraesCS4D02G307300,TraesCS2A02G246300,TraesCS4A02G095300,…	0.107894
Biological process	multicellular organismal process	GO:0032501	2	0.00850707	1.49318	34	9544	125	52393	TraesCS4D02G295900,TraesCS5B02G451400,TraesCS1B02G411900,TraesCS3B02G229100,TraesCS3D02G345000,TraesCS3A02G336500,TraesCS3D02G330600,TraesCS4B02G297500,TraesCS4D02G240700,TraesCS1B02G242500,TraesCS2A02G240200,TraesCS7D02G161900,TraesCS2B02G257800,TraesCS4D02G307300,TraesCS4B02G290400,TraesCS4A02G095300,TraesCS5D02G157600,TraesCS2D02G179600,TraesCS4D02G050000,TraesCS6D02G212200,TraesCS4D02G289600,…	0.110592
Biological process	response to organic substance	GO:0010033	4	0.00986984	1.58101	27	7158	125	52393	TraesCS1A02G075700,TraesCS2A02G586800,TraesCS2D02G463600,TraesCS2B02G314900,TraesCS4D02G295900,TraesCS4B02G023800,TraesCS3D02G345000,TraesCS2D02G296500,TraesCS3A02G336500,TraesCS1B02G242500,TraesCS2D02G456400,TraesCS6B02G362300,TraesCS7D02G161900,TraesCS4D02G307300,TraesCS2A02G246300,TraesCS4A02G095300,TraesCS5D02G157600,TraesCS5A02G513500,TraesCS4A02G193600,TraesCS2D02G033100,TraesCS2D02G404800,…	0.110151
Biological process	multicellular organismal reproductive process	GO:0048609	3	0.00989669	3.31776	6	758	125	52393	TraesCS5B02G451400,TraesCS3A02G336500,TraesCS2A02G240200,TraesCS2B02G257800,TraesCS4D02G050000,TraesCS4A02G149100,	0.108405
Biological process	reproductive system development	GO:0061458	5	0.0109508	1.79633	18	4200	125	52393	TraesCS4D02G295900,TraesCS1B02G411900,TraesCS3B02G229100,TraesCS3D02G345000,TraesCS3A02G336500,TraesCS3D02G330600,TraesCS2A02G240200,TraesCS2B02G257800,TraesCS4B02G290400,TraesCS5D02G157600,TraesCS2D02G179600,TraesCS4D02G289600,TraesCS4B02G162000,TraesCS2B02G405600,TraesCS2A02G421400,TraesCS5D02G417400,TraesCS2D02G036800,TraesCS4D02G306600,	0.114644
Biological process	reproductive structure development	GO:0048608	4	0.0109508	1.79633	18	4200	125	52393	TraesCS4D02G295900,TraesCS1B02G411900,TraesCS3B02G229100,TraesCS3D02G345000,TraesCS3A02G336500,TraesCS3D02G330600,TraesCS2A02G240200,TraesCS2B02G257800,TraesCS4B02G290400,TraesCS5D02G157600,TraesCS2D02G179600,TraesCS4D02G289600,TraesCS4B02G162000,TraesCS2B02G405600,TraesCS2A02G421400,TraesCS5D02G417400,TraesCS2D02G036800,TraesCS4D02G306600,	0.114644
Biological process	DNA repair	GO:0006281	8	0.0116061	3.20365	6	785	125	52393	TraesCS7A02G295900,TraesCS6B02G291800,TraesCS3B02G359100,TraesCS4B02G162000,TraesCS4A02G232700,TraesCS5A02G336500,	0.118363
Biological process	lipid biosynthetic process	GO:0008610	5	0.0124412	2.42591	9	1555	125	52393	TraesCS3A02G222400,TraesCS1B02G411900,TraesCS3B02G229100,TraesCS4B02G297500,TraesCS1B02G242500,TraesCS2A02G246300,TraesCS3D02G297300,TraesCS2B02G405600,TraesCS1D02G414600,	0.118693
Biological process	shoot system development	GO:0048367	5	0.0124528	2.0196	13	2698	125	52393	TraesCS4D02G295900,TraesCS1B02G411900,TraesCS3B02G229100,TraesCS3D02G345000,TraesCS3A02G336500,TraesCS4D02G240700,TraesCS7D02G161900,TraesCS5D02G157600,TraesCS4A02G193600,TraesCS2A02G421400,TraesCS5D02G417400,TraesCS5A02G336500,TraesCS4D02G306600,	0.117853
Biological process	single-organism transport	GO:0044765	5	0.0134453	1.93728	14	3029	125	52393	TraesCS1A02G075700,TraesCS1D02G153600,TraesCS3A02G222400,TraesCS4B02G393300,TraesCS1D02G380800,TraesCS3D02G330600,TraesCS5B02G360000,TraesCS4A02G095300,TraesCS3D02G248600,TraesCS6B02G251900,TraesCS2D02G404800,TraesCS7A02G098100,TraesCS7B02G144200,TraesCS3A02G276100,	0.121419
Biological process	nucleoside triphosphate metabolic process	GO:0009141	8	0.0143181	3.52222	5	595	125	52393	TraesCS2A02G240200,TraesCS2B02G257800,TraesCS6B02G410800,TraesCS5D02G331100,TraesCS3A02G276100,	0.11368
Biological process	developmental process involved in reproduction	GO:0003006	3	0.0144601	1.6823	20	4983	125	52393	TraesCS4D02G295900,TraesCS1B02G411900,TraesCS3B02G229100,TraesCS3D02G345000,TraesCS3A02G336500,TraesCS3D02G330600,TraesCS2A02G240200,TraesCS2B02G257800,TraesCS4B02G290400,TraesCS5D02G157600,TraesCS2D02G179600,TraesCS4D02G050000,TraesCS4D02G289600,TraesCS4A02G149100,TraesCS4B02G162000,TraesCS2B02G405600,TraesCS2A02G421400,TraesCS5D02G417400,TraesCS2D02G036800,TraesCS4D02G306600,	0.114042
Biological process	ribonucleoside monophosphate metabolic process	GO:0009161	9	0.0145072	3.51042	5	597	125	52393	TraesCS2A02G240200,TraesCS2B02G257800,TraesCS5D02G331100,TraesCS3A02G276100,TraesCS2A02G161300,	0.113656
Biological process	single-organism localization	GO:1902578	3	0.0145767	1.91765	14	3060	125	52393	TraesCS1A02G075700,TraesCS1D02G153600,TraesCS3A02G222400,TraesCS4B02G393300,TraesCS1D02G380800,TraesCS3D02G330600,TraesCS5B02G360000,TraesCS4A02G095300,TraesCS3D02G248600,TraesCS6B02G251900,TraesCS2D02G404800,TraesCS7A02G098100,TraesCS7B02G144200,TraesCS3A02G276100,	0.113449
Biological process	nucleoside monophosphate metabolic process	GO:0009123	8	0.0153788	3.45828	5	606	125	52393	TraesCS2A02G240200,TraesCS2B02G257800,TraesCS5D02G331100,TraesCS3A02G276100,TraesCS2A02G161300,	0.118909
Biological process	carboxylic acid metabolic process	GO:0019752	7	0.0173137	1.8266	15	3442	125	52393	TraesCS4B02G297500,TraesCS4D02G240700,TraesCS5B02G360000,TraesCS2A02G240200,TraesCS2B02G257800,TraesCS2A02G246300,TraesCS3D02G297300,TraesCS2A02G389900,TraesCS6D02G212200,TraesCS5D02G331100,TraesCS2A02G421400,TraesCS3A02G276100,TraesCS5B02G272600,TraesCS1D02G414600,TraesCS2B02G215000,	0.120483
Biological process	plant organ development	GO:0099402	4	0.018274	1.81448	15	3465	125	52393	TraesCS1B02G411900,TraesCS3B02G229100,TraesCS3D02G345000,TraesCS3A02G336500,TraesCS4D02G240700,TraesCS1B02G242500,TraesCS7D02G161900,TraesCS4D02G307300,TraesCS5D02G157600,TraesCS4A02G193600,TraesCS5D02G331100,TraesCS2A02G421400,TraesCS5D02G417400,TraesCS5B02G272600,TraesCS5A02G336500,	0.124961
Biological process	response to hormone	GO:0009725	5	0.0199442	1.56118	23	6175	125	52393	TraesCS1A02G075700,TraesCS2A02G586800,TraesCS2D02G463600,TraesCS2B02G314900,TraesCS4D02G295900,TraesCS3D02G345000,TraesCS2D02G296500,TraesCS3A02G336500,TraesCS1B02G242500,TraesCS2D02G456400,TraesCS6B02G362300,TraesCS7D02G161900,TraesCS4D02G307300,TraesCS4A02G095300,TraesCS5D02G157600,TraesCS5A02G513500,TraesCS4A02G193600,TraesCS2D02G033100,TraesCS2D02G404800,TraesCS3D02G222200,TraesCS2D02G036800,…	0.129638
Biological process	response to endogenous stimulus	GO:0009719	3	0.0201853	1.55942	23	6182	125	52393	TraesCS1A02G075700,TraesCS2A02G586800,TraesCS2D02G463600,TraesCS2B02G314900,TraesCS4D02G295900,TraesCS3D02G345000,TraesCS2D02G296500,TraesCS3A02G336500,TraesCS1B02G242500,TraesCS2D02G456400,TraesCS6B02G362300,TraesCS7D02G161900,TraesCS4D02G307300,TraesCS4A02G095300,TraesCS5D02G157600,TraesCS5A02G513500,TraesCS4A02G193600,TraesCS2D02G033100,TraesCS2D02G404800,TraesCS3D02G222200,TraesCS2D02G036800,…	0.130488
Biological process	DNA metabolic process	GO:0006259	7	0.0215629	2.20731	9	1709	125	52393	TraesCS2A02G561600,TraesCS7A02G295900,TraesCS6B02G410800,TraesCS6B02G291800,TraesCS3B02G359100,TraesCS4B02G162000,TraesCS4A02G232700,TraesCS3B02G039600,TraesCS5A02G336500,	0.130148
Biological process	leaf development	GO:0048366	6	0.0250396	2.45113	7	1197	125	52393	TraesCS3B02G229100,TraesCS4D02G240700,TraesCS7D02G161900,TraesCS5D02G157600,TraesCS4A02G193600,TraesCS2A02G421400,TraesCS5A02G336500,	0.143101
Biological process	intracellular transport	GO:0046907	5	0.0258439	2.26564	8	1480	125	52393	TraesCS1D02G153600,TraesCS3B02G229100,TraesCS3D02G330600,TraesCS5B02G360000,TraesCS4A02G095300,TraesCS3B02G511900,TraesCS5B02G134700,TraesCS3D02G248600,	0.146284
Biological process	carbohydrate biosynthetic process	GO:0016051	6	0.0267624	2.64723	6	950	125	52393	TraesCS4D02G307300,TraesCS1B02G229000,TraesCS1A02G215500,TraesCS4B02G197000,TraesCS5B02G272600,TraesCS2B02G215000,	0.142612
Biological process	glucan metabolic process	GO:0044042	6	0.0267734	2.98961	5	701	125	52393	TraesCS4D02G307300,TraesCS1B02G229000,TraesCS1A02G215500,TraesCS5B02G272600,TraesCS2B02G284200,	0.142031
Biological process	cellular glucan metabolic process	GO:0006073	7	0.0267734	2.98961	5	701	125	52393	TraesCS4D02G307300,TraesCS1B02G229000,TraesCS1A02G215500,TraesCS5B02G272600,TraesCS2B02G284200,	0.142031
Biological process	oxoacid metabolic process	GO:0043436	6	0.0286859	1.71359	15	3669	125	52393	TraesCS4B02G297500,TraesCS4D02G240700,TraesCS5B02G360000,TraesCS2A02G240200,TraesCS2B02G257800,TraesCS2A02G246300,TraesCS3D02G297300,TraesCS2A02G389900,TraesCS6D02G212200,TraesCS5D02G331100,TraesCS2A02G421400,TraesCS3A02G276100,TraesCS5B02G272600,TraesCS1D02G414600,TraesCS2B02G215000,	0.143794
Biological process	reproduction	GO:0000003	2	0.0288728	1.52466	22	6048	125	52393	TraesCS4D02G295900,TraesCS5B02G451400,TraesCS1B02G411900,TraesCS3B02G229100,TraesCS3D02G345000,TraesCS3A02G336500,TraesCS3D02G330600,TraesCS2A02G240200,TraesCS2B02G257800,TraesCS4B02G290400,TraesCS5D02G157600,TraesCS2D02G179600,TraesCS4D02G050000,TraesCS4D02G289600,TraesCS4A02G149100,TraesCS5D02G331100,TraesCS4B02G162000,TraesCS2B02G405600,TraesCS2A02G421400,TraesCS5D02G417400,TraesCS2D02G036800,…	0.14412
Biological process	organic acid metabolic process	GO:0006082	5	0.0290478	1.71079	15	3675	125	52393	TraesCS4B02G297500,TraesCS4D02G240700,TraesCS5B02G360000,TraesCS2A02G240200,TraesCS2B02G257800,TraesCS2A02G246300,TraesCS3D02G297300,TraesCS2A02G389900,TraesCS6D02G212200,TraesCS5D02G331100,TraesCS2A02G421400,TraesCS3A02G276100,TraesCS5B02G272600,TraesCS1D02G414600,TraesCS2B02G215000,	0.144385
Biological process	flower development	GO:0009908	7	0.0303166	2.19591	8	1527	125	52393	TraesCS4D02G295900,TraesCS1B02G411900,TraesCS3B02G229100,TraesCS3D02G345000,TraesCS3A02G336500,TraesCS5D02G157600,TraesCS5D02G417400,TraesCS4D02G306600,	0.149435
Biological process	cellular component organization	GO:0016043	3	0.0313761	1.49416	23	6452	125	52393	TraesCS2D02G463600,TraesCS2D02G180300,TraesCS5B02G451400,TraesCS1D02G230000,TraesCS6B02G309600,TraesCS3A02G336500,TraesCS2D02G146200,TraesCS7A02G295900,TraesCS3D02G330600,TraesCS5B02G360000,TraesCS4D02G307300,TraesCS4A02G095300,TraesCS4D02G050000,TraesCS3D02G248600,TraesCS5D02G331100,TraesCS4B02G162000,TraesCS2B02G405600,TraesCS2A02G421400,TraesCS5B02G168800,TraesCS5D02G417400,TraesCS2D02G036800,…	0.150275
Biological process	establishment of localization in cell	GO:0051649	4	0.0317461	2.17596	8	1541	125	52393	TraesCS1D02G153600,TraesCS3B02G229100,TraesCS3D02G330600,TraesCS5B02G360000,TraesCS4A02G095300,TraesCS3B02G511900,TraesCS5B02G134700,TraesCS3D02G248600,	0.150826
Biological process	cellular localization	GO:0051641	3	0.0323982	2.05128	9	1839	125	52393	TraesCS1D02G153600,TraesCS3B02G229100,TraesCS6B02G309600,TraesCS3D02G330600,TraesCS5B02G360000,TraesCS4A02G095300,TraesCS3B02G511900,TraesCS5B02G134700,TraesCS3D02G248600,	0.153308
Biological process	cellular metabolic process	GO:0044237	3	0.0335582	1.14757	82	29950	125	52393	TraesCS6B02G290300,TraesCS1D02G153600,TraesCS2A02G586800,TraesCS6B02G146300,TraesCS2D02G463600,TraesCS4B02G173100,TraesCS2D02G180300,TraesCS1A02G118400,TraesCS5A02G407500,TraesCS3A02G222400,TraesCS2A02G561600,TraesCS2A02G574800,TraesCS5B02G451400,TraesCS1B02G411900,TraesCS3A02G207000,TraesCS4B02G023800,TraesCS1D02G230000,TraesCS3B02G229100,TraesCS3D02G345000,TraesCS2B02G263200,TraesCS3A02G336500,…	0.156297
Biological process	cellular component organization or biogenesis	GO:0071840	2	0.0341143	1.45113	25	7221	125	52393	TraesCS2D02G463600,TraesCS2D02G180300,TraesCS5B02G451400,TraesCS1D02G230000,TraesCS6B02G309600,TraesCS3A02G336500,TraesCS2D02G146200,TraesCS7A02G295900,TraesCS3D02G330600,TraesCS5B02G360000,TraesCS4D02G307300,TraesCS4A02G095300,TraesCS4D02G050000,TraesCS3D02G248600,TraesCS5D02G331100,TraesCS4B02G162000,TraesCS2B02G405600,TraesCS2A02G421400,TraesCS5B02G168800,TraesCS5D02G417400,TraesCS4B02G197000,…	0.156423
Biological process	single-organism metabolic process	GO:0044710	3	0.0342938	1.29546	42	13589	125	52393	TraesCS3A02G222400,TraesCS5B02G451400,TraesCSU02G072800,TraesCS1B02G411900,TraesCS4B02G023800,TraesCS3B02G229100,TraesCS3D02G345000,TraesCS2A02G399100,TraesCS2B02G263200,TraesCS4B02G297500,TraesCS4D02G240700,TraesCS1B02G242500,TraesCS5B02G360000,TraesCS7D02G382900,TraesCS2A02G240200,TraesCS6D02G012200,TraesCS2B02G257800,TraesCS6A02G307700,TraesCS4D02G307300,TraesCS2A02G246300,TraesCS3D02G297300,T…	0.156639
Biological process	reproductive shoot system development	GO:0090567	6	0.0345228	2.13985	8	1567	125	52393	TraesCS4D02G295900,TraesCS1B02G411900,TraesCS3B02G229100,TraesCS3D02G345000,TraesCS3A02G336500,TraesCS5D02G157600,TraesCS5D02G417400,TraesCS4D02G306600,	0.157079
Biological process	single organism signaling	GO:0044700	3	0.0347056	1.7093	14	3433	125	52393	TraesCS2A02G586800,TraesCS4D02G295900,TraesCS3A02G336500,TraesCS1B02G242500,TraesCS2D02G456400,TraesCS4D02G307300,TraesCS4A02G193600,TraesCS2D02G033100,TraesCS4A02G149100,TraesCS5D02G417400,TraesCS3A02G297500,TraesCS3A02G276100,TraesCS5A02G076300,TraesCS5A02G163900,	0.157306
Biological process	signaling	GO:0023052	2	0.0349964	1.70731	14	3437	125	52393	TraesCS2A02G586800,TraesCS4D02G295900,TraesCS3A02G336500,TraesCS1B02G242500,TraesCS2D02G456400,TraesCS4D02G307300,TraesCS4A02G193600,TraesCS2D02G033100,TraesCS4A02G149100,TraesCS5D02G417400,TraesCS3A02G297500,TraesCS3A02G276100,TraesCS5A02G076300,TraesCS5A02G163900,	0.158018
Biological process	multi-organism reproductive process	GO:0044703	3	0.0379243	2.71818	5	771	125	52393	TraesCS5B02G451400,TraesCS3A02G336500,TraesCS4D02G050000,TraesCS4A02G149100,TraesCS2A02G421400,	0.162552
Biological process	anatomical structure morphogenesis	GO:0009653	3	0.0383122	1.77666	12	2831	125	52393	TraesCS2D02G463600,TraesCS1B02G411900,TraesCS3B02G229100,TraesCS6B02G309600,TraesCS3A02G336500,TraesCS7D02G161900,TraesCS4D02G307300,TraesCS4A02G095300,TraesCS2A02G421400,TraesCS5D02G417400,TraesCS5B02G272600,TraesCS5A02G336500,	0.163622
Biological process	cellular process	GO:0009987	2	0.0390116	1.10443	98	37192	125	52393	TraesCS6B02G290300,TraesCS1D02G153600,TraesCS2A02G586800,TraesCS6B02G146300,TraesCS2D02G463600,TraesCS3B02G205000,TraesCS4B02G173100,TraesCS2D02G180300,TraesCS1A02G118400,TraesCS5A02G407500,TraesCS3A02G222400,TraesCS2A02G561600,TraesCS4D02G295900,TraesCS2A02G574800,TraesCS5B02G451400,TraesCS1B02G411900,TraesCS3A02G207000,TraesCS4B02G023800,TraesCS1D02G230000,TraesCS3B02G229100,TraesCS3D02G345000,…	0.16601
Biological process	nucleoside phosphate metabolic process	GO:0006753	7	0.0397021	2.40657	6	1045	125	52393	TraesCS2A02G240200,TraesCS2B02G257800,TraesCS6B02G410800,TraesCS5D02G331100,TraesCS3A02G276100,TraesCS2A02G161300,	0.168343
Biological process	macromolecule catabolic process	GO:0009057	5	0.0463319	2.01512	8	1664	125	52393	TraesCS2A02G586800,TraesCS2D02G180300,TraesCS6B02G291800,TraesCS2D02G033100,TraesCS1B02G229000,TraesCS3B02G039600,TraesCS1A02G215500,TraesCS5B02G272600,	0.182702
Biological process	reproductive process	GO:0022414	2	0.0488302	1.45874	21	6034	125	52393	TraesCS4D02G295900,TraesCS5B02G451400,TraesCS1B02G411900,TraesCS3B02G229100,TraesCS3D02G345000,TraesCS3A02G336500,TraesCS3D02G330600,TraesCS2A02G240200,TraesCS2B02G257800,TraesCS4B02G290400,TraesCS5D02G157600,TraesCS2D02G179600,TraesCS4D02G050000,TraesCS4D02G289600,TraesCS4A02G149100,TraesCS4B02G162000,TraesCS2B02G405600,TraesCS2A02G421400,TraesCS5D02G417400,TraesCS2D02G036800,TraesCS4D02G306600,	0.185743
