# Supplementary material for: Integrated Analysis of Microarray, Small RNA, and Degradome Datasets Uncovers the Role of MicroRNAs in Temperature-Sensitive Genic Male Sterility in Wheat
Source: Int J Mol Sci. 2022 Jul 22;23(15):8057. doi: 10.3390/ijms23158057 (PMC9332412; doi:10.3390/ijms23158057)
Supplement: Supplementary file 1 [file ijms-23-08057-s001.zip › Supplementary Table S8.xlsx]

## Sheet: Sheet1
Supplementary Table S8 Target genes of miRNAs identified in BS366 under cold and control conditions by degradome sequencing.
miRNA	mRNA	cleave_site	score	HZE-categoty	HZE-pval	HZE-rawtags	HZE-normtags	HZA-categoty	HZA-pval	HZA-rawtags	HZA-normtags
ppt-miR160d	Traes_1DL_AEC2F3FB3.1	771	3	--	--	--	--	0	0.008	1956	326
tcc-miR172d	Traes_1DS_2BB06F54C.1	1762	1	--	--	--	--	0	0	5	1.66667
csi-miR3948	Traes_1BL_156D855B2.2	816	2.5	2	0	3	3	4	>0.05	1	1
mtr-miR2619b-5p	Traes_2AS_172B21BF7.7	1146	4.5	--	--	--	--	4	0.042	1	1
cpa-miR166e	Traes_2AL_AEB11A672.1	866	4.5	--	--	--	--	3	0.014	2	0.333333
mtr-miR2659a,mtr-miR2659b,mtr-miR2659c,mtr-miR2659d,mtr-miR2659e,mtr-miR2659f,mtr-miR2659g,mtr-miR2659h,mtr-miR2659i,mtr-miR2659j,mtr-miR2659k	Traes_1BL_F8AF96955.1	115	3	--	--	--	--	3	0.03	2	0.5
ath-miR862-3p	TRAES3BF081200010CFD_t1	29	3	3	0.048	5	2.5	4	>0.05	1	0.5
bdi-miR5055	Traes_2AS_656B68D08.3	1406	4.5	--	--	--	--	3	0.016	8	4
aly-miR4238	Traes_2AL_E994AC817.2	1399	4.5	--	--	--	--	0	0.026	3	3
ppt-miR319a,ppt-miR319b,sly-miR319a	TRAES3BF027700010CFD_t1	967	1	0	0	158	52.6667	0	0	81	27
bdi-miR5055	Traes_2AL_1B2CC9926.1	40	4.5	--	--	--	--	3	0.016	2	1
mdm-miR7122a,mdm-miR7122b	Traes_2AS_87EF37490.1	1073	4.5	--	--	--	--	2	0.014	3	3
cre-miR1170.1	Traes_2AL_4D0085951.2	3808	4.5	--	--	--	--	4	0.048	1	0.5
ath-miR399b,ath-miR399c-3p,osa-miR399d,sbi-miR399d,zma-miR399e-3p,sbi-miR399i,mtr-miR399l,mtr-miR399p,vvi-miR399b,vvi-miR399c,pvu-miR399a,zma-miR399i-3p,zma-miR399j-3p,rco-miR399a,aly-miR399b-3p,aly-miR399c-3p,csi-miR399d,tcc-miR399i,vun-miR399a,gma-miR399a,gma-miR399b,gma-miR399c,gma-miR399h,mdm-miR399i,mdm-miR399j,mes-miR399f	Traes_1AL_E5224B6EA.2	1038	2	2	0.016	3	1.5	--	--	--	--
vvi-miR399i,tcc-miR399a	Traes_1AL_E5224B6EA.2	678	1.5	2	>0.05	3	1.5	2	0	3	1.5
osa-miR435	Traes_2AS_23EBD417F.1	1043	4.5	--	--	--	--	2	0.014	16	5.33333
tae-miR7757-5p	Traes_1BL_0BA32E51A1.1	1364	4	0	0.002	4	0.571429	0	0.002	3	0.428571
rgl-miR7805-5p	Traes_1AS_6C2BED457.1	1041	2	--	--	--	--	4	0.008	1	0.5
mdm-miR169c,mdm-miR169d,mes-miR169r,mes-miR169t,mes-miR169v,mes-miR169x,mes-miR169z	Traes_2AS_7C177F9DB.1	1130	4	--	--	--	--	0	0.01	118	39.3333
osa-miR5541	TRAES3BF027500020CFD_t1	2136	3	2	>0.05	9	3	3	0.024	2	0.666667
ath-miR399e,aly-miR399e-3p	Traes_1AL_E5224B6EA.2	678	2.5	2	>0.05	3	1.5	2	0.032	3	1.5
mtr-miR399k	Traes_1BL_241A3B9EF.3	727	2.5	2	>0.05	8	2.66667	2	0.022	3	1
pta-miR319	Traes_1BL_CF98E922B.1	900	1	--	--	--	--	4	0.004	1	1
mtr-miR5296	Traes_1AS_EF6FBAF31.1	361	2.5	2	0.004	29	7.25	2	0	15	3.75
mtr-miR2668	Traes_1AS_EF0BCFD97.1	201	2.5	2	0.01	3	0.75	--	--	--	--
ath-miR845b	Traes_1BL_A34D6ECFD.1	929	2	--	--	--	--	2	0.002	5	1.66667
aly-miR3439-5p	Traes_1AL_AAFD1DF0C.1	236	3	4	>0.05	1	0.25	3	0.036	2	0.5
osa-miR399e,osa-miR399f,osa-miR399g,sbi-miR399e,sbi-miR399f,mtr-miR399a,mtr-miR399e,mtr-miR399f,mtr-miR399g,rco-miR399e,gma-miR399d,gma-miR399e,gma-miR399f,gma-miR399g,lus-miR399f,lus-miR399g,mtr-miR399s-3p,mtr-miR399t-3p	Traes_1AL_E5224B6EA.2	1038	0	2	0.012	3	1.5	--	--	--	--
osa-miR399e,osa-miR399f,osa-miR399g,sbi-miR399e,sbi-miR399f,mtr-miR399a,mtr-miR399e,mtr-miR399f,mtr-miR399g,rco-miR399e,gma-miR399d,gma-miR399e,gma-miR399f,gma-miR399g,lus-miR399f,lus-miR399g,mtr-miR399s-3p,mtr-miR399t-3p	Traes_1AL_E5224B6EA.2	1087	0.5	2	0.012	8	2.66667	2	0.006	3	1
atr-miR8595	Traes_2AS_106401B5B.1	451	4.5	--	--	--	--	3	0.038	2	0.666667
mtr-miR2619b-5p	Traes_1BL_263DE6AA9.1	3397	2	4	>0.05	1	0.5	2	0.004	2	1
gra-miR8681	Traes_1AL_66D7371D4.1	767	2.5	4	0.012	1	0.25	2	0.004	3	0.75
ppt-miR1079-5p	Traes_1AL_EA4807F41.2	151	4.5	4	0.018	1	0.2	3	>0.05	2	0.4
nta-miR6020a-5p	Traes_2AS_8CD229838.1	933	4.5	--	--	--	--	2	0.01	2	0.666667
gma-miR5678	Traes_1AS_E8B6D1CF2.1	39	3.5	0	0.014	2	0.166667	--	--	--	--
ppe-miR399a	Traes_2AS_4074D3013.1	194	4	--	--	--	--	4	0.006	1	0.5
mtr-miR399k	Traes_1AL_E5224B6EA.2	1087	2.5	2	>0.05	8	2.66667	2	0.022	3	1
osa-miR399e,osa-miR399f,osa-miR399g,sbi-miR399e,sbi-miR399f,mtr-miR399a,mtr-miR399e,mtr-miR399f,mtr-miR399g,rco-miR399e,gma-miR399d,gma-miR399e,gma-miR399f,gma-miR399g,lus-miR399f,lus-miR399g,mtr-miR399s-3p,mtr-miR399t-3p	Traes_1AL_E5224B6EA.2	915	1.5	2	0.012	2	0.666667	4	>0.05	1	0.333333
stu-miR8001a	TRAES3BF128500130CFD_t1	599	3.5	2	0.026	2	0.666667	--	--	--	--
osa-miR166e-3p	Traes_1BL_43408C9B0.2	1171	3.5	0	0.006	3140	1046.67	0	0.006	2460	820
ghr-miR399a,ghr-miR399b	Traes_2AS_20EA3A584.1	146	4.5	--	--	--	--	2	0.002	3	3
ath-miR5638a	TRAES3BF010800070CFD_t1	1340	2	4	0.014	1	1	--	--	--	--
osa-miR5807	Traes_1AL_DB4D32ABB.2	256	3	3	0.002	2	0.285714	--	--	--	--
osa-miR2091-3p	Traes_1BL_F48FE0EDE.1	1021	4.5	--	--	--	--	1	0.036	3	3
gma-miR4380b	Traes_1AL_9B315EE59.1	176	2.5	2	>0.05	3	1.5	4	0.016	1	0.5
osa-miR5071	Traes_1BL_78443376F.2	1586	2	--	--	--	--	0	0.028	48	24
vvi-miR3632-5p	TRAES3BF093900020CFD_t1	364	4	4	>0.05	1	1	0	0.014	5	5
cme-miR172f	Traes_1AS_90F3120F8.1	1059	3.5	0	0.014	8	2.66667	0	0.012	5	1.66667
vvi-miR399i,tcc-miR399a	Traes_1AL_E5224B6EA.2	1087	2	2	>0.05	8	2.66667	2	0.006	3	1
osa-miR399e,osa-miR399f,osa-miR399g,sbi-miR399e,sbi-miR399f,mtr-miR399a,mtr-miR399e,mtr-miR399f,mtr-miR399g,rco-miR399e,gma-miR399d,gma-miR399e,gma-miR399f,gma-miR399g,lus-miR399f,lus-miR399g,mtr-miR399s-3p,mtr-miR399t-3p	Traes_1DL_F122253A3.2	307	2	--	--	--	--	2	0.006	3	1.5
mtr-miR399j	Traes_1DL_F122253A3.2	716	2	--	--	--	--	2	0.006	3	1
bdi-miR7739-5p	Traes_1BL_CD551493D.2	296	3.5	--	--	--	--	2	0.028	37	1.6087
nta-miR6020a-5p	Traes_2AL_D4BF4AE24.1	1074	4	--	--	--	--	2	0.01	2	2
atr-miR8608	Traes_1AL_A40D123CB.1	198	2.5	4	0.01	1	0.5	--	--	--	--
nta-miR6020a-5p	Traes_1DL_5F0B91587.1	956	4.5	--	--	--	--	2	0.01	3	1
csi-miR3948	Traes_1BL_8A2A5BC90.1	755	2.5	--	--	--	--	3	0	8	2.66667
bdi-miR169h-3p	Traes_1DL_8EFC66733.2	290	4.5	--	--	--	--	2	0.012	32	6.4
aly-miR856-3p	Traes_1BL_174FF6A2B.1	223	2	--	--	--	--	4	0.012	1	0.5
gma-miR4380b	Traes_2AL_41B176D01.2	403	4.5	--	--	--	--	4	0.016	1	0.333333
bdi-miR7745-5p	Traes_1DL_28B10263A.1	724	3	--	--	--	--	2	0.012	4	4
osa-miR159e,cme-miR159b	Traes_1AL_041EBB4A6.2	556	2	0	0.004	106	53	0	0.004	50	25
ppt-miR160b,ppt-miR160i	Traes_1BL_54CD82AC3.1	772	2	--	--	--	--	0	0	1956	326
mtr-miR5555-5p	Traes_1AL_B2FC60651.1	2099	2	3	0	2	0.666667	--	--	--	--
ath-miR399a,mtr-miR399c,mtr-miR399h,mtr-miR399i,ghr-miR399d,aly-miR399f-3p,cca-miR399	Traes_1DL_F122253A3.2	307	1	--	--	--	--	2	0	3	1.5
vvi-miR169l	Traes_2AS_7C177F9DB.1	1130	2.5	--	--	--	--	0	0	118	39.3333
vvi-miR169o	Traes_2AS_7C177F9DB.1	1130	2	--	--	--	--	0	0	118	39.3333
nta-miR6020a-5p	TRAES3BF047700020CFD_t1	1343	4	2	0.01	13	6.5	2	0.01	2	1
bdi-miR159a-3p	TRAES3BF027700010CFD_t1	967	1.5	0	0	158	52.6667	0	0	81	27
pta-miR319	Traes_2AS_6757FEF7C.1	995	4	--	--	--	--	4	0.004	1	0.333333
stu-miR8050-3p	Traes_1DL_0ED1C5B8E.1	358	3.5	--	--	--	--	1	0.008	3	3
vvi-miR166a,vvi-miR166b,hbr-miR166a,pde-miR166a,pde-miR166b	Traes_1AL_0BE456AC0.1	1102	1	0	0	3140	1046.67	0	0	2460	820
osa-miR1436,hvu-miR1436	Traes_1AS_1D5A1B790.2	143	1	3	0.002	2	0.25	--	--	--	--
ath-miR5659	Traes_1AL_D52432D7C.1	872	2	--	--	--	--	4	0	1	0.333333
mes-miR166i	TRAES3BF073700090CFD_t1	562	3	0	0	478	59.75	0	0.002	266	33.25
vvi-miR172a	Traes_2AL_5BA7E2623.1	1151	4	--	--	--	--	0	0.02	268	134
osa-miR6245	TRAES3BF049300010CFD_t1	696	4	1	0.042	5	1.66667	2	>0.05	3	1
gra-miR8674b	Traes_1DL_03EFA2FE5.1	281	3.5	--	--	--	--	3	0.01	3	1
bdi-miR5059	Traes_1AL_3F65EE35A.1	978	4.5	4	>0.05	1	0.5	2	0.012	2	1
osa-miR159a.1,osa-miR159b,sbi-miR159a,sof-miR159a,sof-miR159b,sof-miR159d,zma-miR159a-3p,zma-miR159b-3p,tae-miR159a,tae-miR159b,zma-miR159f-3p,zma-miR159j-3p,zma-miR159k-3p,hvu-miR159b,hvu-miR159a,far-miR159,ssp-miR159a	TRAES3BF027700010CFD_t1	967	2.5	0	0	158	52.6667	0	0	81	27
stu-miR5303c,stu-miR5303a,stu-miR5303b,stu-miR5303d	Traes_1AL_E25202CC2.2	1664	4	2	>0.05	11	5.5	3	0.004	3	1.5
vvi-miR172b	Traes_2AL_5BA7E2623.1	1151	4	--	--	--	--	0	0.008	268	134
pta-miR319	Traes_1BS_2D464CB3E.1	330	4.5	--	--	--	--	0	0.004	4	2
mtr-miR2589	Traes_1BL_BB286FB67.1	271	2.5	--	--	--	--	2	0.01	17	5.66667
gma-miR160b,gma-miR160c,gma-miR160d,gma-miR160e,htu-miR160a,bdi-miR160f	Traes_1DL_AEC2F3FB3.1	771	0	--	--	--	--	0	0	1956	326
ath-miR5638a	TRAES3BF065700030CFD_t1	1096	4.5	4	0.014	1	0.333333	4	>0.05	1	0.333333
zma-miR2275c-5p	Traes_2AL_C0E35470D.1	1583	2.5	--	--	--	--	4	0.04	1	0.333333
ppt-miR1042-5p	Traes_1BL_32F5519AA.1	772	2.5	--	--	--	--	2	0.028	2	2
gra-miR7484j	Traes_1AL_0912DED70.1	1562	2.5	2	0	3	1.5	--	--	--	--
bdi-miR5167b-3p	Traes_1AS_C0D4CD39A.2	862	3.5	2	0.046	22	11	2	0.046	11	5.5
ptc-miR160h,nta-miR160d	Traes_1AL_147CF243C.1	830	2	0	0	3888	648	0	0.002	1956	326
nta-miR6020a-5p	Traes_1AL_FFF0FC707.3	2734	4.5	2	0.01	9	3	2	0.01	3	1
hvu-miR5049c	Traes_1BS_1899E4F50.1	207	3	--	--	--	--	2	0.002	10	1.9
tae-miR1130b-3p	Traes_1AL_FA4A9FA74.1	1992	2.5	4	>0.05	1	0.111111	4	0.028	1	0.142857
osa-miR159c	TRAES3BF027700010CFD_t1	967	2	0	0	158	52.6667	0	0	81	27
ghr-miR7489	Traes_1AS_01020E80D.1	1217	2.5	--	--	--	--	4	0.002	1	0.125
mtr-miR2659a,mtr-miR2659b,mtr-miR2659c,mtr-miR2659d,mtr-miR2659e,mtr-miR2659f,mtr-miR2659g,mtr-miR2659h,mtr-miR2659i,mtr-miR2659j,mtr-miR2659k	Traes_1BL_0D5375344.1	145	3	3	>0.05	2	0.583333	3	0.03	2	0.666667
ata-miR5084-5p	Traes_1BL_09FA2A119.1	272	3.5	2	0.02	5	1.66667	2	0.024	3	1
bdi-miR7750-3p	Traes_1DS_A7A785837.1	954	4	--	--	--	--	3	0.018	3	3
aly-miR395h-5p	Traes_2AL_35310B41C.1	799	4	--	--	--	--	4	0.036	1	0.333333
ppe-miR399a	Traes_1BL_241A3B9EF.3	318	2	4	>0.05	1	1	4	0.006	1	1
ppe-miR482d-3p	Traes_1AL_F1BBE97D5.1	363	2	3	0	2	0.666667	4	0.006	1	0.333333
gma-miR9729	Traes_1AL_CFCE7C579.2	2840	3	4	0.01	1	0.333333	4	0.016	1	0.333333
mtr-miR2637	Traes_1AL_E6A6C4E8F.2	1579	3	2	>0.05	6	1	3	0.042	2	0.333333
osa-miR1861n	Traes_2AL_76EBE4FD8.1	2574	4.5	--	--	--	--	2	0.016	3	3
osa-miR7693-3p	Traes_2AS_9ADD06F95.1	329	2.5	--	--	--	--	2	0.008	5	5
bdi-miR7707-3p	Traes_2AL_77480D26C.1	375	2.5	--	--	--	--	4	0.002	1	1
han-miR3630-5p	Traes_2AL_5DE9A014B.1	1029	2	--	--	--	--	0	0	2	2
rgl-miR7805-5p	Traes_2AS_1742B494A.1	622	2.5	--	--	--	--	4	0.008	1	0.333333
aly-miR825-5p	Traes_1BL_F0F995FE3.1	1211	3	--	--	--	--	4	0.036	1	0.333333
vvi-miR172b	Traes_1DS_2BB06F54C.1	1762	3.5	--	--	--	--	0	0.008	5	1.66667
bdi-miR5059	Traes_2AL_6069CDC14.1	1537	4.5	--	--	--	--	2	0.012	2	0.666667
osa-miR5156	Traes_1BL_0FC91FDA0.1	2557	2.5	2	0.004	7	3.5	2	0	2	1
aly-miR834-5p	Traes_1DL_7700886371.2	25	4	--	--	--	--	1	0.022	4	4
gma-miR4410	Traes_1BL_E6A53E6FA.1	734	2	--	--	--	--	4	0	1	0.5
pab-miR3712	TRAES3BF013300040CFD_t1	97	3	3	0.028	5	1.25	3	0.02	3	0.75
pta-miR319	TRAES3BF074800030CFD_t1	2266	4	2	0.004	5	1.66667	2	>0.05	3	1
stu-miR8008a,stu-miR8009	TRAES3BF099900030CFD_t1	4162	3.5	4	0.03	1	0.333333	--	--	--	--
ath-miR399f,ptc-miR399b,bna-miR399a,vvi-miR399e,rco-miR399b,rco-miR399c,aly-miR399a-3p,aly-miR399h-3p,csi-miR399a,tcc-miR399b,tcc-miR399d,bna-miR399b,lus-miR399a,lus-miR399c,lus-miR399e,cme-miR399c,mes-miR399b,mes-miR399c,mes-miR399d,mes-miR399g,bdi-miR399d	Traes_1AL_E5224B6EA.2	1087	1	2	>0.05	8	2.66667	2	0	3	1
osa-miR2932	TRAES3BF080500110CFD_t1	861	2	3	0.01	2	0.4	--	--	--	--
ath-miR399d,ptc-miR399a,aly-miR399d-3p,aly-miR399g-3p,aly-miR399i-3p,tcc-miR399h,hvu-miR399,ghr-miR399e,cme-miR399a	Traes_1DL_F122253A3.2	716	1.5	--	--	--	--	2	0	3	1
stu-miR399a-5p,stu-miR399b-5p,stu-miR399c-5p,stu-miR399d-5p,stu-miR399e-5p,stu-miR399f-5p,stu-miR399g-5p,stu-miR399h,stu-miR399k-5p,stu-miR399l-5p,stu-miR399m-5p,stu-miR399n-5p,stu-miR399o-5p	Traes_1BL_EA5237F37.1	656	4	--	--	--	--	0	0.04	3	0.75
cre-miR910	TRAES3BF060400240CFD_t1	878	3.5	0	0.018	2	2	--	--	--	--
ath-miR847	Traes_1AS_B9D8170A7.1	2314	3	1	0.02	2	2	--	--	--	--
osa-miR5071	Traes_1DS_5FF8D9E2D.2	1895	3	--	--	--	--	0	0.028	55	18.3333
osa-miR172c,sbi-miR172e,egu-miR172d,egu-miR172e,egu-miR172f	Traes_1BS_E68807072.2	1895	2.5	--	--	--	--	0	0.004	5	1.66667
bra-miR9555b-5p	Traes_1BS_416AA448E.1	1460	4.5	--	--	--	--	4	0.03	1	0.333333
osa-miR396e-3p	Traes_2AL_1C6430D2C.2	1246	3	--	--	--	--	2	0.014	2	2
csi-miR169,mes-miR169n	Traes_2AS_7C177F9DB.1	1130	3.5	--	--	--	--	0	0.006	118	39.3333
zma-miR482-3p	Traes_1BL_F7316029B.2	806	3	--	--	--	--	1	0.044	2	2
gma-miR169t	Traes_2AS_7C177F9DB.1	1130	3.5	--	--	--	--	0	0	118	39.3333
osa-miR1879	Traes_1BL_174FF6A2B.1	223	2	--	--	--	--	4	0	1	0.5
zma-miR159g-3p	Traes_1AL_041EBB4A6.2	556	3	0	0.008	106	53	0	0	50	25
bol-miR398a-5p	Traes_1AL_DB4D32ABB.2	257	2	3	0.006	2	0.285714	--	--	--	--
ppt-miR160g,dpr-miR160	Traes_1BL_54CD82AC3.1	772	1.5	--	--	--	--	0	0	1956	326
cca-miR6108d	Traes_1AL_638691536.1	583	4	3	0.038	2	2	3	0.032	2	2
rgl-miR7805-5p	Traes_1DS_59761BF95.2	1167	2	--	--	--	--	4	0.008	1	0.5
ath-miR399a,mtr-miR399c,mtr-miR399h,mtr-miR399i,ghr-miR399d,aly-miR399f-3p,cca-miR399	Traes_1BL_241A3B9EF.3	727	1.5	2	>0.05	8	2.66667	2	0	3	1
gma-miR4398	Traes_1BL_DE5AFB97A.1	371	2.5	--	--	--	--	2	0.002	3	3
bdi-miR166e-3p	Traes_1BL_1837085FF.6	1665	4	2	0.012	2	0.666667	4	>0.05	1	0.333333
sly-miR167b-3p	TRAES3BF046300050CFD_t1	231	3.5	1	0.026	4	1	2	>0.05	2	0.5
mtr-miR5227	TRAES3BF113400130CFD_t1	160	1.5	4	0.004	1	0.2	4	0.002	1	0.2
aly-miR825-5p	Traes_1AL_44C3E656E.2	579	3	2	>0.05	2	0.666667	4	0.036	1	0.333333
zma-miR167d-3p	Traes_1BS_480915AD0.1	740	4.5	--	--	--	--	4	0.016	1	1
mdm-miR159a,mdm-miR159b,cpa-miR159b	Traes_1AL_041EBB4A6.2	556	2	0	0	106	53	0	0	50	25
ppt-miR1060	Traes_1AL_6B64D0E80.1	304	2.5	3	0.006	86	11.8	3	0.002	40	5.6
osa-miR2905	Traes_2AL_36796B246.2	959	3	--	--	--	--	1	0.004	5	5
bdi-miR531	Traes_1BL_682638D5F.1	221	3.5	--	--	--	--	3	0.028	3	1.5
cpa-miR319	Traes_1AL_041EBB4A6.2	556	1	0	0	106	53	0	0	50	25
gma-miR172k	Traes_2AL_5BA7E2623.1	1151	3	--	--	--	--	0	0.002	268	134
cre-miR1170.1	Traes_1BL_9B33F3839.1	316	1.5	--	--	--	--	3	0	6	1.5
bdi-miR7771-3p	Traes_2AL_BBB5A17EE.1	1280	4.5	--	--	--	--	1	0.006	3	3
gra-miR8737	Traes_1BL_D39287922.2	561	3.5	--	--	--	--	4	0.024	1	0.333333
mdm-miR7122a,mdm-miR7122b	Traes_2AL_C2979B0C3.2	451	2.5	--	--	--	--	2	0.014	4	4
osa-miR6245	TRAES3BF049200030CFD_t1	696	4	1	0.042	5	1.66667	2	>0.05	3	1
gma-miR9724	Traes_1BS_A5299122E.1	1717	2	--	--	--	--	2	0.006	2	1
gma-miR5039	Traes_1AL_22B3A3A3C.1	684	4	--	--	--	--	1	0.034	2	1
pta-miR319	Traes_1AL_A7100841D.2	937	2.5	4	>0.05	1	1	4	0.004	1	1
cpa-miR8139a,cpa-miR8139b,cpa-miR8139c,cpa-miR8139d,cpa-miR8139e	Traes_1AL_4DBEBB845.1	339	2.5	--	--	--	--	4	0.002	1	0.333333
osa-miR2932	Traes_1AL_5D3EECC71.2	441	4.5	3	0.01	6	2	3	>0.05	2	0.666667
osa-miR1428a-5p	Traes_1BL_0FC91FDA0.1	2557	2.5	2	>0.05	7	3.5	2	0.032	2	1
mtr-miR2111e-3p	TRAES3BF094000030CFD_t1	439	4.5	2	0.016	3	0.75	2	>0.05	3	0.75
ppe-miR399c,ppe-miR399d,ppe-miR399e,ppe-miR399f,ppe-miR399g,ppe-miR399h,ppe-miR399i,ppe-miR399j,ppe-miR399k,ppe-miR399l	Traes_1AL_E5224B6EA.2	678	2.5	2	0.036	3	1.5	2	0.03	3	1.5
gma-miR4406	Traes_1BL_FFD088B00.1	371	3.5	--	--	--	--	3	0.006	6	3
aqc-miR159	Traes_1AL_041EBB4A6.2	556	2.5	0	0	106	53	0	0.002	50	25
bdi-miR7743-3p	Traes_1AL_335CA216E.1	144	3	--	--	--	--	3	0	2	0.0408163
aly-miR162a-5p,aly-miR162b-5p,stu-miR162a-5p,stu-miR162b-5p,bra-miR162-5p	Traes_1AL_F953D22B2.1	140	4	4	0.004	1	0.25	3	>0.05	3	0.75
lus-miR159b	Traes_1AL_041EBB4A6.2	556	3	0	0.002	106	53	0	0.004	50	25
gma-miR319i	Traes_2AL_C18091385.1	199	4.5	--	--	--	--	4	0.042	1	0.333333
ath-miR399f,ptc-miR399b,bna-miR399a,vvi-miR399e,rco-miR399b,rco-miR399c,aly-miR399a-3p,aly-miR399h-3p,csi-miR399a,tcc-miR399b,tcc-miR399d,bna-miR399b,lus-miR399a,lus-miR399c,lus-miR399e,cme-miR399c,mes-miR399b,mes-miR399c,mes-miR399d,mes-miR399g,bdi-miR399d	Traes_1AL_E5224B6EA.2	915	1.5	2	>0.05	2	0.666667	4	0.01	1	0.333333
tae-miR5048-5p	Traes_2AL_01F4BFA84.1	1305	4	--	--	--	--	1	0.02	5	5
osa-miR3982-5p	Traes_1AL_36143CEB9.2	840	3	2	>0.05	11	2.2	3	0.016	6	1.2
tae-miR1128	Traes_1AS_FEC2D373E.2	443	2	2	0.004	2	2	4	0.014	1	1
pta-miR319	Traes_2AL_F5F59C512.2	2906	4.5	--	--	--	--	4	0.004	1	0.333333
vvi-miR172b	Traes_1AS_90F3120F8.1	1059	3.5	0	0.024	8	2.66667	0	0.008	5	1.66667
osa-miR399j,ptc-miR399i,sly-miR399,aqc-miR399,csi-miR399b,mdm-miR399d,cme-miR399b,stu-miR399i-3p	Traes_1DL_F122253A3.2	307	1.5	--	--	--	--	2	0.024	3	1.5
aly-miR4223	Traes_1AS_78D2E3994.1	978	3.5	--	--	--	--	1	0.004	2	1
csi-miR396c	TRAES3BF102700110CFD_t1	991	3	--	--	--	--	1	0.004	4	2
tae-miR1128	Traes_2AL_5DAAFDFFE.2	3263	4	--	--	--	--	4	0.014	1	0.5
nta-miR6020a-5p	Traes_1DL_379E66DDF.2	3921	4.5	--	--	--	--	2	0.01	2	1
sly-miR482d-5p	Traes_1AS_6328FD27D.1	1032	4.5	4	0.01	1	1	--	--	--	--
osa-miR1439	Traes_2AL_77B172DB2.1	832	4.5	--	--	--	--	2	0.008	2	2
ptc-miR1450	Traes_1BS_EF9B74CB5.1	1377	4.5	--	--	--	--	1	0.036	2	1
ppe-miR393a	Traes_1AS_EF9022F0F.1	890	1	2	>0.05	56	18.6667	2	0	19	6.33333
ath-miR399b,ath-miR399c-3p,osa-miR399d,sbi-miR399d,zma-miR399e-3p,sbi-miR399i,mtr-miR399l,mtr-miR399p,vvi-miR399b,vvi-miR399c,pvu-miR399a,zma-miR399i-3p,zma-miR399j-3p,rco-miR399a,aly-miR399b-3p,aly-miR399c-3p,csi-miR399d,tcc-miR399i,vun-miR399a,gma-miR399a,gma-miR399b,gma-miR399c,gma-miR399h,mdm-miR399i,mdm-miR399j,mes-miR399f	Traes_1BL_241A3B9EF.3	727	2.5	2	0.016	8	2.66667	2	0.004	3	1
bdi-miR7754-3p	Traes_2AL_13CBA4FEA.1	1273	4.5	--	--	--	--	2	0.026	3	1
atr-miR8588	Traes_1BL_BB286FB67.1	273	3	--	--	--	--	3	0.026	4	1.33333
cre-miR1150.3	Traes_1BL_3683C84E8.3	349	4	--	--	--	--	1	0.046	2	2
bdi-miR7781-3p	Traes_1BL_53787E8DD.3	401	2.5	--	--	--	--	4	0.006	1	1
ptc-miR6439a	TRAES3BF057900010CFD_t1	315	2	3	0.006	3	1.5	3	0.002	3	1.5
osa-miR393a,sbi-miR393a,mtr-miR393a,ptc-miR393a-5p,ptc-miR393b-5p,ptc-miR393c,mtr-miR393b-5p,bna-miR393,vvi-miR393b,gma-miR393a,vvi-miR393a,sbi-miR393b,rco-miR393,tcc-miR393b,bdi-miR393a,bdi-miR393b-5p,lus-miR393a,lus-miR393b,lus-miR393c,lus-miR393d,cme-miR393a,cme-miR393b,cme-miR393c,ppe-miR393b	Traes_1BS_4BA296C26.2	1384	1	--	--	--	--	0	0	388	129.333
bdi-miR169h-3p	Traes_2AL_6EA83C2B5.1	637	4.5	--	--	--	--	2	0.012	4	1.33333
ppt-miR537a,ppt-miR537b,ppt-miR537c,ppt-miR537d	Traes_1DL_4B85D7713.1	455	3.5	--	--	--	--	0	0.016	6	6
ata-miR167a-3p	Traes_2AL_46BECEDD6.1	1111	4.5	--	--	--	--	2	0.022	3	1
bdi-miR9490	Traes_1BL_28D5F0CF0.1	127	2.5	3	0	2	1	--	--	--	--
pta-miR482c	Traes_1BL_F7316029B.2	806	2.5	--	--	--	--	1	0.002	2	2
gma-miR4395	Traes_1DL_EA23307C9.1	430	2.5	--	--	--	--	4	0.018	1	0.5
sbi-miR172f	Traes_2AL_5BA7E2623.1	1151	3	--	--	--	--	0	0.006	268	134
bdi-miR7717c-3p	TRAES3BF034900010CFD_t1	1261	3.5	4	0.046	1	0.25	--	--	--	--
osa-miR5804	Traes_1DL_43ABB09A7.2	400	3.5	--	--	--	--	1	0.008	18	18
ata-miR9863a-3p,ata-miR9863b-3p	Traes_1AS_AEF846E0A.2	646	2	2	0.004	8	2.66667	4	>0.05	1	0.333333
osa-miR1428a-5p	Traes_1DS_04B787525.1	607	4.5	--	--	--	--	2	0.032	5	1
aly-miR165a-3p,aly-miR165b-3p	Traes_1AL_0BE456AC0.1	1102	1.5	0	0	3140	1046.67	0	0	2460	820
osa-miR160f-5p,ptc-miR160e-5p,ptc-miR160f,mtr-miR160c,sbi-miR160f,rco-miR160c,ahy-miR160-5p,tcc-miR160a,bdi-miR160e-5p,cme-miR160d,cpa-miR160d	Traes_1AL_147CF243C.1	830	2	0	0	3888	648	0	0	1956	326
mes-miR482	Traes_1AL_91AA77622.2	982	2.5	4	0.034	1	0.5	--	--	--	--
ath-miR399e,aly-miR399e-3p	Traes_1DL_F122253A3.2	716	2	--	--	--	--	2	0.032	3	1
tae-miR9772,ata-miR9772a-5p,ata-miR9772b-5p	Traes_1BL_9C9E402EC.2	638	2.5	--	--	--	--	2	0.02	2	1
ath-miR8166	Traes_1BL_8A2A5BC90.1	755	2	--	--	--	--	3	0	8	2.66667
tcc-miR172d	Traes_1AS_90F3120F8.1	1059	1	0	0	8	2.66667	0	0	5	1.66667
bdi-miR7778-3p	Traes_1BL_32F5519AA.1	772	2.5	--	--	--	--	2	0.004	2	2
mtr-miR2619b-5p	Traes_2AL_8E8343BA5.1	891	4	--	--	--	--	2	0.004	2	0.333333
ptc-miR1450	Traes_1DL_013A3A113.1	3826	2	--	--	--	--	2	0	2	2
mtr-miR2619b-5p	Traes_2AS_886BFB7C8.2	1062	4.5	--	--	--	--	4	0.042	1	0.333333
aly-miR856-3p	Traes_1BL_A1142CE36.2	1865	4	--	--	--	--	4	0.012	1	0.5
tae-miR1128	Traes_1DL_7C6F6D05C.1	353	4	--	--	--	--	4	0.014	1	1
osa-miR1436,hvu-miR1436	Traes_1DL_05B4AB2E3.1	470	1.5	--	--	--	--	2	0.006	5	0.333333
ppt-miR1023c-5p,ppt-miR1023d-5p	Traes_2AL_48B239DD6.1	491	3.5	--	--	--	--	3	0.022	65	0.0982965
ath-miR399f,ptc-miR399b,bna-miR399a,vvi-miR399e,rco-miR399b,rco-miR399c,aly-miR399a-3p,aly-miR399h-3p,csi-miR399a,tcc-miR399b,tcc-miR399d,bna-miR399b,lus-miR399a,lus-miR399c,lus-miR399e,cme-miR399c,mes-miR399b,mes-miR399c,mes-miR399d,mes-miR399g,bdi-miR399d	Traes_1BL_241A3B9EF.3	466	2	4	0.004	1	0.333333	4	0.01	1	0.333333
osa-miR5152-3p	Traes_1DL_5648FF7CC.1	1151	4	--	--	--	--	1	0.018	6	2
mes-miR166i	Traes_1AL_0BE456AC0.1	1102	3	0	0.002	3140	1046.67	0	0.002	2460	820
cca-miR6111-5p	Traes_1AS_13160329A.1	697	2.5	4	0.014	1	0.333333	2	>0.05	5	1.66667
osa-miR2926	Traes_2AS_352D59E22.1	689	4.5	--	--	--	--	0	0.032	2	1.2
tae-miR7757-5p	Traes_1AL_B6931117F.2	1856	2	0	0.002	8	8	2	>0.05	2	2
osa-miR1847.1	Traes_1AL_8F196786F.2	2692	4.5	2	0.036	2	1	2	>0.05	9	4.5
osa-miR393a,sbi-miR393a,mtr-miR393a,ptc-miR393a-5p,ptc-miR393b-5p,ptc-miR393c,mtr-miR393b-5p,bna-miR393,vvi-miR393b,gma-miR393a,vvi-miR393a,sbi-miR393b,rco-miR393,tcc-miR393b,bdi-miR393a,bdi-miR393b-5p,lus-miR393a,lus-miR393b,lus-miR393c,lus-miR393d,cme-miR393a,cme-miR393b,cme-miR393c,ppe-miR393b	Traes_1AS_EF9022F0F.1	888	1	0	0	705	235	0	0	388	129.333
gma-miR4365	Traes_2AS_9ADD06F95.1	331	2.5	--	--	--	--	3	0	2	2
bdi-miR5183	Traes_1AS_01020E80D.1	1217	2	--	--	--	--	4	0.024	1	0.125
smo-miR1103-5p	Traes_1BL_28D5F0CF0.1	129	2	4	>0.05	1	0.5	2	0	3	1.5
osa-miR159d	Traes_1BL_CF98E922B.1	901	1.5	--	--	--	--	2	0	35	35
stu-miR399i-5p	Traes_1DL_BBA2E2296.2	1654	4.5	--	--	--	--	0	0.026	17	8.5
pta-miR319	TRAES3BF051300030CFD_t1	3573	3.5	--	--	--	--	4	0.004	1	1
osa-miR399j,ptc-miR399i,sly-miR399,aqc-miR399,csi-miR399b,mdm-miR399d,cme-miR399b,stu-miR399i-3p	Traes_1AL_E5224B6EA.2	1087	2.5	2	0.016	8	2.66667	2	0.024	3	1
osa-miR6256	Traes_2AS_358B27F8D.1	625	2	--	--	--	--	2	0	8	1.14286
gra-miR8728	Traes_1AL_994D1C909.1	424	3	2	0.002	677	9.81159	2	0.004	726	10.5217
ptc-miR7821	Traes_2AS_23EBD417F.1	862	4.5	--	--	--	--	2	0.026	2	2
mtr-miR5255	Traes_1DL_ADAD51121.2	1213	4.5	--	--	--	--	2	0.014	3	1.5
rgl-miR7800	Traes_1AS_0523686DD.1	494	4	--	--	--	--	3	0.03	2	0.666667
gma-miR4380b	Traes_1DL_B26A733D4.1	2180	4	--	--	--	--	4	0.016	1	1
cre-miR1170.1	TRAES3BF048900090CFD_t1	854	4.5	--	--	--	--	4	0.048	1	0.333333
mtr-miR5227	Traes_1AL_8B48720BC.1	1760	4.5	2	>0.05	2	1	4	0.002	1	0.5
aly-miR165a-3p,aly-miR165b-3p	Traes_1DL_9344DD117.1	458	1.5	--	--	--	--	0	0	2460	820
gma-miR4380a	Traes_1BL_E6A53E6FA.1	738	3	--	--	--	--	2	0.004	2	1
ppe-miR399a	Traes_1AS_7D2AE9697.1	526	4	2	0.008	6	2	2	0.004	6	2
mtr-miR5563-5p	Traes_1AL_F1591D3D9.2	235	1.5	--	--	--	--	2	0	2	1
mes-miR482	Traes_1AS_787535721.1	314	4.5	4	0.034	1	1	--	--	--	--
ath-miR399e,aly-miR399e-3p	Traes_1DL_F122253A3.2	307	2.5	--	--	--	--	2	0.032	3	1.5
vvi-miR169i	Traes_2AS_7C177F9DB.1	1130	3.5	--	--	--	--	0	0.01	118	39.3333
ptc-miR169x	Traes_2AS_7C177F9DB.1	1130	3.5	--	--	--	--	0	0.002	118	39.3333
bdi-miR5173-3p	Traes_1AS_1103A0C30.1	695	4	0	0.04	8	2.66667	1	>0.05	6	2
ptc-miR482b-3p	TRAES3BF101600020CFD_t1	620	2	--	--	--	--	4	0	1	1
ptc-miR159e	TRAES3BF027700010CFD_t1	967	1.5	0	0	158	52.6667	0	0	81	27
mtr-miR399j	Traes_1AL_E5224B6EA.2	1087	2	2	>0.05	8	2.66667	2	0	3	1
ata-miR9677-5p	Traes_2AL_065CDBD34.1	332	4.5	--	--	--	--	2	0.008	18	6
aly-miR395h-5p	TRAES3BF151900020CFD_t1	191	2.5	--	--	--	--	4	0.036	1	0.333333
ptc-miR399d,mtr-miR399r	Traes_1AL_E5224B6EA.2	879	2	4	>0.05	1	0.333333	4	0.03	1	0.333333
ptc-miR6437b,ptc-miR6437a	Traes_2AS_28EEA5BBC.1	867	2	--	--	--	--	2	0	7	3.5
ppe-miR399c,ppe-miR399d,ppe-miR399e,ppe-miR399f,ppe-miR399g,ppe-miR399h,ppe-miR399i,ppe-miR399j,ppe-miR399k,ppe-miR399l	Traes_1DL_F122253A3.2	307	2.5	--	--	--	--	2	0.03	3	1.5
osa-miR166e-3p	TRAES3BF073700090CFD_t1	562	3.5	0	0.006	478	59.75	0	0.006	266	33.25
ppe-miR482e	Traes_2AL_D83F28AFC.2	1673	4.5	--	--	--	--	4	0.004	1	0.333333
ppe-miR8131-3p	Traes_2AL_74EFA5757.1	1456	2	--	--	--	--	4	0	1	1
osa-miR166k-3p,osa-miR166l-3p,sbi-miR166e,zma-miR166k-3p,zma-miR166j-3p,sbi-miR166g,zma-miR166n-3p,bdi-miR166h-3p,ata-miR5168-3p	Traes_1DL_9344DD117.1	458	2.5	--	--	--	--	0	0.002	2460	820
ppe-miR399a	Traes_1DS_2579B0616.1	521	4	--	--	--	--	2	0.004	6	2
bdi-miR5055	Traes_1AL_66D7371D4.1	769	2.5	2	>0.05	5	0.833333	3	0.016	2	0.333333
ptc-miR160g,aqc-miR160a,tcc-miR160c,cca-miR160a,lus-miR160c,lus-miR160g	Traes_2AL_C70217249.1	1175	1	--	--	--	--	0	0	3	1.5
pta-miR166c,far-miR166,cln-miR166	Traes_1BL_43408C9B0.2	1171	0	0	0	3140	1046.67	0	0	2460	820
osa-miR1439	Traes_1AL_2116059A5.1	865	2	2	>0.05	14	1.07692	2	0.008	9	0.692308
bdi-miR169h-3p	Traes_1BL_7C8D56CA8.1	348	4.5	--	--	--	--	2	0.012	32	6.4
ata-miR9677-5p	Traes_2AL_EE7CA0809.1	483	4.5	--	--	--	--	2	0.008	5	2.5
aly-miR399b-5p	Traes_2AL_C2431A498.1	452	4.5	--	--	--	--	2	0.038	38	12.6667
gma-miR1508b	Traes_1AL_32AC149F6.2	531	2.5	--	--	--	--	4	0.034	1	0.5
gra-miR8728	Traes_1AS_EF6FBAF31.1	74	4.5	2	0.002	7	1.75	4	>0.05	1	0.25
pta-miR166c,far-miR166,cln-miR166	Traes_1DL_9344DD117.1	458	0	--	--	--	--	0	0	2460	820
ppt-miR160d	Traes_1AL_147CF243C.1	830	3	0	0.002	3888	648	0	0.008	1956	326
gma-miR5776	Traes_1AS_70E8717D0.1	278	3	3	0.044	5	1.66667	3	0.048	5	1.66667
bdi-miR7735-5p	Traes_2AL_496DBD0EB.1	766	4.5	--	--	--	--	0	0.004	43	14.3333
aly-miR395h-5p	Traes_1BS_AA993709F.1	1134	4.5	--	--	--	--	4	0.036	1	1
ata-miR9677-5p	Traes_2AL_11E7919662.1	330	4.5	--	--	--	--	2	0.008	5	2.5
gma-miR319i	TRAES3BF027700010CFD_t1	966	3	2	>0.05	2	0.666667	4	0.042	1	0.333333
bdi-miR7709-3p	TRAES3BF107400050CFD_t1	2280	4	1	0.046	3	1.5	--	--	--	--
mdm-miR159a,mdm-miR159b,cpa-miR159b	TRAES3BF027700010CFD_t1	967	1	0	0	158	52.6667	0	0	81	27
bdi-miR171c-5p,ata-miR171c-5p	Traes_1BL_3DC62DA27.1	159	3.5	0	0.008	6	1.39286	--	--	--	--
ptc-miR399d,mtr-miR399r	Traes_1AL_E5224B6EA.2	1087	2.5	2	>0.05	8	2.66667	2	0.014	3	1
mtr-miR5204	Traes_1AL_AF7071F5C.2	456	3.5	4	>0.05	1	1	1	0.002	3	3
zma-miR159g-3p	TRAES3BF027700010CFD_t1	967	2	0	0	158	52.6667	0	0	81	27
ppt-miR160g,dpr-miR160	Traes_2AL_C70217249.1	1175	1	--	--	--	--	0	0	3	1.5
gma-miR9725	Traes_1AL_335CA216E.1	143	1.5	--	--	--	--	3	0	2	0.0408163
osa-miR1439	Traes_1BL_CADC54213.1	1397	4	--	--	--	--	2	0.008	4	4
mtr-miR5285a,mtr-miR5285b,mtr-miR5285c	Traes_1AL_DB4D32ABB.2	445	2.5	2	0.002	3	3	4	0.002	1	1
osa-miR1861d	Traes_1AL_994D1C909.1	425	2.5	2	0.022	840	12.1739	2	>0.05	812	11.7681
bdi-miR169h-3p	TRAES3BF094000050CFD_t1	1131	3	4	>0.05	1	0.333333	2	0.012	2	0.666667
bdi-miR166e-3p	Traes_1AL_0BE456AC0.1	1103	2	2	0.012	117	39	2	0.014	88	29.3333
stu-miR399g-3p	TRAES3BF032500100CFD_t1	40	4	--	--	--	--	1	0	2	2
gma-miR4387b	Traes_2AL_25332B11F.2	1592	4.5	--	--	--	--	1	0.01	2	1
aly-miR162a-5p,aly-miR162b-5p,stu-miR162a-5p,stu-miR162b-5p,bra-miR162-5p	Traes_1AL_2CAAB9D4A.1	896	2	4	0.004	1	1	--	--	--	--
aly-miR825-5p	TRAES3BF051900010CFD_t1	509	2.5	--	--	--	--	4	0.036	1	0.2
bdi-miR169m	Traes_2AS_7C177F9DB.1	1130	2.5	--	--	--	--	0	0.002	118	39.3333
gma-miR319f	TRAES3BF014900010CFD_t1	1118	2.5	0	0	14	14	0	0.006	10	10
gma-miR172k	Traes_1DS_2BB06F54C.1	1762	2.5	--	--	--	--	0	0.002	5	1.66667
gma-miR5043	TRAES3BF110800010CFD_t1	194	4	1	0.048	2	1	--	--	--	--
pgi-miR6143b-5p	Traes_1AL_9B315EE59.1	176	2.5	2	0	3	1.5	4	0.002	1	0.5
mtr-miR2637	Traes_1BL_1656BF203.1	409	3	2	>0.05	6	1	3	0.042	2	0.333333
pta-miR159a	TRAES3BF027700010CFD_t1	966	1	2	>0.05	2	0.666667	4	0	1	0.333333
bdi-miR5183	Traes_2AL_F73AFACB4.1	1349	4	--	--	--	--	4	0.024	1	0.333333
mes-miR166i	Traes_1BL_43408C9B0.2	1171	3	0	0.002	3140	1046.67	0	0.002	2460	820
mtr-miR5222	Traes_2AS_920959285.2	356	3.5	--	--	--	--	3	0.046	2	0.666667
osa-miR399e,osa-miR399f,osa-miR399g,sbi-miR399e,sbi-miR399f,mtr-miR399a,mtr-miR399e,mtr-miR399f,mtr-miR399g,rco-miR399e,gma-miR399d,gma-miR399e,gma-miR399f,gma-miR399g,lus-miR399f,lus-miR399g,mtr-miR399s-3p,mtr-miR399t-3p	Traes_1AL_E5224B6EA.2	678	2	2	0.012	3	1.5	2	0.006	3	1.5
gma-miR1510b-3p,gso-miR1510b,gso-miR1510a	Traes_1DL_2CFC923E6.2	757	3.5	--	--	--	--	1	0.012	3	3
cpa-miR166e	TRAES3BF073700090CFD_t1	560	2	--	--	--	--	3	0.014	2	0.25
bdi-miR169h-3p	Traes_2AS_59AB40C70.2	313	4.5	--	--	--	--	2	0.012	46	15.3333
pta-miR319	TRAES3BF027700010CFD_t1	966	1	2	0.004	2	0.666667	4	0.004	1	0.333333
tae-miR7757-5p	Traes_1BL_0BA32E51A.1	1364	4	0	0.002	4	0.571429	0	0.002	3	0.428571
cre-miR1155	Traes_1BL_9B33F3839.1	317	3	--	--	--	--	3	0.014	4	1
gma-miR9724	Traes_1DL_05B2D4ED0.1	642	4.5	--	--	--	--	2	0.006	2	1
bdi-miR5181d	Traes_1AS_41E7FE70A.1	364	3	2	>0.05	4	0.666667	2	0.04	4	0.666667
mtr-miR2619b-5p	Traes_2AL_D0D84176E.1	663	4.5	--	--	--	--	2	0.004	3	3
bdi-miR7713-3p	Traes_1DL_598A30CC8.2	408	2	--	--	--	--	4	0	1	0.333333
bdi-miR169h-3p	Traes_1AL_36143CEB9.2	933	4.5	2	>0.05	25	5	2	0.012	32	6.4
bdi-miR7712-3p	Traes_1BL_39BCEB359.1	816	4	3	0.03	8	2.66667	3	0.012	3	1
mtr-miR2111e-3p	TRAES3BF027500020CFD_t1	3455	3.5	2	0.016	7	3.5	2	>0.05	2	1
gma-miR4390	Traes_2AL_533B673F0.1	241	3.5	--	--	--	--	4	0.006	1	0.333333
vvi-miR172a	Traes_1DS_2BB06F54C.1	1762	3.5	--	--	--	--	0	0.02	5	1.66667
ptc-miR399j,bna-miR399c	Traes_1AL_E5224B6EA.2	1087	1.5	2	0.008	8	2.66667	2	0	3	1
ptc-miR172i	Traes_1AS_90F3120F8.1	1059	1	0	0	8	2.66667	0	0	5	1.66667
csi-miR482c	Traes_1BS_CC6C7C336.1	698	4.5	--	--	--	--	1	0.022	2	1
ath-miR5632-3p	Traes_1BL_C8F1EF72D.2	1242	2.5	--	--	--	--	3	0.004	12	0.27907
gma-miR171b-5p	Traes_1DL_9F998F9D7.1	187	3	--	--	--	--	2	0.012	3	1
vvi-miR172a	Traes_1AS_90F3120F8.1	1059	3.5	0	0.01	8	2.66667	0	0.02	5	1.66667
gma-miR2118a-5p,gma-miR2118b-5p	Traes_1BL_8A2A5BC90.1	755	2.5	--	--	--	--	3	0.002	8	2.66667
han-miR160a	Traes_2AL_C70217249.1	1175	2.5	--	--	--	--	0	0.002	3	1.5
mtr-miR5283	Traes_1BL_32F5519AA.1	773	3	2	0.002	3	3	2	0	2	2
vvi-miR3638-5p	Traes_1DL_7C5EFBF3C.2	937	2.5	--	--	--	--	2	0	2	2
osa-miR3982-5p	Traes_1DL_8EFC66733.2	197	3	--	--	--	--	3	0.016	6	1.2
gma-miR4994-5p	Traes_1AS_E5B5EBEAF.1	127	4	3	0.038	14	4.66667	3	>0.05	4	1.33333
gma-miR4359a	Traes_1BL_034535E03.1	2930	3	2	0.004	2	2	4	0.006	1	1
ppe-miR319b	Traes_1BL_BB286FB67.1	272	2.5	--	--	--	--	3	0.004	9	3
csi-miR482c	Traes_1BS_F154457A6.1	1774	2.5	--	--	--	--	4	0	1	1
tae-miR5048-5p	Traes_1BL_15286F615.1	678	2.5	2	>0.05	7	2.33333	3	0.002	2	0.666667
ppe-miR399b	Traes_1AS_3451447E0.1	1339	3.5	1	0.006	4	2	--	--	--	--
osa-miR2873b	Traes_1DL_8D7CE3666.1	1875	4.5	--	--	--	--	2	0.044	4	1.33333
bdi-miR7714-5p	Traes_1AS_EF6FBAF31.1	361	2.5	2	0.002	29	7.25	2	>0.05	15	3.75
cpa-miR8148	TRAES3BF030600010CFD_t1	767	4.5	4	>0.05	1	0.5	0	0.006	5	2.5
ptc-miR399e	Traes_1DL_F122253A3.2	307	2	--	--	--	--	2	0.006	3	1.5
vvi-miR399g	Traes_1DL_F122253A3.2	307	1.5	--	--	--	--	2	0	3	1.5
rgl-miR7800	Traes_1BS_3B0E04EC6.2	2511	4.5	--	--	--	--	3	0.03	2	0.666667
aly-miR825-5p	Traes_1DL_F77022E34.2	579	3	--	--	--	--	4	0.036	1	0.333333
osa-miR159d	TRAES3BF027700010CFD_t1	967	2.5	0	0.002	158	52.6667	0	0	81	27
ath-miR159a,gma-miR159a-3p,ptc-miR159a,ptc-miR159b,bna-miR159,vvi-miR159c,sly-miR159,bra-miR159a,mtr-miR159a,pvu-miR159a.1,rco-miR159,aly-miR159a-3p,ahy-miR159,csi-miR159,gma-miR159e-3p,mes-miR159a,nta-miR159,hbr-miR159a,htu-miR159a,cme-miR159a,mes-miR159b,ppe-miR159,cpa-miR159a,atr-miR159	TRAES3BF027700010CFD_t1	967	2	0	0	158	52.6667	0	0	81	27
bdi-miR169h-3p	Traes_1AL_F6D304E2F.1	478	4.5	2	>0.05	10	2.5	2	0.012	13	3.25
bdi-miR5167b-3p	Traes_1DS_257B630F0.1	930	3.5	--	--	--	--	2	0.046	11	5.5
cre-miR1170.1	Traes_2AS_686B7CF9A.1	1448	4.5	--	--	--	--	4	0.048	1	0.25
smo-miR1108	Traes_1AL_6B64D0E80.1	305	3	3	>0.05	84	16.8	3	0.022	61	12.2
tae-miR5049-3p	Traes_1BL_C5810FD69.1	2358	1	--	--	--	--	3	0	2	0.253968
tae-miR5175-5p	Traes_1AS_BF353B963.3	3803	3	--	--	--	--	1	0.002	3	3
csi-miR3954	Traes_2AL_7E9927674.1	1451	3	--	--	--	--	3	0.046	2	0.666667
bdi-miR166e-3p	Traes_1BL_43408C9B0.2	1172	2	2	0.012	117	39	2	0.014	88	29.3333
osa-miR160f-5p,ptc-miR160e-5p,ptc-miR160f,mtr-miR160c,sbi-miR160f,rco-miR160c,ahy-miR160-5p,tcc-miR160a,bdi-miR160e-5p,cme-miR160d,cpa-miR160d	Traes_2AL_C70217249.1	1175	1	--	--	--	--	0	0.002	3	1.5
tcc-miR399f	Traes_1AL_E5224B6EA.2	1087	2	2	>0.05	8	2.66667	2	0.002	3	1
gma-miR1508b	Traes_1DS_46D04CCF9.2	1079	4.5	--	--	--	--	4	0.034	1	0.333333
osa-miR1861n	Traes_1AL_994D1C909.1	425	2.5	2	0.018	840	12.1739	2	0.016	812	11.7681
ppt-miR1023a-3p	Traes_1AL_E079441E5.2	1052	3	0	0.01	34	34	2	>0.05	29	29
nta-miR6020a-5p	Traes_1BL_4DFA29ACD.2	956	4.5	--	--	--	--	2	0.01	3	1
mtr-miR2111e-3p	Traes_1AL_E5D710B6D.2	1871	4.5	2	0.016	3	1	4	>0.05	1	0.333333
gma-miR160b,gma-miR160c,gma-miR160d,gma-miR160e,htu-miR160a,bdi-miR160f	Traes_1BL_54CD82AC3.1	772	0	--	--	--	--	0	0	1956	326
mtr-miR2111e-3p	Traes_1BL_8E493AB69.1	1230	4	--	--	--	--	0	0.042	5	1.66667
nta-miR172b	Traes_1DS_2BB06F54C.1	1762	2	--	--	--	--	0	0	5	1.66667
osa-miR166k-3p,osa-miR166l-3p,sbi-miR166e,zma-miR166k-3p,zma-miR166j-3p,sbi-miR166g,zma-miR166n-3p,bdi-miR166h-3p,ata-miR5168-3p	Traes_1BL_43408C9B0.2	1171	2.5	0	0	3140	1046.67	0	0.002	2460	820
hvu-miR5049c	Traes_1BL_0720AD5F5.1	2790	2	2	0.004	4	0.571429	2	0.002	4	0.571429
ptc-miR6435	Traes_1BL_8A2A5BC90.1	756	2	--	--	--	--	3	0	9	3
tae-miR1127b-3p	TRAES3BF065400200CFD_t1	261	2	--	--	--	--	2	0	2	2
ath-miR399f,ptc-miR399b,bna-miR399a,vvi-miR399e,rco-miR399b,rco-miR399c,aly-miR399a-3p,aly-miR399h-3p,csi-miR399a,tcc-miR399b,tcc-miR399d,bna-miR399b,lus-miR399a,lus-miR399c,lus-miR399e,cme-miR399c,mes-miR399b,mes-miR399c,mes-miR399d,mes-miR399g,bdi-miR399d	Traes_1DL_F122253A3.2	544	1.5	--	--	--	--	4	0.01	1	0.333333
mtr-miR2111e-3p	TRAES3BF023800040CFD_t1	714	2	2	0.016	4	1	--	--	--	--
mes-miR172c	Traes_2AL_5BA7E2623.1	1151	4	--	--	--	--	0	0.01	268	134
mtr-miR5227	TRAES3BF113300020CFD_t1	160	1.5	4	0.004	1	0.2	4	0.002	1	0.2
tae-miR7757-5p	Traes_1DS_317E7E5B1.2	1637	3	--	--	--	--	0	0.002	9	9
mtr-miR399k	Traes_1BL_4A6ADF82F.2	395	4.5	--	--	--	--	2	0.022	4	1.33333
osa-miR2932	TRAES3BF108100020CFD_t1	840	2	3	0.01	2	0.4	--	--	--	--
vvi-miR166a,vvi-miR166b,hbr-miR166a,pde-miR166a,pde-miR166b	Traes_1DL_9344DD117.1	458	1	--	--	--	--	0	0.002	2460	820
ath-miR399a,mtr-miR399c,mtr-miR399h,mtr-miR399i,ghr-miR399d,aly-miR399f-3p,cca-miR399	Traes_1AL_E5224B6EA.2	879	1.5	4	0	1	0.333333	4	>0.05	1	0.333333
ata-miR164b-3p	Traes_2AL_2B32DB242.1	3181	3.5	--	--	--	--	0	0.014	3	3
bdi-miR169h-3p	TRAES3BF020200060CFD_t1	1638	3.5	2	>0.05	2	1	2	0.012	4	2
pta-miR319	Traes_1AL_4720305AC.2	147	4.5	--	--	--	--	4	0.004	1	1
ptc-miR399d,mtr-miR399r	Traes_1DL_F122253A3.2	508	2	--	--	--	--	4	0.03	1	0.333333
vvi-miR159a,vvi-miR159b	Traes_1AL_041EBB4A6.2	556	2.5	0	0.002	106	53	0	0.002	50	25
hvu-miR6179	Traes_1DS_A56C094A2.1	1763	3.5	--	--	--	--	3	0.036	2	1
nta-miR6020a-5p	Traes_1BL_8FF2B3EDB.2	4097	4.5	--	--	--	--	2	0.01	2	1
aly-miR165a-3p,aly-miR165b-3p	Traes_1BL_43408C9B0.2	1171	1.5	0	0	3140	1046.67	0	0	2460	820
mtr-miR2619b-5p	Traes_1DL_D690BB11B.1	232	4.5	--	--	--	--	4	0.042	1	1
tcc-miR399f	Traes_1BL_241A3B9EF.3	318	1.5	4	0.018	1	1	4	>0.05	1	1
gma-miR4994-5p	TRAES3BF058300010CFD_t1	1272	2.5	3	0.038	2	0.666667	--	--	--	--
zma-miR159h-3p,zma-miR159i-3p	Traes_1AL_041EBB4A6.2	556	2.5	0	0.002	106	53	0	0	50	25
gma-miR4383	TRAES3BF057800010CFD_t1	911	3	--	--	--	--	4	0.012	1	1
osa-miR2873b	Traes_1BS_02BB5C185.1	1948	4.5	--	--	--	--	2	0.044	2	2
osa-miR5071	Traes_1BS_C1A5A4E0A.1	1870	3	--	--	--	--	0	0.028	40	6.66667
ptc-miR399d,mtr-miR399r	Traes_1BL_77412C06B.2	347	2.5	--	--	--	--	4	0.03	1	0.333333
ptc-miR399e	Traes_1AL_E5224B6EA.2	678	2	2	0.004	3	1.5	2	0.006	3	1.5
bdi-miR166e-3p	TRAES3BF073700090CFD_t1	563	2	2	0.012	31	3.875	2	0.014	22	2.75
osa-miR812q	Traes_1DL_263F80870.1	367	2.5	--	--	--	--	4	0	1	0.25
gra-miR8700	Traes_1BL_72EC293D2.1	475	2.5	--	--	--	--	4	0.006	1	1
rgl-miR7800	Traes_1AS_00BDFED7E.1	946	3	2	>0.05	18	6	3	0.03	8	2.66667
pta-miR319	Traes_2AS_393B5AA65.1	478	4.5	--	--	--	--	4	0.004	1	1
cpa-miR8148	TRAES3BF028500060CFD_t1	767	4.5	4	>0.05	1	0.5	0	0.006	5	2.5
ptc-miR172i	Traes_2AL_5BA7E2623.1	1151	3	--	--	--	--	0	0.006	268	134
gma-miR4395	Traes_2AS_06B3F30C8.1	531	3	--	--	--	--	4	0.018	1	0.333333
osa-miR1436,hvu-miR1436	Traes_1AL_88C4E33E6.1	336	2	3	0.002	2	0.133333	2	0.006	5	0.333333
mtr-miR399k	Traes_1AL_E5224B6EA.2	678	2	2	>0.05	3	1.5	2	0	3	1.5
bdi-miR5059	Traes_1DS_3FED9FC1C.1	1927	4.5	--	--	--	--	2	0.012	2	1
hvu-miR5049a	Traes_1BL_24850CFA6.1	550	2.5	--	--	--	--	1	0.004	2	1
ptc-miR172i	Traes_1DS_2BB06F54C.1	1762	1	--	--	--	--	0	0	5	1.66667
aly-miR856-3p	Traes_1DL_30DB223E7.1	1929	4	--	--	--	--	4	0.012	1	0.5
tae-miR9653a-3p	Traes_2AL_062EDD26B.2	1187	4.5	--	--	--	--	2	0.046	3	1
gma-miR1508b	Traes_1BS_E0CC33E52.1	388	4.5	--	--	--	--	4	0.034	1	0.333333
ptc-miR482d-5p	Traes_2AL_01E90E61A.1	1394	4.5	--	--	--	--	1	0.044	2	2
bna-miR6031	Traes_1BL_8A2A5BC90.1	757	2.5	--	--	--	--	3	0	11	2.75
osa-miR2932	Traes_1AS_971BBFBD4.1	186	4.5	3	0.01	3	1	4	>0.05	1	0.333333
bdi-miR169h-3p	Traes_1DS_7D751BA29.2	809	4.5	--	--	--	--	2	0.012	6	6
ath-miR159c,aly-miR159c-3p	TRAES3BF027700010CFD_t1	967	2.5	0	0	158	52.6667	0	0	81	27
han-miR160a	Traes_1DL_AEC2F3FB3.1	771	3	--	--	--	--	0	0.002	1956	326
ppe-miR399a	Traes_1DL_F122253A3.2	307	2	--	--	--	--	2	0.004	3	1.5
bdi-miR169h-3p	TRAES3BF068000020CFD_t1	2124	4.5	2	>0.05	9	3	2	0.012	3	1
stu-miR7985	Traes_2AS_1475F8BDB.1	975	2.5	--	--	--	--	3	0	2	1
ppe-miR482e	Traes_1AL_A02E2798D.1	828	3	--	--	--	--	4	0.004	1	0.166667
osa-miR166e-3p	Traes_1AL_0BE456AC0.1	1102	3.5	0	0.006	3140	1046.67	0	0.006	2460	820
osa-miR159e,cme-miR159b	TRAES3BF027700010CFD_t1	967	3	0	0.004	158	52.6667	0	0.004	81	27
ppe-miR482e	TRAES3BF101600020CFD_t1	620	2	--	--	--	--	4	0.004	1	1
nta-miR172b	Traes_1AS_90F3120F8.1	1059	2	0	0	8	2.66667	0	0	5	1.66667
mtr-miR5277	Traes_2AS_1475F8BDB.1	975	2.5	--	--	--	--	3	0	2	1
cre-miR1170.1	Traes_1BL_408EABE70.1	248	4.5	2	>0.05	3	1	4	0.048	1	0.333333
mtr-miR2619b-5p	Traes_1BL_8E966A86B.2	677	4.5	--	--	--	--	4	0.042	1	1
ptc-miR169v,ptc-miR169w,lus-miR169a,lus-miR169d	Traes_2AS_7C177F9DB.1	1130	3	--	--	--	--	0	0.002	118	39.3333
aly-miR856-3p	Traes_2AL_2D0767012.1	659	4.5	--	--	--	--	4	0.012	1	0.333333
aly-miR399b-5p	Traes_2AS_77C930A36.1	251	4.5	--	--	--	--	2	0.038	4	0.8
vvi-miR3630-3p	Traes_1AL_5E2C30B46.1	449	3	3	0.036	166	2.21333	3	0.034	84	1.12
mtr-miR172a,bdi-miR172d,ghr-miR172	Traes_2AL_5BA7E2623.1	1151	2	--	--	--	--	0	0	268	134
bdi-miR7726a-5p	TRAES3BF028900030CFD_t1	2827	3.5	4	0.048	1	0.5	2	0.032	3	1.5
ghr-miR399a,ghr-miR399b	Traes_1BL_241A3B9EF.3	727	2	2	>0.05	8	2.66667	2	0.002	3	1
mtr-miR2111e-3p	TRAES3BF023900030CFD_t1	714	2	2	0.016	4	1	--	--	--	--
osa-miR169r-3p	Traes_1BL_D1954B55C.1	140	4.5	--	--	--	--	2	0.004	10	3.33333
gma-miR396f	Traes_1AL_A40D123CB.1	198	2.5	4	0.002	1	0.5	--	--	--	--
tae-miR1130b-3p	Traes_1AL_88C4E33E6.1	340	1	2	0	2	2	--	--	--	--
bdi-miR169h-3p	Traes_1DS_0898FA765.1	454	4	--	--	--	--	2	0.012	2	0.5
cca-miR6111-5p	Traes_1AL_97744C7E8.2	656	4.5	4	0.014	1	0.25	--	--	--	--
gma-miR172k	Traes_1BS_E68807072.2	1895	2.5	--	--	--	--	0	0.002	5	1.66667
gma-miR5372	Traes_1DS_5E944B531.1	870	3.5	--	--	--	--	0	0.008	9	9
gma-miR4380a	Traes_2AL_5DE9A014B.1	1029	2.5	--	--	--	--	0	0	2	2
gma-miR171r,gma-miR171s	Traes_2AL_D3CA0490C.1	140	2.5	--	--	--	--	2	0.02	9	3
gma-miR319p	TRAES3BF033800060CFD_t1	847	4.5	4	0.006	1	0.5	--	--	--	--
aly-miR399b-5p	Traes_2AS_7B612C346.1	622	4.5	--	--	--	--	2	0.038	3	1
bdi-miR7760-3p	Traes_1AL_A40D123CB.1	199	2	2	0	2	1	--	--	--	--
osa-miR159d	Traes_2AL_FCACEE2AC.1	795	4	--	--	--	--	2	0.002	4	2
mtr-miR5270a,mtr-miR5270b	Traes_1AL_D74509506.2	2308	3	2	0.008	2	2	4	0.002	1	1
bdi-miR7733-3p	Traes_1AS_24F5E818A.1	463	2.5	4	0.004	1	1	--	--	--	--
mtr-miR2111e-3p	TRAES3BF092600010CFD_t1	439	4.5	2	0.016	3	0.75	2	>0.05	3	0.75
osa-miR5792	Traes_1AL_2CAAB9D4A.1	896	2	4	0	1	1	--	--	--	--
sly-miR482d-5p	Traes_1AL_2CAAB9D4A.1	896	2	4	0.01	1	1	--	--	--	--
sbi-miR172f	Traes_1AS_90F3120F8.1	1059	1	0	0	8	2.66667	0	0	5	1.66667
ath-miR5651	Traes_2AL_EE8C3B035.1	1277	4.5	--	--	--	--	2	0.016	12	6
gma-miR5043	TRAES3BF093900010CFD_t1	194	4	1	0.048	2	1	--	--	--	--
cme-miR172f	Traes_2AL_5BA7E2623.1	1151	4	--	--	--	--	0	0.012	268	134
nta-miR172b	Traes_1BS_E68807072.2	1895	2	--	--	--	--	0	0	5	1.66667
osa-miR160f-5p,ptc-miR160e-5p,ptc-miR160f,mtr-miR160c,sbi-miR160f,rco-miR160c,ahy-miR160-5p,tcc-miR160a,bdi-miR160e-5p,cme-miR160d,cpa-miR160d	Traes_1BL_54CD82AC3.1	772	2	--	--	--	--	0	0	1956	326
stu-miR172c-3p	Traes_1AS_90F3120F8.1	1059	0.5	0	0	8	2.66667	0	>0.05	5	1.66667
mtr-miR482-3p	TRAES3BF080100120CFD_t1	2795	4	--	--	--	--	1	0.016	2	0.5
osa-miR444f,ssp-miR444a,ssp-miR444b.2	Traes_1BL_F0554ED4E.1	696	4	--	--	--	--	3	0.006	7	0.0215533
vvi-miR169y	Traes_2AS_7C177F9DB.1	1130	4	--	--	--	--	0	0.03	118	39.3333
ath-miR399b,ath-miR399c-3p,osa-miR399d,sbi-miR399d,zma-miR399e-3p,sbi-miR399i,mtr-miR399l,mtr-miR399p,vvi-miR399b,vvi-miR399c,pvu-miR399a,zma-miR399i-3p,zma-miR399j-3p,rco-miR399a,aly-miR399b-3p,aly-miR399c-3p,csi-miR399d,tcc-miR399i,vun-miR399a,gma-miR399a,gma-miR399b,gma-miR399c,gma-miR399h,mdm-miR399i,mdm-miR399j,mes-miR399f	Traes_1DL_F122253A3.2	307	2	--	--	--	--	2	0.004	3	1.5
cme-miR172f	Traes_1BS_E68807072.2	1895	3.5	--	--	--	--	0	0.012	5	1.66667
hvu-miR5049c	Traes_1AL_D0CB07C73.1	362	2.5	2	0.004	3	3	4	>0.05	1	1
nta-miR6020a-5p	TRAES3BF072400150CFD_t1	119	4.5	3	>0.05	2	0.666667	2	0.01	2	0.666667
tae-miR1134	Traes_1AL_596C0AD5A.1	1176	3	1	0	4	4	2	>0.05	2	2
aly-miR838-3p	TRAES3BF266000010CFD_t1	518	3	4	>0.05	1	0.5	1	0.028	3	2
mes-miR172c	Traes_1DS_2BB06F54C.1	1762	3.5	--	--	--	--	0	0.01	5	1.66667
bdi-miR5183	Traes_1BL_279FB9942.2	928	4.5	--	--	--	--	4	0.024	1	1
mtr-miR2596	Traes_1AL_712AAC3AE.1	768	3.5	1	0.028	2	2	--	--	--	--
atr-miR8559	Traes_1AL_66D7371D4.1	767	2.5	4	0.004	1	0.25	2	0	3	0.75
bdi-miR166e-3p	Traes_1AL_E6A6C4E8F.2	3505	4.5	4	>0.05	1	1	2	0.014	2	2
mtr-miR2619b-5p	Traes_1AL_5F65C4004.2	3482	2	4	>0.05	1	0.5	2	0.004	2	1
mtr-miR169f	Traes_2AS_7C177F9DB.1	1130	2	--	--	--	--	0	0	118	39.3333
mtr-miR5227	Traes_1BL_69AC96727.2	1951	4.5	--	--	--	--	4	0.002	1	0.5
ptc-miR159e	Traes_1BL_CF98E922B.1	901	2.5	--	--	--	--	2	0.042	35	35
cpa-miR169	Traes_2AS_7C177F9DB.1	1130	3.5	--	--	--	--	0	0.038	118	39.3333
osa-miR2905	Traes_1AL_D7C0EC7C1.1	1355	3.5	--	--	--	--	0	0.044	2	2
tae-miR7757-5p	TRAES3BF007000040CFD_t1	1328	3	0	0.002	27	13.5	0	0	6	3
ath-miR399f,ptc-miR399b,bna-miR399a,vvi-miR399e,rco-miR399b,rco-miR399c,aly-miR399a-3p,aly-miR399h-3p,csi-miR399a,tcc-miR399b,tcc-miR399d,bna-miR399b,lus-miR399a,lus-miR399c,lus-miR399e,cme-miR399c,mes-miR399b,mes-miR399c,mes-miR399d,mes-miR399g,bdi-miR399d	Traes_1DL_F122253A3.2	508	2	--	--	--	--	4	0.01	1	0.333333
ppt-miR160c	Traes_2AL_C70217249.1	1175	1	--	--	--	--	0	0.004	3	1.5
vvi-miR172b	Traes_1BS_E68807072.2	1895	3.5	--	--	--	--	0	0.008	5	1.66667
stu-miR8004	Traes_1DL_28B10263A.1	721	2.5	--	--	--	--	4	0	1	1
ppt-miR1079-5p	Traes_1BL_7C8D56CA8.1	387	3	--	--	--	--	4	0.048	1	0.5
ath-miR399b,ath-miR399c-3p,osa-miR399d,sbi-miR399d,zma-miR399e-3p,sbi-miR399i,mtr-miR399l,mtr-miR399p,vvi-miR399b,vvi-miR399c,pvu-miR399a,zma-miR399i-3p,zma-miR399j-3p,rco-miR399a,aly-miR399b-3p,aly-miR399c-3p,csi-miR399d,tcc-miR399i,vun-miR399a,gma-miR399a,gma-miR399b,gma-miR399c,gma-miR399h,mdm-miR399i,mdm-miR399j,mes-miR399f	Traes_1AL_E5224B6EA.2	1087	2.5	2	0.016	8	2.66667	2	0.004	3	1
ptc-miR160e-3p	Traes_1BL_3E662FC82.1	1524	2	2	0.02	2	0.666667	--	--	--	--
osa-miR438	Traes_1AL_22BFD3F69.1	913	2	--	--	--	--	4	0	1	0.5
ath-miR5651	Traes_1DS_351B92030.1	588	3.5	--	--	--	--	2	0.016	2	0.666667
cre-miR1153-5p.1	Traes_1BL_75E330BC7.1	123	2.5	--	--	--	--	2	0.008	9	4.5
nta-miR6160	Traes_1BL_350B2613F.1	82	3	4	0.006	1	0.5	4	0.008	1	0.5
bra-miR9568-5p	Traes_2AS_28FF132E0.1	1470	4.5	--	--	--	--	1	0.046	2	2
ptc-miR160g,aqc-miR160a,tcc-miR160c,cca-miR160a,lus-miR160c,lus-miR160g	Traes_1AL_147CF243C.1	830	2	0	0	3888	648	0	0	1956	326
stu-miR8041a-5p,stu-miR8041b-5p	TRAES3BF060500410CFD_t1	177	2.5	--	--	--	--	1	0.006	2	2
osa-miR1861h,osa-miR1861j	Traes_1BL_CD551493D.2	294	2.5	--	--	--	--	2	0.006	59	1.22917
vvi-miR399i,tcc-miR399a	Traes_1BL_241A3B9EF.3	727	2	2	>0.05	8	2.66667	2	0.006	3	1
aly-miR399b-5p	Traes_1BS_F154457A6.1	1775	2.5	--	--	--	--	2	0.038	3	3
osa-miR2925	Traes_1AL_F47CF94F4.1	364	3	1	0.036	2	1	--	--	--	--
osa-miR1874-3p	Traes_1AS_DC73D9CFE.1	95	4	3	0.014	4	0.210526	3	0.02	2	0.105263
pta-miR319	TRAES3BF177500100CFD_t1	1918	4.5	2	0.004	2	1	--	--	--	--
cme-miR7130	Traes_1DL_EA23307C9.1	430	3	--	--	--	--	4	0.012	1	0.5
osa-miR172c,sbi-miR172e,egu-miR172d,egu-miR172e,egu-miR172f	Traes_2AL_5BA7E2623.1	1151	3	--	--	--	--	0	0.004	268	134
gra-miR8772	Traes_1DL_598A30CC8.2	409	2.5	--	--	--	--	2	0.032	8	2.66667
ptc-miR399d,mtr-miR399r	Traes_1BL_241A3B9EF.3	727	2.5	2	>0.05	8	2.66667	2	0.014	3	1
mtr-miR2672	Traes_1BL_FFD088B00.1	369	2.5	--	--	--	--	3	0	4	2
tae-miR7757-5p	Traes_1DS_05B16509E.1	392	3.5	--	--	--	--	0	0.002	8	2.66667
vvi-miR399g	Traes_1AL_E5224B6EA.2	879	2	4	0.008	1	0.333333	4	>0.05	1	0.333333
osa-miR1861h,osa-miR1861j	Traes_2AS_9B3DEDDAB.2	4497	4.5	--	--	--	--	2	0.006	5	1.66667
ppt-miR898b,ppt-miR898a-5p	TRAES3BF160500020CFD_t1	369	3	2	>0.05	32	10.6667	3	0.036	15	5
far-miR1134	Traes_1AL_596C0AD5A.1	1176	4.5	1	0.048	4	4	2	>0.05	2	2
osa-miR169r-3p	Traes_1DL_00409CDC8.1	3159	4.5	--	--	--	--	2	0.004	7	7
bdi-miR5183	Traes_1DL_A1E16EA09.1	1878	4	--	--	--	--	4	0.024	1	1
osa-miR1861e,osa-miR1861k,osa-miR1861m	Traes_1DL_35433F5C5.1	1107	2.5	--	--	--	--	4	0.024	1	0.333333
ppe-miR399c,ppe-miR399d,ppe-miR399e,ppe-miR399f,ppe-miR399g,ppe-miR399h,ppe-miR399i,ppe-miR399j,ppe-miR399k,ppe-miR399l	Traes_1DL_F122253A3.2	716	3.5	--	--	--	--	2	0.03	3	1
ath-miR394a,ath-miR394b-5p,osa-miR394,sbi-miR394a,zma-miR394a-5p,zma-miR394b-5p,ptc-miR394a-5p,ptc-miR394b-5p,vvi-miR394b,sbi-miR394b,ghr-miR394b,ghr-miR394a,aly-miR394a-5p,aly-miR394b-5p,ahy-miR394,gma-miR394b-5p,gma-miR394a-5p,csi-miR394,tcc-miR394a,tcc-miR394b,gma-miR394c-5p,bdi-miR394,ssl-miR394,gma-miR394d,gma-miR394e,gma-miR394f,bna-miR394a,bna-miR394b,mes-miR394a,cca-miR394,lus-miR394a,lus…	TRAES3BF026800020CFD_t1	997	0	0	0	1080	360	0	0	834	278
sbi-miR5568g-5p	Traes_1AS_3451447E0.1	471	3.5	--	--	--	--	1	0.01	2	2
ata-miR9677-5p	Traes_1BL_BD3E22844.1	908	2.5	--	--	--	--	2	0.008	17	5.66667
bra-miR9555b-5p	Traes_2AS_665AF9500.1	2425	4.5	--	--	--	--	4	0.03	1	0.333333
gma-miR1527	Traes_1AS_EC6D64B3B.1	890	4.5	4	0.028	1	1	--	--	--	--
mtr-miR2659a,mtr-miR2659b,mtr-miR2659c,mtr-miR2659d,mtr-miR2659e,mtr-miR2659f,mtr-miR2659g,mtr-miR2659h,mtr-miR2659i,mtr-miR2659j,mtr-miR2659k	Traes_1BL_60E2B386F.2	496	3	--	--	--	--	3	0.03	2	0.5
ath-miR399d,ptc-miR399a,aly-miR399d-3p,aly-miR399g-3p,aly-miR399i-3p,tcc-miR399h,hvu-miR399,ghr-miR399e,cme-miR399a	Traes_1BL_241A3B9EF.3	727	1.5	2	>0.05	8	2.66667	2	0	3	1
ppe-miR399c,ppe-miR399d,ppe-miR399e,ppe-miR399f,ppe-miR399g,ppe-miR399h,ppe-miR399i,ppe-miR399j,ppe-miR399k,ppe-miR399l	Traes_1AL_E5224B6EA.2	1087	3.5	2	0.036	8	2.66667	2	0.03	3	1
mtr-miR5261	Traes_1AL_AAFD1DF0C.1	343	2.5	3	0.024	2	0.666667	4	>0.05	1	0.333333
osa-miR827,zma-miR827-3p,bdi-miR827-3p,ssp-miR827	Traes_2AL_956419DF5.1	521	2	--	--	--	--	2	0.014	14	7
gma-miR319p	Traes_1AL_C550E0E88.1	15	4.5	4	0.006	1	1	--	--	--	--
ptc-miR7842	Traes_1BS_DDE53AF02.2	1989	2.5	--	--	--	--	4	0.018	1	1
ssp-miR1128	Traes_1AL_CC2C419C4.2	2459	1.5	--	--	--	--	4	0	1	1
mtr-miR395k	Traes_1AL_335CA216E.1	144	3	--	--	--	--	3	0.022	2	0.0408163
ppe-miR482e	TRAES3BF136500030CFD_t1	888	4.5	--	--	--	--	4	0.004	1	0.5
osa-miR5514	TRAES3BF026700030CFD_t1	1225	2	4	0.008	1	1	--	--	--	--
ppt-miR1036-5p	Traes_2AS_358B27F8D.1	626	3	--	--	--	--	3	0.014	3	0.428571
sly-miR5300	Traes_1AL_F1BBE97D5.1	362	2	--	--	--	--	3	0	2	0.666667
ppt-miR160d	Traes_2AL_C70217249.1	1175	1.5	--	--	--	--	0	0.008	3	1.5
osa-miR1866-5p	Traes_1AL_994D1C909.1	428	3.5	2	0.018	1196	17.8014	2	0.02	1141	16.9792
cpa-miR8153	Traes_1AL_66D7371D4.1	768	1.5	3	0	2	0.5	--	--	--	--
sly-miR9475-5p	Traes_1DL_1FFE8EF0D.1	135	3	--	--	--	--	3	0.02	2	0.25
ptc-miR399d,mtr-miR399r	Traes_1DL_F122253A3.2	716	2.5	--	--	--	--	2	0.014	3	1
bdi-miR5167b-3p	Traes_1BL_0911A8BBA.1	883	4.5	2	0.046	4	1.33333	4	>0.05	1	0.333333
nta-miR6020a-5p	Traes_1AS_FF874F72D.1	450	4	2	0.01	2	1	--	--	--	--
osa-miR5503	EPlTAEP00000010056	162	0	4	0	1	0.166667	2	0	33	5.7
ath-miR399f,ptc-miR399b,bna-miR399a,vvi-miR399e,rco-miR399b,rco-miR399c,aly-miR399a-3p,aly-miR399h-3p,csi-miR399a,tcc-miR399b,tcc-miR399d,bna-miR399b,lus-miR399a,lus-miR399c,lus-miR399e,cme-miR399c,mes-miR399b,mes-miR399c,mes-miR399d,mes-miR399g,bdi-miR399d	Traes_1BL_241A3B9EF.3	511	1.5	2	>0.05	2	0.666667	4	0.01	1	0.333333
osa-miR2873b	Traes_1AL_66D7371D4.1	767	2.5	4	>0.05	1	0.25	2	0.044	3	0.75
ptc-miR7823	Traes_1BL_F0554ED4E.1	693	2.5	--	--	--	--	3	0.01	7	0.0215533
pta-miR319	Traes_1AS_1A25E76FF.1	2089	4.5	--	--	--	--	4	0.004	1	1
osa-miR1439	Traes_1DL_598A30CC8.2	409	3.5	--	--	--	--	2	0.008	8	2.66667
ppt-miR1023a-3p	Traes_1BS_90427972B.2	850	4	--	--	--	--	3	0.004	8	1.6
stu-miR319-3p	TRAES3BF014900010CFD_t1	1118	2	0	0	14	14	0	0	10	10
ppt-miR319a,ppt-miR319b,sly-miR319a	Traes_1AL_041EBB4A6.2	556	2	0	0	106	53	0	0	50	25
pta-miR319	Traes_1BS_40F6DB3E3.1	1012	4	--	--	--	--	4	0.004	1	0.333333
bdi-miR5183	Traes_2AL_3FEA70BB9.1	1809	4	--	--	--	--	4	0.024	1	1
bra-miR9555b-5p	Traes_1BL_2F934F998.1	392	2.5	2	0.04	3	1.5	4	0.03	1	0.5
gma-miR319i	Traes_1AL_A7100841D.2	937	4	4	>0.05	1	1	4	0.042	1	1
bdi-miR7748b-3p	Traes_1AL_5E4EECFBC.1	541	4.5	3	0.044	2	0.666667	4	>0.05	1	0.333333
gra-miR8671	Traes_1AL_09486AD47.1	225	3.5	2	0.024	3	1.5	--	--	--	--
ath-miR5659	Traes_1BL_962F562FC.2	303	2	--	--	--	--	2	0	5	5
ppt-miR160c	Traes_1BL_54CD82AC3.1	772	3	--	--	--	--	0	0.004	1956	326
ptc-miR7842	Traes_1DS_5C2793C92.2	1954	3	--	--	--	--	4	0.018	1	1
vvi-miR166a,vvi-miR166b,hbr-miR166a,pde-miR166a,pde-miR166b	TRAES3BF073700090CFD_t1	562	1	0	0	478	59.75	0	0	266	33.25
han-miR160a	Traes_1AL_147CF243C.1	830	3	0	0.004	3888	648	0	0.002	1956	326
ppt-miR903	Traes_1BL_8E3D5E5DF.1	474	2	--	--	--	--	4	0	1	0.333333
osa-miR435	TRAES3BF104600030CFD_t1	1573	2	--	--	--	--	2	0.014	4	1.33333
stu-miR8032a-3p,stu-miR8032e-3p	Traes_1BL_DE5AFB97A.1	368	2	--	--	--	--	4	0.002	1	1
osa-miR399e,osa-miR399f,osa-miR399g,sbi-miR399e,sbi-miR399f,mtr-miR399a,mtr-miR399e,mtr-miR399f,mtr-miR399g,rco-miR399e,gma-miR399d,gma-miR399e,gma-miR399f,gma-miR399g,lus-miR399f,lus-miR399g,mtr-miR399s-3p,mtr-miR399t-3p	Traes_1BL_241A3B9EF.3	511	1.5	2	0.012	2	0.666667	4	>0.05	1	0.333333
tcc-miR399f	Traes_2AL_F1AB3D45A.1	777	4.5	--	--	--	--	2	0.002	3	1
gra-miR8728	Traes_1BL_15286F615.1	270	3	2	0.002	9	3	2	0.004	6	2
osa-miR159c	Traes_1AL_041EBB4A6.2	556	1	0	0	106	53	0	0	50	25
bdi-miR5167b-3p	Traes_1AL_8264ECC42.1	2093	4.5	2	0.046	4	1.33333	4	>0.05	1	0.333333
bdi-miR169h-3p	TRAES3BF067800120CFD_t1	2124	4.5	2	>0.05	9	3	2	0.012	3	1
osa-miR5082	Traes_1BL_2F934F998.1	393	3.5	2	>0.05	3	1.5	4	0.042	1	0.5
stu-miR7999-5p	Traes_1DL_844FE40E6.1	2355	3.5	--	--	--	--	2	0.032	3	3
ppe-miR399a	Traes_1BL_25C4501BF.2	253	4.5	--	--	--	--	4	0.006	1	0.333333
cre-miR1170.1	TRAES3BF012800030CFD_t1	224	4	4	>0.05	1	0.5	4	0.048	1	0.5
rgl-miR7803a	Traes_1BL_7A0E99B19.1	507	4	--	--	--	--	1	0.01	6	6
osa-miR1430	TRAES3BF034200090CFD_t1	116	4	1	0.046	3	1	--	--	--	--
ath-miR399a,mtr-miR399c,mtr-miR399h,mtr-miR399i,ghr-miR399d,aly-miR399f-3p,cca-miR399	Traes_1AL_E5224B6EA.2	1087	1.5	2	>0.05	8	2.66667	2	0	3	1
gma-miR1527	Traes_1AL_020FE13E5.1	246	2	4	0.028	1	0.5	--	--	--	--
osa-miR1861h,osa-miR1861j	Traes_1AL_994D1C909.1	425	2	2	0.004	840	12.1739	2	0.006	812	11.7681
pta-miR319	Traes_1DS_F22A3DB6A.1	877	4	--	--	--	--	4	0.004	1	0.333333
aly-miR825-5p	Traes_1BL_207E3C170.1	1016	4.5	--	--	--	--	4	0.036	1	1
mtr-miR2607	Traes_1BS_243E47E52.1	2262	2	--	--	--	--	3	0	6	2
gma-miR156z,gma-miR156aa	TRAES3BF027700010CFD_t1	967	1	0	0	158	52.6667	0	0	81	27
bdi-miR7781-3p	Traes_2AL_264152164.1	2097	4	--	--	--	--	4	0.006	1	1
ppt-miR1023a-3p	Traes_1BL_8A2A5BC90.1	756	2	--	--	--	--	3	0.004	9	3
tae-miR1128	Traes_1BL_8F750BEB2.2	688	4	--	--	--	--	4	0.014	1	0.333333
mtr-miR2619b-5p	Traes_2AS_9DE16F020.4	1194	4.5	--	--	--	--	2	0.004	3	0.75
gma-miR172k	Traes_1AS_90F3120F8.1	1059	2.5	0	0	8	2.66667	0	0	5	1.66667
bdi-miR169h-3p	Traes_2AS_72EC97B33.1	712	4.5	--	--	--	--	2	0.012	17	4.25
sbi-miR172b,tcc-miR172a,atr-miR172	Traes_1AS_90F3120F8.1	1059	1	0	0	8	2.66667	0	>0.05	5	1.66667
gma-miR1508b	Traes_1AS_FE5279B08.1	1887	4.5	--	--	--	--	4	0.034	1	0.333333
tae-miR7757-5p	TRAES3BF007100040CFD_t1	1328	3	0	0.002	27	13.5	0	0.002	6	3
ptc-miR399d,mtr-miR399r	Traes_1BL_241A3B9EF.3	466	2	4	>0.05	1	0.333333	4	0.03	1	0.333333
osa-miR169r-3p	Traes_2AL_5ABA0ABE2.2	296	4	--	--	--	--	2	0.004	20	6.66667
bdi-miR7735-3p	Traes_1DL_263F80870.1	369	4	--	--	--	--	3	0.044	2	0.666667
mtr-miR5274b-5p	TRAES3BF040000010CFD_t1	715	3	3	0.018	2	0.666667	--	--	--	--
osa-miR5795	Traes_1AL_D52432D7C.1	872	2.5	--	--	--	--	4	0.016	1	0.333333
cca-miR6116-3p	TRAES3BF096900160CFD_t1	1147	3.5	2	>0.05	2	0.0689655	1	0.016	6	0.206897
bdi-miR7708b-3p	Traes_1BL_FFD088B00.1	371	3	--	--	--	--	3	0	6	3
nta-miR6020a-5p	Traes_1BL_23349A132.1	668	4.5	2	0.01	6	6	--	--	--	--
gma-miR4340	Traes_2AL_44855EDCA.1	320	2.5	--	--	--	--	3	0.004	3	1.5
osa-miR169r-3p	Traes_1BL_70D3FC76B.1	290	2	--	--	--	--	2	0.004	352	4.19048
gma-miR169c	Traes_2AS_7C177F9DB.1	1130	2	--	--	--	--	0	0	118	39.3333
ath-miR856	Traes_1BL_FFD088B00.1	369	2.5	--	--	--	--	3	0.046	4	2
tcc-miR169g	Traes_2AS_7C177F9DB.1	1130	3.5	--	--	--	--	0	0.008	118	39.3333
osa-miR444f,ssp-miR444a,ssp-miR444b.2	Traes_1BL_F0554ED4E.1	693	2	--	--	--	--	3	0.006	7	0.0215533
osa-miR5835	Traes_2AS_95724269A.1	631	3	--	--	--	--	4	0.006	1	0.5
aly-miR3448-5p	Traes_1AS_DC3D26CC6.2	103	4.5	2	0.032	4	1.33333	--	--	--	--
osa-miR159a.1,osa-miR159b,sbi-miR159a,sof-miR159a,sof-miR159b,sof-miR159d,zma-miR159a-3p,zma-miR159b-3p,tae-miR159a,tae-miR159b,zma-miR159f-3p,zma-miR159j-3p,zma-miR159k-3p,hvu-miR159b,hvu-miR159a,far-miR159,ssp-miR159a	Traes_1AL_041EBB4A6.2	556	3	0	0	106	53	0	0.006	50	25
gma-miR5673	Traes_1DL_BB059EC44.1	59	4.5	--	--	--	--	2	0.048	2	0.666667
osa-miR1436,hvu-miR1436	Traes_1DL_9FE4D295D.2	2007	1	--	--	--	--	3	0	5	0.333333
osa-miR160f-5p,ptc-miR160e-5p,ptc-miR160f,mtr-miR160c,sbi-miR160f,rco-miR160c,ahy-miR160-5p,tcc-miR160a,bdi-miR160e-5p,cme-miR160d,cpa-miR160d	Traes_1DL_AEC2F3FB3.1	771	2	--	--	--	--	0	0.002	1956	326
osa-miR399j,ptc-miR399i,sly-miR399,aqc-miR399,csi-miR399b,mdm-miR399d,cme-miR399b,stu-miR399i-3p	Traes_1DL_F122253A3.2	716	2.5	--	--	--	--	2	0.024	3	1
osa-miR399j,ptc-miR399i,sly-miR399,aqc-miR399,csi-miR399b,mdm-miR399d,cme-miR399b,stu-miR399i-3p	Traes_1AL_E5224B6EA.2	678	1.5	2	0	3	1.5	2	0	3	1.5
sbi-miR5565d	Traes_1AL_F1BBE97D5.1	362	3.5	--	--	--	--	3	0.008	2	0.666667
gra-miR8757b	Traes_1BL_70D3FC76B.1	291	2.5	--	--	--	--	2	0	481	5.90917
gma-miR4353	Traes_1AL_D74509506.2	2306	2	4	0	1	1	--	--	--	--
osa-miR1859	TRAES3BF022700030CFD_t1	671	4.5	1	0.046	8	8	2	>0.05	4	4
hvu-miR6191	Traes_1AL_3F65EE35A.1	19	1.5	--	--	--	--	3	0	3	0.5
bdi-miR166e-3p	Traes_1DL_9344DD117.1	459	2	--	--	--	--	2	0.014	88	29.3333
osa-miR1439	Traes_2AL_F68F429C1.1	949	4	--	--	--	--	2	0.008	9	0.692308
bdi-miR169h-3p	Traes_1DL_3FB439B4E.1	272	4.5	--	--	--	--	2	0.012	6	3
mtr-miR2661	Traes_2AL_5DE9A014B.1	1029	2.5	--	--	--	--	0	0	2	2
aly-miR165a-3p,aly-miR165b-3p	TRAES3BF073700090CFD_t1	562	1.5	0	0	478	59.75	0	0	266	33.25
ppt-miR160c	Traes_1AL_147CF243C.1	830	3	0	0.01	3888	648	0	0.004	1956	326
ptc-miR399d,mtr-miR399r	Traes_1BL_4A6ADF82F.2	395	4	--	--	--	--	2	0.014	4	1.33333
bdi-miR164a-3p	Traes_2AL_2B32DB242.1	3181	3	--	--	--	--	0	0.004	3	3
ath-miR399a,mtr-miR399c,mtr-miR399h,mtr-miR399i,ghr-miR399d,aly-miR399f-3p,cca-miR399	Traes_1BL_241A3B9EF.3	466	1.5	4	0	1	0.333333	4	>0.05	1	0.333333
osa-miR1861e,osa-miR1861k,osa-miR1861m	Traes_1AL_994D1C909.1	425	1.5	2	0	840	12.1739	2	0	812	11.7681
tae-miR1122c-3p	Traes_1AL_88C4E33E6.1	340	2	2	0.006	2	2	--	--	--	--
osa-miR159d	Traes_1AL_041EBB4A6.2	556	1.5	0	0.002	106	53	0	0	50	25
ppt-miR2083-3p	Traes_2AL_44855EDCA.1	320	2	--	--	--	--	3	0	3	1.5
bdi-miR169h-3p	TRAES3BF015800070CFD_t1	1827	1.5	--	--	--	--	2	0.012	3	1
aly-miR398a-5p	Traes_1AL_DB4D32ABB.2	257	2	3	0.004	2	0.285714	--	--	--	--
osa-miR3982-5p	Traes_1BL_7C8D56CA8.1	255	3	--	--	--	--	3	0.016	6	1.2
mtr-miR2619b-5p	Traes_2AL_D6D188AA7.2	390	4.5	--	--	--	--	4	0.042	1	0.333333
gma-miR319i	Traes_1BL_CF98E922B.1	900	3	--	--	--	--	4	0.042	1	1
osa-miR5071	Traes_1AL_C72E5F1BD.2	431	3.5	4	>0.05	1	1	0	0.028	8	8
osa-miR5071	Traes_1BS_3AE874B0B.2	807	3	--	--	--	--	0	0.028	40	6.66667
ppe-miR6265	Traes_1AL_66D7371D4.1	768	3.5	3	0.018	2	0.5	--	--	--	--
ptc-miR399j,bna-miR399c	Traes_1BL_241A3B9EF.3	511	1.5	2	0.008	2	0.666667	4	>0.05	1	0.333333
mtr-miR5255	Traes_1AL_C73885878.2	1340	4.5	2	>0.05	2	1	2	0.014	3	1.5
mtr-miR2619b-5p	Traes_1AL_41FDFD61D.1	678	2	--	--	--	--	4	0.042	1	0.5
gma-miR319p	Traes_2AS_2665FACE9.1	2800	4.5	--	--	--	--	4	0.006	1	0.333333
ptc-miR160h,nta-miR160d	Traes_2AL_C70217249.1	1175	0	--	--	--	--	0	0.002	3	1.5
bdi-miR9483a,bdi-miR9483b	Traes_1AL_335CA216E.1	143	2	--	--	--	--	3	0	2	0.0408163
aly-miR395h-5p	Traes_1AS_FB0310A96.2	2244	4	--	--	--	--	4	0.036	1	0.5
aly-miR162a-5p,aly-miR162b-5p,stu-miR162a-5p,stu-miR162b-5p,bra-miR162-5p	Traes_1BL_3EEA722DF.1	29	4	4	0.004	1	0.25	3	>0.05	3	0.75
ata-miR167a-3p	Traes_1AL_66D7371D4.1	770	3	2	0.034	8	1.33333	2	0.022	6	1
osa-miR5157a-3p,osa-miR5157b-3p	TRAES3BF091600170CFD_t1	802	4.5	0	0.006	3	0.375	--	--	--	--
bdi-miR7726b-3p	Traes_1AL_D52432D7C.1	872	2	--	--	--	--	4	0	1	0.333333
ath-miR399f,ptc-miR399b,bna-miR399a,vvi-miR399e,rco-miR399b,rco-miR399c,aly-miR399a-3p,aly-miR399h-3p,csi-miR399a,tcc-miR399b,tcc-miR399d,bna-miR399b,lus-miR399a,lus-miR399c,lus-miR399e,cme-miR399c,mes-miR399b,mes-miR399c,mes-miR399d,mes-miR399g,bdi-miR399d	Traes_1BL_241A3B9EF.3	430	2	--	--	--	--	4	0.01	1	1
cme-miR172f	Traes_1DS_2BB06F54C.1	1762	3.5	--	--	--	--	0	0.012	5	1.66667
ptc-miR7821	Traes_2AL_3D221F120.1	3753	4.5	--	--	--	--	2	0.026	2	2
mtr-miR2619b-5p	Traes_1DL_F0F402904.2	1187	2	--	--	--	--	4	0.042	1	0.5
mtr-miR5255	Traes_2AS_4005D1CED.2	93	4.5	--	--	--	--	2	0.014	6	2
vvi-miR399g	Traes_1BL_241A3B9EF.3	318	1.5	4	0.008	1	1	4	>0.05	1	1
mtr-miR2637	Traes_1DL_013A3A113.1	1672	3	--	--	--	--	3	0.042	2	0.333333
gma-miR5782	Traes_1AL_4DA7AF7E5.1	518	4	4	>0.05	1	1	1	0.04	5	5
ppt-miR160g,dpr-miR160	Traes_1AL_147CF243C.1	830	1.5	0	0	3888	648	0	0	1956	326
osa-miR2873b	Traes_1BS_68F77FAE7.1	1503	4.5	--	--	--	--	2	0.044	2	2
sly-miR9479-3p	Traes_1BL_8A2A5BC90.1	755	2.5	--	--	--	--	3	0.002	8	2.66667
osa-miR5082	Traes_2AS_28EEA5BBC.1	871	3	--	--	--	--	2	0.012	9	4.5
osa-miR435	Traes_1AS_16318D86C.2	1046	4	--	--	--	--	2	0.014	2	2
cre-miR1162-5p	Traes_2AL_06A59CD63.2	1051	3	--	--	--	--	4	0.028	1	0.5
bdi-miR9490	Traes_1BL_28D5F0CF0.1	128	2	4	0	1	0.5	--	--	--	--
cre-miR1145.1	Traes_1BS_CE84ED791.1	720	4	--	--	--	--	1	0.034	2	1
cca-miR169b	Traes_2AS_7C177F9DB.1	1130	2.5	--	--	--	--	0	0	118	39.3333
gma-miR5377	Traes_1AL_F81F2EF80.1	319	2.5	--	--	--	--	4	0.006	1	1
ptc-miR160g,aqc-miR160a,tcc-miR160c,cca-miR160a,lus-miR160c,lus-miR160g	Traes_1BL_54CD82AC3.1	772	2	--	--	--	--	0	0	1956	326
zma-miR159h-3p,zma-miR159i-3p	TRAES3BF027700010CFD_t1	967	1.5	0	0	158	52.6667	0	0	81	27
ath-miR399a,mtr-miR399c,mtr-miR399h,mtr-miR399i,ghr-miR399d,aly-miR399f-3p,cca-miR399	Traes_1AL_E5224B6EA.2	678	1	2	>0.05	3	1.5	2	0	3	1.5
gra-miR7486j	Traes_1AS_EF0BCFD97.1	198	3	4	0.002	1	0.25	2	0.004	2	0.5
gra-miR8717	Traes_1BS_2511A5E5E.1	3139	3	--	--	--	--	4	0.004	1	0.5
bdi-miR7733-5p	Traes_1DL_BC5C99639.2	507	3	--	--	--	--	3	0.002	2	1
sly-miR477-3p	Traes_1DL_42EB3C35E.2	954	3.5	--	--	--	--	1	0.006	6	3
ppt-miR160b,ppt-miR160i	Traes_1AL_147CF243C.1	830	2	0	0	3888	648	0	0	1956	326
bdi-miR5167b-3p	Traes_1BS_C2166CFB6.1	988	3.5	--	--	--	--	2	0.046	13	13
ath-miR399e,aly-miR399e-3p	Traes_1AL_E5224B6EA.2	1087	2	2	>0.05	8	2.66667	2	0.032	3	1
mes-miR172c	Traes_1BS_E68807072.2	1895	3.5	--	--	--	--	0	0.01	5	1.66667
gma-miR1508b	Traes_1DL_56EDD2ADF.1	676	3.5	--	--	--	--	4	0.034	1	0.5
gra-miR8648	Traes_1BL_BB286FB67.1	272	2.5	--	--	--	--	3	0.01	9	3
tae-miR1122c-3p	Traes_1AS_50A9571C3.1	159	4.5	2	0.006	3	1	4	>0.05	1	0.333333
ath-miR159a,gma-miR159a-3p,ptc-miR159a,ptc-miR159b,bna-miR159,vvi-miR159c,sly-miR159,bra-miR159a,mtr-miR159a,pvu-miR159a.1,rco-miR159,aly-miR159a-3p,ahy-miR159,csi-miR159,gma-miR159e-3p,mes-miR159a,nta-miR159,hbr-miR159a,htu-miR159a,cme-miR159a,mes-miR159b,ppe-miR159,cpa-miR159a,atr-miR159	Traes_1AL_041EBB4A6.2	556	2.5	0	0	106	53	0	0	50	25
mtr-miR2660	Traes_1AL_F96FEDD30.1	1253	3.5	1	0.02	6	6	4	>0.05	1	1
tcc-miR172d	Traes_2AL_5BA7E2623.1	1151	3	--	--	--	--	0	0.012	268	134
nta-miR6025a,stu-miR6025	Traes_2AL_26DD98EDE.1	52	3.5	--	--	--	--	0	0.006	2	0.0625
stu-miR399i-5p	Traes_1BL_EA5237F37.1	656	4	--	--	--	--	0	0.026	3	0.75
hvu-miR5049c	Traes_1AS_41E7FE70A.1	369	2	3	0	2	0.4	4	>0.05	1	0.2
osa-miR1439	Traes_1DL_598A30CC8.2	410	3	--	--	--	--	2	0.008	7	2.33333
ppe-miR399c,ppe-miR399d,ppe-miR399e,ppe-miR399f,ppe-miR399g,ppe-miR399h,ppe-miR399i,ppe-miR399j,ppe-miR399k,ppe-miR399l	Traes_1AL_E5224B6EA.2	1038	3	2	0.036	3	1.5	--	--	--	--
nta-miR6020a-5p	Traes_1AS_10C467127.1	1514	4	2	0.01	4	0.666667	4	>0.05	1	0.166667
bdi-miR9498	Traes_1BL_45875A639.2	629	4	--	--	--	--	0	0.046	2	2
ppt-miR1023a-3p	Traes_1DS_B76EB7BCD.2	845	4	--	--	--	--	3	0.004	8	1.6
gma-miR4380a	Traes_2AL_44855EDCA.1	321	3.5	--	--	--	--	2	0.004	7	3.5
cme-miR166i	Traes_1AL_0BE456AC0.1	1102	2	0	0	3140	1046.67	0	0.002	2460	820
osa-miR5071	Traes_1BL_33D479058.2	1697	2	0	0	61	30.5	2	>0.05	48	24
gma-miR1510a-3p	Traes_1AL_DB08E00EB.1	180	3	--	--	--	--	4	0.018	1	0.5
ghr-miR399a,ghr-miR399b	Traes_1AL_E5224B6EA.2	1087	2	2	>0.05	8	2.66667	2	0.002	3	1
pta-miR319	Traes_1AL_D74509506.2	2313	4.5	4	>0.05	1	1	4	0.004	1	1
mes-miR166i	Traes_1DL_9344DD117.1	458	3	--	--	--	--	0	0.002	2460	820
vvi-miR399i,tcc-miR399a	Traes_1DL_F122253A3.2	307	1.5	--	--	--	--	2	0.006	3	1.5
osa-miR172c,sbi-miR172e,egu-miR172d,egu-miR172e,egu-miR172f	Traes_1DS_2BB06F54C.1	1762	2.5	--	--	--	--	0	0.004	5	1.66667
osa-miR393a,sbi-miR393a,mtr-miR393a,ptc-miR393a-5p,ptc-miR393b-5p,ptc-miR393c,mtr-miR393b-5p,bna-miR393,vvi-miR393b,gma-miR393a,vvi-miR393a,sbi-miR393b,rco-miR393,tcc-miR393b,bdi-miR393a,bdi-miR393b-5p,lus-miR393a,lus-miR393b,lus-miR393c,lus-miR393d,cme-miR393a,cme-miR393b,cme-miR393c,ppe-miR393b	Traes_1DS_1847DA30E.1	1131	1	--	--	--	--	0	0	388	129.333
tcc-miR399f	Traes_1AL_E5224B6EA.2	678	1.5	2	>0.05	3	1.5	2	0.002	3	1.5
pta-miR319	TRAES3BF046400050CFD_t1	507	4.5	--	--	--	--	4	0.004	1	1
mtr-miR5273	Traes_1BL_C8F1EF72D.2	1242	3.5	--	--	--	--	3	0.004	12	0.27907
mtr-miR5210	Traes_1BS_243E47E52.1	2137	3	--	--	--	--	2	0.048	5	5
aly-miR3448-5p	Traes_1AL_E9C6EA860.1	867	2	2	0.032	3	1	--	--	--	--
gma-miR171b-5p	Traes_1BL_B0E404A9B.1	59	3	--	--	--	--	2	0.012	3	1
osa-miR166i-3p	TRAES3BF073700090CFD_t1	562	3	0	0.004	478	59.75	0	0.012	266	33.25
tae-miR7757-5p	TRAES3BF154700030CFD_t1	853	4	2	>0.05	3	1.5	1	0.006	4	2
ppe-miR482e	Traes_1AL_5A7E85C4E.1	1451	4.5	--	--	--	--	4	0.004	1	1
ptc-miR399d,mtr-miR399r	Traes_1DL_0A39D7E09.1	378	2.5	--	--	--	--	4	0.03	1	0.333333
gra-miR8757a	Traes_1BL_70D3FC76B.1	291	2.5	--	--	--	--	2	0.002	481	5.90917
mtr-miR172a,bdi-miR172d,ghr-miR172	Traes_1DS_2BB06F54C.1	1762	0	--	--	--	--	0	0	5	1.66667
pta-miR319	TRAES3BF085400050CFD_t1	1787	3.5	2	0.004	2	1	--	--	--	--
pde-miR1314	Traes_1AL_2F26F5C45.2	984	3.5	3	0.018	3	0.75	3	0.016	2	0.5
mtr-miR399k	Traes_1DL_F122253A3.2	307	2	--	--	--	--	2	0.022	3	1.5
pta-miR166c,far-miR166,cln-miR166	TRAES3BF073700090CFD_t1	562	0	0	0	478	59.75	0	0	266	33.25
stu-miR8032b-3p,stu-miR8032f-3p,stu-miR8032g-3p	Traes_1BL_DE5AFB97A.1	368	2	--	--	--	--	4	0.002	1	1
gma-miR156z,gma-miR156aa	Traes_1AL_041EBB4A6.2	556	0.5	0	>0.05	106	53	0	0	50	25
pta-miR319	Traes_1AL_AA8600338.2	750	4	2	0.004	3	3	4	0.004	1	1
osa-miR166k-3p,osa-miR166l-3p,sbi-miR166e,zma-miR166k-3p,zma-miR166j-3p,sbi-miR166g,zma-miR166n-3p,bdi-miR166h-3p,ata-miR5168-3p	Traes_1AL_0BE456AC0.1	1102	2.5	0	0	3140	1046.67	0	0.002	2460	820
vvi-miR399g	Traes_1BL_241A3B9EF.3	466	2	4	0.008	1	0.333333	4	>0.05	1	0.333333
gma-miR4343b	Traes_2AL_D3CA0490C.1	140	2.5	--	--	--	--	2	0.002	9	3
sbi-miR5565g-3p	Traes_1BL_3E662FC82.1	1524	2.5	2	0	2	0.666667	--	--	--	--
gma-miR4353	Traes_2AL_264152164.1	2096	3.5	--	--	--	--	2	0.01	2	2
ath-miR159c,aly-miR159c-3p	Traes_1AL_041EBB4A6.2	556	3	0	0.002	106	53	0	0.004	50	25
ptc-miR6434	Traes_1AL_3E87FA48B.1	2553	4	0	0.048	5	2.5	2	>0.05	2	1
tae-miR1127b-3p	Traes_1AL_12123508E.2	1630	1	1	0	2	1	4	0	1	0.5
vvi-miR166a,vvi-miR166b,hbr-miR166a,pde-miR166a,pde-miR166b	Traes_1BL_43408C9B0.2	1171	1	0	0	3140	1046.67	0	0	2460	820
ath-miR856	Traes_1BL_09FA2A119.1	274	3.5	4	>0.05	1	0.333333	3	0.046	2	0.666667
vvi-miR172a	Traes_1BS_E68807072.2	1895	3.5	--	--	--	--	0	0.02	5	1.66667
tae-miR167b	Traes_1BL_FFD088B00.1	369	2.5	--	--	--	--	3	0.006	4	2
ghr-miR7492a,ghr-miR7492b,ghr-miR7492c	TRAES3BF008700010CFD_t1	1085	3.5	3	0.014	5	1.66667	3	0.01	3	1
osa-miR159d	Traes_1DL_25540DE53.2	1759	1.5	--	--	--	--	2	0.002	50	25
mtr-miR5759	TRAES3BF066400040CFD_t1	937	3	3	0.042	7	2.33333	4	>0.05	1	0.333333
atr-miR8595	Traes_2AL_52D3F9AF41.1	407	3	--	--	--	--	3	0.038	3	0.75
cre-miR1170.1	Traes_1BL_1670DAED9.1	2519	4.5	2	>0.05	2	2	4	0.048	1	1
ath-miR399b,ath-miR399c-3p,osa-miR399d,sbi-miR399d,zma-miR399e-3p,sbi-miR399i,mtr-miR399l,mtr-miR399p,vvi-miR399b,vvi-miR399c,pvu-miR399a,zma-miR399i-3p,zma-miR399j-3p,rco-miR399a,aly-miR399b-3p,aly-miR399c-3p,csi-miR399d,tcc-miR399i,vun-miR399a,gma-miR399a,gma-miR399b,gma-miR399c,gma-miR399h,mdm-miR399i,mdm-miR399j,mes-miR399f	Traes_1AL_E5224B6EA.2	678	2	2	0.016	3	1.5	2	0.004	3	1.5
bdi-miR166e-3p	Traes_1AL_7FE24229E.2	1598	4	2	0.012	2	0.666667	4	>0.05	1	0.333333
pta-miR319	Traes_2AL_D09788C02.1	1560	3.5	--	--	--	--	4	0.004	1	0.333333
ath-miR869.2	Traes_1AL_1E4739F82.2	1478	3.5	1	0.016	3	3	--	--	--	--
vvi-miR159a,vvi-miR159b	TRAES3BF027700010CFD_t1	967	1	0	0	158	52.6667	0	0	81	27
bdi-miR5167b-3p	TRAES3BF020100010CFD_t1	751	3	2	0.046	3	3	2	0.046	2	2
ptc-miR399j,bna-miR399c	Traes_1DL_F122253A3.2	716	1.5	--	--	--	--	2	0.002	3	1
mtr-miR399k	Traes_1DL_F122253A3.2	716	2.5	--	--	--	--	2	0.022	3	1
mtr-miR2619b-5p	Traes_2AL_1E2B26B7F.1	2068	4.5	--	--	--	--	2	0.004	4	1.33333
nta-miR6020a-5p	TRAES3BF046300160CFD_t1	593	2	2	0.01	6	2	2	0.01	4	1.33333
aly-miR399b-5p	Traes_2AL_8A7BAF255.2	207	4.5	--	--	--	--	2	0.038	2	1
vvi-miR3638-5p	Traes_1BL_FE986890F.1	840	1.5	--	--	--	--	2	0	10	3.33333
cre-miR1170.1	Traes_1AL_B9A38E127.1	315	4.5	2	>0.05	3	1	4	0.048	1	0.333333
osa-miR5071	Traes_1AS_F98F74FCD.1	1694	2.5	0	0	77	25.6667	0	0.028	55	18.3333
ptc-miR159e	Traes_1BS_9FAA5E026.1	2253	4.5	--	--	--	--	2	0.042	3	0.333333
ata-miR9863a-3p,ata-miR9863b-3p	Traes_1DS_EFA1BC727.2	1751	1.5	--	--	--	--	3	0	2	0.333333
aly-miR165b-5p	Traes_1AL_335CA216E.1	143	2	--	--	--	--	3	0.004	2	0.0408163
bdi-miR169h-3p	Traes_1AS_5E8BF35BC.2	711	4	--	--	--	--	2	0.012	3	1.5
ptc-miR399d,mtr-miR399r	Traes_1AL_D76D0163A.2	203	2.5	--	--	--	--	4	0.03	1	0.333333
bdi-miR169h-3p	Traes_2AS_3FDAA17CD.1	638	3.5	--	--	--	--	2	0.012	72	7.2
bdi-miR7728-5p	Traes_1AL_09486AD47.1	225	2	2	0.01	3	1.5	--	--	--	--
osa-miR2873b	Traes_1AL_D8FE82B94.1	1299	4.5	2	>0.05	5	1.66667	2	0.044	4	1.33333
mtr-miR5255	Traes_1AL_6B64D0E80.1	307	2	2	>0.05	128	25.6	2	0.014	86	17.2
bdi-miR5059	Traes_1DL_787518A47.1	794	4.5	--	--	--	--	2	0.012	2	1
gra-miR7486f,gra-miR7486g	Traes_1DL_319058D6B.2	18	2.5	--	--	--	--	4	0.002	1	0.333333
sbi-miR172f	Traes_1DS_2BB06F54C.1	1762	1	--	--	--	--	0	0	5	1.66667
mes-miR172c	Traes_1AS_90F3120F8.1	1059	3.5	0	0.016	8	2.66667	0	0.01	5	1.66667
ptc-miR478h,ptc-miR478i,ptc-miR478j,ptc-miR478k,ptc-miR478l,ptc-miR478m,ptc-miR478o,ptc-miR478q,ptc-miR478r,ptc-miR478s,ptc-miR478n	Traes_1DL_013A3A113.1	3826	2.5	--	--	--	--	2	0	2	2
osa-miR2932	TRAES3BF093500020CFD_t1	480	2	3	0.01	2	0.4	--	--	--	--
gma-miR5772	Traes_1BL_156D855B2.2	815	2.5	--	--	--	--	4	0.002	1	1
ath-miR399f,ptc-miR399b,bna-miR399a,vvi-miR399e,rco-miR399b,rco-miR399c,aly-miR399a-3p,aly-miR399h-3p,csi-miR399a,tcc-miR399b,tcc-miR399d,bna-miR399b,lus-miR399a,lus-miR399c,lus-miR399e,cme-miR399c,mes-miR399b,mes-miR399c,mes-miR399d,mes-miR399g,bdi-miR399d	Traes_1AL_E5224B6EA.2	879	2	4	0.004	1	0.333333	4	0.01	1	0.333333
pta-miR319	TRAES3BF060000110CFD_t1	1373	4	--	--	--	--	4	0.004	1	1
ppt-miR160c	Traes_1DL_AEC2F3FB3.1	771	3	--	--	--	--	0	0.004	1956	326
lus-miR159b	TRAES3BF027700010CFD_t1	967	2.5	0	0	158	52.6667	0	0	81	27
bdi-miR9483a,bdi-miR9483b	Traes_1AL_335CA216E.1	144	3	--	--	--	--	3	0.002	2	0.0408163
sbi-miR172f	Traes_1BS_E68807072.2	1895	1	--	--	--	--	0	0	5	1.66667
aly-miR825-5p	Traes_1BL_BB286FB67.1	272	3	--	--	--	--	3	0.006	9	3
ptc-miR160h,nta-miR160d	Traes_1DL_AEC2F3FB3.1	771	2	--	--	--	--	0	0.002	1956	326
pta-miR166c,far-miR166,cln-miR166	Traes_1AL_0BE456AC0.1	1102	0	0	0	3140	1046.67	0	0	2460	820
ppt-miR160b,ppt-miR160i	Traes_2AL_C70217249.1	1175	1.5	--	--	--	--	0	0	3	1.5
bdi-miR531	Traes_1BL_156D855B2.2	826	4	--	--	--	--	1	0	2	2
ghr-miR399a,ghr-miR399b	Traes_1DL_F122253A3.2	716	2	--	--	--	--	2	0.002	3	1
rgl-miR7805-5p	Traes_2AS_8CD229838.1	807	4.5	--	--	--	--	4	0.008	1	0.333333
bdi-miR7748b-3p	Traes_1BL_46DCF8472.1	528	4.5	3	0.044	2	0.666667	4	>0.05	1	0.333333
ppe-miR399c,ppe-miR399d,ppe-miR399e,ppe-miR399f,ppe-miR399g,ppe-miR399h,ppe-miR399i,ppe-miR399j,ppe-miR399k,ppe-miR399l	Traes_1BL_241A3B9EF.3	727	3.5	2	0.036	8	2.66667	2	0.03	3	1
sbi-miR6229-5p	Traes_1AL_66D7371D4.1	771	4.5	2	0.008	12	1.71429	2	>0.05	6	0.857143
gma-miR9724	Traes_1DS_70BCC8A8C.2	1818	2	--	--	--	--	2	0.006	2	1
osa-miR399j,ptc-miR399i,sly-miR399,aqc-miR399,csi-miR399b,mdm-miR399d,cme-miR399b,stu-miR399i-3p	Traes_1BL_241A3B9EF.3	727	2.5	2	0.016	8	2.66667	2	0.024	3	1
osa-miR821a,osa-miR821b,osa-miR821c	Traes_1BL_82133E670.1	203	2.5	--	--	--	--	4	0.004	1	0.5
sbi-miR5387b	Traes_1AL_0912DED70.1	1561	2.5	4	0	1	0.5	--	--	--	--
bdi-miR169h-3p	Traes_1AS_EADB6A2A0.1	466	4	2	>0.05	3	0.75	2	0.012	2	0.5
pab-miR3704	TRAES3BF175400030CFD_t1	983	3.5	2	>0.05	5	1.66667	3	0.034	2	0.666667
gma-miR9729	Traes_1DL_61A49A6AD.2	2835	4.5	--	--	--	--	4	0.016	1	0.5
bdi-miR5059	Traes_1BS_09E17C245.2	1999	4.5	--	--	--	--	2	0.012	2	1
ptc-miR159e	Traes_1AL_041EBB4A6.2	556	3	0	0.004	106	53	0	0.004	50	25
mtr-miR172a,bdi-miR172d,ghr-miR172	Traes_1AS_90F3120F8.1	1059	0	0	0	8	2.66667	0	0	5	1.66667
mtr-miR5267a,mtr-miR5267b,mtr-miR5267c,mtr-miR5267d,mtr-miR5267e,mtr-miR5267f,mtr-miR5267g,mtr-miR5267h,mtr-miR5267i,mtr-miR5267j,mtr-miR5267k,mtr-miR5267m,mtr-miR5267n	Traes_1BL_D39287922.2	561	2.5	--	--	--	--	4	0	1	0.333333
mtr-miR2619b-5p	Traes_2AL_6B1B102BB.1	855	4.5	--	--	--	--	4	0.042	1	0.5
cca-miR393	Traes_1BS_4BA296C26.2	1384	3	--	--	--	--	0	0.002	388	129.333
mtr-miR5255	Traes_1DS_639B05DC5.1	60	4.5	--	--	--	--	2	0.014	2	1
gma-miR169v	Traes_2AS_7C177F9DB.1	1130	2	--	--	--	--	0	0	118	39.3333
osa-miR166e-3p	Traes_1DL_9344DD117.1	458	3.5	--	--	--	--	0	0.006	2460	820
aly-miR399b-5p	Traes_2AS_5CAE6A22E.1	2459	4.5	--	--	--	--	2	0.038	4	2
osa-miR1856	Traes_1BL_32F5519AA.1	772	2.5	--	--	--	--	2	0.006	2	2
ppe-miR393a	Traes_1DS_1847DA30E.1	1133	1	--	--	--	--	2	0	19	6.33333
gma-miR9743	Traes_2AS_9ADD06F95.1	331	3	--	--	--	--	3	0.004	2	2
ath-miR399a,mtr-miR399c,mtr-miR399h,mtr-miR399i,ghr-miR399d,aly-miR399f-3p,cca-miR399	Traes_1DL_F122253A3.2	716	1.5	--	--	--	--	2	0	3	1
ppe-miR482d-3p	Traes_2AL_CB96D1CB1.2	878	4.5	--	--	--	--	4	0.006	1	0.5
cre-miR1170.1	Traes_1BL_207E3C170.1	1885	4.5	--	--	--	--	4	0.048	1	1
osa-miR2873b	Traes_1BL_4FBC07444.2	1905	4.5	--	--	--	--	2	0.044	4	1.33333
aly-miR823-3p	Traes_2AL_5DE9A014B.1	1029	1	--	--	--	--	0	0	2	2
cme-miR845	Traes_1BL_A34D6ECFD.1	929	2	--	--	--	--	2	0.002	5	1.66667
bdi-miR7748a-5p	Traes_2AL_D3CA0490C.1	139	2	--	--	--	--	2	0	6	2
mtr-miR5227	TRAES3BF113200020CFD_t1	160	1.5	4	0.004	1	0.2	4	0	1	0.2
ssp-miR1128	Traes_1AS_FEC2D373E.2	443	2	2	0.004	2	2	4	0.006	1	1
aly-miR399b-5p	Traes_2AL_AA8161684.2	1145	4.5	--	--	--	--	2	0.038	7	2.33333
osa-miR166i-3p	Traes_1DL_9344DD117.1	458	3	--	--	--	--	0	0.012	2460	820
gma-miR4375	Traes_1AS_DAA3F1E02.1	186	2	--	--	--	--	4	0	1	0.5
nta-miR6020a-5p	Traes_1DL_FE85D16A6.2	1583	4.5	--	--	--	--	2	0.01	2	1
tcc-miR172d	Traes_1BS_E68807072.2	1895	1	--	--	--	--	0	0	5	1.66667
mtr-miR5227	Traes_2AS_920959285.2	379	4.5	--	--	--	--	4	0.002	1	0.333333
ppe-miR477-3p	Traes_2AL_80D15B4FB.1	1254	2	--	--	--	--	2	0.002	7	1.16667
nta-miR6020a-5p	TRAES3BF047600010CFD_t1	1538	4	2	0.01	13	6.5	2	0.01	2	1
bdi-miR169h-3p	Traes_1BS_8A19C460B.1	685	4	--	--	--	--	2	0.012	2	0.5
mtr-miR5212-5p	Traes_1AL_F636EC6F4.2	1940	4	--	--	--	--	0	0.024	2	2
sly-miR9475-5p	Traes_1AL_8B86ADBE6.1	474	3	--	--	--	--	3	0.02	2	0.25
ata-miR9776-5p	Traes_1AL_6B64D0E80.1	306	2	3	>0.05	52	10.4	3	0	29	5.8
han-miR160a	Traes_1BL_54CD82AC3.1	772	3	--	--	--	--	0	0.002	1956	326
ppe-miR482e	Traes_1BL_1FF35D494.1	512	3	--	--	--	--	4	0.004	1	0.166667
hvu-miR444b	Traes_1BL_F0554ED4E.1	693	1.5	--	--	--	--	3	0	7	0.0215533
rgl-miR7805-5p	Traes_1BL_6956EAF2D1.3	90	4.5	--	--	--	--	4	0.008	1	1
ppt-miR1042-5p	Traes_1DL_4C479DE73.3	2593	4.5	--	--	--	--	2	0.028	4	2
tcc-miR399f	Traes_1DL_F122253A3.2	716	2	--	--	--	--	2	0.002	3	1
gra-miR7486i	Traes_1BL_3E662FC82.1	1524	2.5	2	0.002	2	0.666667	--	--	--	--
osa-miR166k-3p,osa-miR166l-3p,sbi-miR166e,zma-miR166k-3p,zma-miR166j-3p,sbi-miR166g,zma-miR166n-3p,bdi-miR166h-3p,ata-miR5168-3p	TRAES3BF073700090CFD_t1	562	2.5	0	0	478	59.75	0	0.002	266	33.25
osa-miR319b,sbi-miR319a,zma-miR319a-3p,zma-miR319c-3p,zma-miR319b-3p,zma-miR319d-3p,sbi-miR319b	TRAES3BF014900010CFD_t1	1118	2.5	0	0	14	14	0	0	10	10
nta-miR172b	Traes_2AL_5BA7E2623.1	1151	3	--	--	--	--	0	0.002	268	134
ata-miR167a-3p	TRAES3BF039900010CFD_t1	1399	3	2	0.034	2	0.666667	--	--	--	--
gma-miR5673	Traes_1AL_5E2C30B46.1	448	3	2	0.034	1220	16.2667	2	0.048	720	9.6
gra-miR827b	TRAES3BF097800010CFD_t1	172	3.5	--	--	--	--	1	0.016	2	2
gma-miR1529	Traes_2AL_C2431A498.1	726	4	--	--	--	--	3	0.022	4	4
ata-miR9863a-3p,ata-miR9863b-3p	Traes_1BS_34551F337.3	438	1	--	--	--	--	2	0	6	6
mtr-miR172a,bdi-miR172d,ghr-miR172	Traes_1BS_E68807072.2	1895	0	--	--	--	--	0	0	5	1.66667
atr-miR8565b,atr-miR8565c,atr-miR8565d,atr-miR8565e,atr-miR8565f	Traes_1BL_32F5519AA.1	772	2.5	--	--	--	--	2	0.002	2	2
gra-miR8675a	Traes_1BL_72EC293D2.1	475	3.5	--	--	--	--	4	0.038	1	1
atr-miR8556	Traes_1DL_7657153A4.1	986	4	--	--	--	--	1	0.036	7	7
aly-miR165b-5p	Traes_1AS_C7E294E15.1	1165	4.5	3	>0.05	4	0.8	3	0.004	3	0.6
ptc-miR7821	Traes_1BL_962F562FC.2	303	2.5	--	--	--	--	2	0.026	5	5
osa-miR166i-3p	Traes_1AL_0BE456AC0.1	1102	3	0	0.004	3140	1046.67	0	0.012	2460	820
sbi-miR169d-5p,stu-miR169a-5p,stu-miR169b-5p,stu-miR169c-5p,stu-miR169d-5p,stu-miR169e-5p,stu-miR169f-5p,stu-miR169g,stu-miR169h,atr-miR169a,atr-miR169c	Traes_2AS_7C177F9DB.1	1130	3	--	--	--	--	0	0.004	118	39.3333
gma-miR5786	Traes_1AS_EF0BCFD97.1	197	2	2	0.008	2	0.5	4	0.004	1	0.25
ptc-miR159e	Traes_2AL_49EBD3D2C.1	791	4.5	--	--	--	--	2	0.042	2	1
ath-miR399f,ptc-miR399b,bna-miR399a,vvi-miR399e,rco-miR399b,rco-miR399c,aly-miR399a-3p,aly-miR399h-3p,csi-miR399a,tcc-miR399b,tcc-miR399d,bna-miR399b,lus-miR399a,lus-miR399c,lus-miR399e,cme-miR399c,mes-miR399b,mes-miR399c,mes-miR399d,mes-miR399g,bdi-miR399d	Traes_1BL_241A3B9EF.3	727	1	2	>0.05	8	2.66667	2	0	3	1
vvi-miR399i,tcc-miR399a	Traes_1DL_F122253A3.2	716	2	--	--	--	--	2	0.006	3	1
osa-miR399e,osa-miR399f,osa-miR399g,sbi-miR399e,sbi-miR399f,mtr-miR399a,mtr-miR399e,mtr-miR399f,mtr-miR399g,rco-miR399e,gma-miR399d,gma-miR399e,gma-miR399f,gma-miR399g,lus-miR399f,lus-miR399g,mtr-miR399s-3p,mtr-miR399t-3p	Traes_1DL_F122253A3.2	716	0.5	--	--	--	--	2	0.006	3	1
ptc-miR478f	Traes_2AL_3E61D4DE2.1	295	3.5	--	--	--	--	2	0.044	2	0.333333
cre-miR1170.1	Traes_1AL_7EAFBE83A.1	1201	3.5	--	--	--	--	4	0.048	1	0.25
tae-miR1130b-3p	Traes_1BS_D81E948D7.1	1007	0.5	--	--	--	--	4	0.028	1	1
osa-miR2873b	Traes_1AL_B0EAE92EE.1	1075	4.5	--	--	--	--	2	0.044	2	2
nta-miR6020a-5p	Traes_1AL_E5466110E.2	2730	4.5	2	0.01	3	1	--	--	--	--
aly-miR395h-5p	Traes_1AL_ADABECC24.1	1512	4.5	4	>0.05	1	1	4	0.036	1	1
mtr-miR5227	TRAES3BF273100010CFD_t1	1235	4.5	--	--	--	--	4	0.002	1	0.5
aly-miR825-5p	TRAES3BF051600110CFD_t1	509	2.5	--	--	--	--	4	0.036	1	0.2
nta-miR6020a-5p	TRAES3BF077200030CFD_t1	205	4.5	4	>0.05	1	0.5	2	0.01	2	1
stu-miR8037	Traes_1BL_9B5FE2F9C.1	1241	4.5	--	--	--	--	0	0.02	4	2
ppt-miR160b,ppt-miR160i	Traes_1DL_AEC2F3FB3.1	771	2	--	--	--	--	0	0	1956	326
gma-miR5370	TRAES3BF057400030CFD_t1	1104	2	4	0.02	1	1	--	--	--	--
tae-miR1129	Traes_1AL_670C92349.2	1270	3	2	0.022	2	1	--	--	--	--
bdi-miR169h-3p	Traes_1BL_4B257D004.1	866	4.5	--	--	--	--	2	0.012	2	1
gma-miR319p	TRAES3BF027700010CFD_t1	968	1.5	4	0.006	1	0.333333	4	0.006	1	0.333333
gma-miR319i	Traes_1AL_D74509506.2	2313	4.5	4	>0.05	1	1	4	0.042	1	1
cme-miR166i	TRAES3BF073700090CFD_t1	562	2	0	0	478	59.75	0	0	266	33.25
osa-miR166i-3p	Traes_1BL_43408C9B0.2	1171	3	0	0.004	3140	1046.67	0	0.012	2460	820
tae-miR1128	Traes_1BL_C3DDCDC4A.1	117	4	--	--	--	--	4	0.014	1	1
mtr-miR5267l,mtr-miR5267o	Traes_1BL_D39287922.2	561	2.5	--	--	--	--	4	0	1	0.333333
mtr-miR2619b-5p	Traes_1BL_A35695001.1	251	4.5	--	--	--	--	4	0.042	1	0.5
osa-miR5789	Traes_1BL_15286F615.1	678	2.5	2	>0.05	7	2.33333	3	0.012	2	0.666667
cre-miR1170.1	TRAES3BF004200040CFD_t1	2057	2.5	--	--	--	--	4	0.048	1	0.25
osa-miR169n,osa-miR169o,sbi-miR169i,zma-miR169o-5p,bdi-miR169d	Traes_2AS_7C177F9DB.1	1130	4	--	--	--	--	0	0.026	118	39.3333
atr-miR8595	Traes_2AL_52D3F9AF4.1	407	3	--	--	--	--	3	0.038	3	0.75
gma-miR171b-5p	Traes_1AL_04E43F15D.2	877	3	2	0.01	3	1	2	0.012	3	1
osa-miR1439	Traes_2AL_A2F36EF77.2	1323	2	--	--	--	--	2	0.008	9	0.692308
cca-miR6111-5p	Traes_1AL_D3EB8ABA4.1	2131	4.5	4	0.014	1	0.5	4	>0.05	1	0.5
osa-miR5505	Traes_1DL_28B10263A.1	721	2.5	--	--	--	--	4	0.01	1	1
osa-miR5805	Traes_1BL_DA91AD5D7.1	1024	4	--	--	--	--	2	0.046	2	2
pta-miR319	Traes_2AS_6BDE6EB3F.1	112	4	--	--	--	--	4	0.004	1	1
cme-miR166i	Traes_1DL_9344DD117.1	458	2	--	--	--	--	0	0.002	2460	820
nta-miR6151f	Traes_1BL_DA91AD5D7.1	658	2	--	--	--	--	4	0.01	1	0.5
ptc-miR7842	Traes_1AS_7672884C6.2	2054	2.5	2	>0.05	13	13	4	0.018	1	1
mtr-miR5233	Traes_1DL_A556D8590.1	30	4	--	--	--	--	1	0.034	8	0.0599829
zma-miR396c,zma-miR396d,sbi-miR396e	Traes_2AL_07B1977B8.1	924	1	--	--	--	--	4	0	1	0.333333
vvi-miR319e,csi-miR319,tcc-miR319,atr-miR319b,atr-miR319d,atr-miR319e	Traes_1AL_041EBB4A6.2	556	3	0	0.004	106	53	0	0.002	50	25
stu-miR827-5p	Traes_1BL_3138953D6.2	449	4.5	3	0.024	3	1.5	--	--	--	--
gra-miR7484n	Traes_2AS_1475F8BDB.1	977	3	--	--	--	--	2	0.01	8	4
ppt-miR1028c-3p	Traes_1AL_66D7371D4.1	767	2.5	4	>0.05	1	0.25	2	0.036	3	0.75
ath-miR399b,ath-miR399c-3p,osa-miR399d,sbi-miR399d,zma-miR399e-3p,sbi-miR399i,mtr-miR399l,mtr-miR399p,vvi-miR399b,vvi-miR399c,pvu-miR399a,zma-miR399i-3p,zma-miR399j-3p,rco-miR399a,aly-miR399b-3p,aly-miR399c-3p,csi-miR399d,tcc-miR399i,vun-miR399a,gma-miR399a,gma-miR399b,gma-miR399c,gma-miR399h,mdm-miR399i,mdm-miR399j,mes-miR399f	Traes_1DL_F122253A3.2	716	2.5	--	--	--	--	2	0.004	3	1
gma-miR5776	Traes_1DS_4FC8BB7AD.1	348	3	--	--	--	--	3	0.048	5	1.66667
sly-miR9475-5p	Traes_1BL_CD6DA1BD3.1	637	3	--	--	--	--	3	0.02	2	0.25
pgi-miR6143b-5p	Traes_1BL_72EC293D2.1	475	3.5	--	--	--	--	4	0.002	1	1
tae-miR9653a-3p	TRAES3BF077600090CFD_t1	549	2.5	2	>0.05	7	2.33333	2	0.046	4	1.33333
pta-miR319	Traes_2AL_295E0C7C5.1	2248	4.5	--	--	--	--	4	0.004	1	0.5
zma-miR167d-3p	Traes_1AL_685F7409E.1	219	2.5	--	--	--	--	4	0.016	1	1
mtr-miR2619b-5p	Traes_1AS_CDFADEA22.1	744	4	4	>0.05	1	1	4	0.042	1	1
bdi-miR5059	Traes_2AL_436D234EE.1	2357	4	--	--	--	--	2	0.012	2	2
ppe-miR399a	Traes_1AL_E5224B6EA.2	678	2	2	0.008	3	1.5	2	0.004	3	1.5
osa-miR5792	Traes_2AS_28EEA5BBC.1	868	1.5	--	--	--	--	2	0	6	3
atr-miR8585	TRAES3BF083200010CFD_t1	202	3	3	0.018	6	2	3	0.02	2	0.666667
ptc-miR399j,bna-miR399c	Traes_1AL_E5224B6EA.2	915	1.5	2	0.008	2	0.666667	4	>0.05	1	0.333333
osa-miR444a-3p.2,osa-miR444d.2,osa-miR444e,bdi-miR444b	Traes_1BL_F0554ED4E.1	693	1.5	--	--	--	--	3	0	7	0.0215533
mtr-miR5227	Traes_2AL_07B1977B8.1	1833	2.5	--	--	--	--	4	0.002	1	1
mtr-miR2619b-5p	Traes_1AL_D16EF7A38.1	251	4.5	4	>0.05	1	0.5	4	0.042	1	0.5
gma-miR1508a	Traes_1DL_598A30CC8.2	409	3	--	--	--	--	2	0.022	8	2.66667
cca-miR393	Traes_1AS_EF9022F0F.1	888	3	0	0	705	235	0	0.002	388	129.333
bdi-miR169h-3p	Traes_1AL_E25202CC2.2	1529	4.5	2	>0.05	6	6	2	0.012	3	3
gma-miR319p	Traes_2AL_7EABAC855.1	958	4	--	--	--	--	4	0.006	1	0.5
bra-miR9569-3p	Traes_2AL_C646D4168.1	1369	4	--	--	--	--	0	0.006	2	2
gra-miR8717	Traes_1AS_9309C4882.1	51	3	2	>0.05	4	2	4	0.004	1	0.5
tae-miR1128	Traes_1AL_CC2C419C4.2	2459	2.5	--	--	--	--	4	0.014	1	1
cme-miR166i	Traes_1BL_43408C9B0.2	1171	2	0	0	3140	1046.67	0	0.002	2460	820
mtr-miR1510a-3p	Traes_2AL_44855EDCA.1	320	2.5	--	--	--	--	3	0.002	3	1.5
mtr-miR5555-5p	Traes_1BL_0CE9B415D.1	2120	2	3	0.002	2	0.666667	--	--	--	--
bdi-miR7717c-3p	Traes_1AL_5FD3B3577.1	1347	3.5	4	0.046	1	1	--	--	--	--
vvi-miR3633a-3p	Traes_1AL_F1BBE97D5.1	362	3.5	--	--	--	--	3	0.012	2	0.666667
sbi-miR396d	Traes_2AL_07B1977B8.1	924	2	--	--	--	--	4	0.014	1	0.333333
tae-miR530	TRAES3BF173900010CFD_t1	1279	3.5	1	0.016	2	2	--	--	--	--
bdi-miR7709-3p	TRAES3BF094200020CFD_t1	2280	4	1	0.046	3	1.5	--	--	--	--
tae-miR9772,ata-miR9772a-5p,ata-miR9772b-5p	Traes_1AL_0E2636C97.2	820	2.5	2	>0.05	11	5.5	2	0.02	2	1
ptc-miR399j,bna-miR399c	Traes_1BL_241A3B9EF.3	727	1.5	2	0.008	8	2.66667	2	0	3	1
vvi-miR3639-3p	Traes_2AL_3742E5342.2	2383	4.5	--	--	--	--	0	0.032	13	4.33333
stu-miR482b-3p	TRAES3BF101600020CFD_t1	620	1.5	--	--	--	--	4	0	1	1
osa-miR2102-5p	Traes_1BL_BD8EBC16E.2	67	2.5	--	--	--	--	3	0.014	5	5
bdi-miR5059	Traes_1AL_8264ECC42.1	2145	4.5	--	--	--	--	2	0.012	3	3
stu-miR827-5p	Traes_1AL_6B64D0E80.1	304	2.5	3	0.024	86	11.8	3	0.016	40	5.6
ppe-miR482e	Traes_1AL_6D5AE9F53.1	1952	4.5	--	--	--	--	4	0.004	1	0.5
osa-miR5071	Traes_1DS_92A7B09F2.2	1792	3	--	--	--	--	0	0.028	40	6.66667
stu-miR7991a,stu-miR7991b,stu-miR7991c	Traes_1BL_8A2A5BC90.1	756	3	--	--	--	--	3	0	9	3
gra-miR8636	Traes_1BL_75E330BC7.1	122	2.5	--	--	--	--	3	0.004	2	1
ppt-miR160d	Traes_1BL_54CD82AC3.1	772	3	--	--	--	--	0	0.008	1956	326
osa-miR5789	Traes_2AS_3FDAA17CD.1	208	4.5	--	--	--	--	3	0.012	9	3
bdi-miR169h-3p	Traes_1AL_AA8600338.2	1255	4.5	2	>0.05	10	5	2	0.012	6	3
pde-miR3701	TRAES3BF079900090CFD_t1	1483	2.5	4	0.018	1	0.333333	--	--	--	--
bdi-miR7728-5p	Traes_1AL_3B3B8D793.2	371	4.5	2	0.01	2	2	4	>0.05	1	1
gra-miR8783	Traes_1AL_6B64D0E80.1	304	2.5	3	0.004	86	11.8	3	0.002	40	5.6
bdi-miR169h-3p	Traes_1BS_478039FB4.2	834	4	--	--	--	--	2	0.012	3	1.5
cre-miR1170.1	Traes_1AL_129C9926A.1	210	4	--	--	--	--	4	0.048	1	1
ath-miR399b,ath-miR399c-3p,osa-miR399d,sbi-miR399d,zma-miR399e-3p,sbi-miR399i,mtr-miR399l,mtr-miR399p,vvi-miR399b,vvi-miR399c,pvu-miR399a,zma-miR399i-3p,zma-miR399j-3p,rco-miR399a,aly-miR399b-3p,aly-miR399c-3p,csi-miR399d,tcc-miR399i,vun-miR399a,gma-miR399a,gma-miR399b,gma-miR399c,gma-miR399h,mdm-miR399i,mdm-miR399j,mes-miR399f	Traes_2AL_EAC015726.1	2288	4.5	--	--	--	--	2	0.004	2	2
bdi-miR169h-3p	Traes_1AL_387FCF604.1	920	4	--	--	--	--	2	0.012	3	3
stu-miR482d-3p,sly-miR482b	Traes_2AS_59AB40C70.2	50	3.5	--	--	--	--	3	0.034	4	2
ppe-miR6260	Traes_1BL_8A2A5BC90.1	755	2.5	--	--	--	--	3	0.032	8	2.66667
bdi-miR5183	Traes_1BS_324029B4E.1	985	4	--	--	--	--	4	0.024	1	1
cpa-miR319	TRAES3BF027700010CFD_t1	967	2	0	0	158	52.6667	0	0	81	27
stu-miR399j-5p	Traes_1BL_EA5237F37.1	656	4	--	--	--	--	0	0.018	3	0.75
cca-miR6106-3p	Traes_1BL_FFD088B00.1	371	3	--	--	--	--	3	0.016	6	3
ptc-miR160h,nta-miR160d	Traes_1BL_54CD82AC3.1	772	2	--	--	--	--	0	0.002	1956	326
bdi-miR5164	TRAES3BF001100050CFD_t1	696	3	3	0.016	2	0.666667	4	>0.05	1	0.333333
tcc-miR399f	Traes_1DL_F122253A3.2	307	1.5	--	--	--	--	2	0.002	3	1.5
mtr-miR395b	Traes_1AL_2731160E4.2	436	4	0	0.036	2	1	--	--	--	--
osa-miR6246	Traes_1AL_AAFD1DF0C.1	238	3.5	3	0.02	3	0.6	--	--	--	--
bdi-miR1878-5p	Traes_1BL_FFD088B00.1	371	3.5	--	--	--	--	3	0	6	3
ppt-miR1042-5p	Traes_1DL_9344DD117.1	692	4	--	--	--	--	2	0.028	4	0.666667
cpa-miR8139a,cpa-miR8139b,cpa-miR8139c,cpa-miR8139d,cpa-miR8139e	Traes_1BL_53787E8DD.3	401	3	--	--	--	--	4	0.002	1	1
osa-miR5071	Traes_1BS_CA209AE61.2	1032	3	--	--	--	--	0	0.028	40	6.66667
cca-miR393	Traes_1DS_1847DA30E.1	1131	3	--	--	--	--	0	0.002	388	129.333
gma-miR319f	Traes_2AL_EA60A06AC.1	1397	2	--	--	--	--	0	0.006	502	251
sbi-miR6229-5p	Traes_1AL_66D7371D4.1	769	3	2	0.008	5	0.833333	3	0	2	0.333333
bdi-miR7766-5p	Traes_1DL_D690BB11B.1	153	2.5	--	--	--	--	4	0	1	0.333333
gra-miR8769	Traes_1AL_66D7371D4.1	768	3.5	3	0.006	2	0.5	--	--	--	--
mtr-miR2111e-3p	Traes_1AL_5E61A1E3F.1	1503	4	2	0.016	2	0.666667	2	>0.05	5	1.66667
ppt-miR1023c-5p,ppt-miR1023d-5p	Traes_1BL_7A5358469.2	5296	2.5	--	--	--	--	3	0.022	2	0.666667
stu-miR8017	Traes_2AL_D3CA0490C.1	138	1.5	--	--	--	--	2	0	7	2.33333
bdi-miR5055	Traes_1BL_F0554ED4E.1	693	2	--	--	--	--	3	0.016	7	0.0215533
osa-miR1436,hvu-miR1436	Traes_1AS_59404C639.1	864	1.5	3	0.002	2	0.133333	3	0	5	0.333333
ata-miR169h-3p	TRAES3BF041100010CFD_t1	374	3.5	0	0.046	17	2.42857	2	>0.05	10	1.42857
vvi-miR399g	Traes_1AL_E5224B6EA.2	678	1.5	2	0.002	3	1.5	2	0	3	1.5
osa-miR1320-5p	Traes_1DL_23A4CD4C6.1	201	1.5	--	--	--	--	4	0	1	0.333333
ptc-miR172i	Traes_1BS_E68807072.2	1895	1	--	--	--	--	0	0	5	1.66667
bdi-miR159a-3p	Traes_1AL_041EBB4A6.2	556	2.5	0	0.002	106	53	0	0.004	50	25
gma-miR9724	Traes_2AL_279C94831.1	2160	4.5	--	--	--	--	2	0.006	2	2
osa-miR1862a,osa-miR1862b,osa-miR1862c	Traes_1DL_28B10263A.1	721	1.5	--	--	--	--	4	0	1	1
atr-miR8556	Traes_1AL_EF31F706D.1	1265	4	2	>0.05	4	4	1	0.036	4	4
bdi-miR5059	TRAES3BF082600020CFD_t1	487	2	3	0.008	9	9	2	0.012	22	22
bdi-miR5059	TRAES3BF110600030CFD_t1	340	4.5	4	>0.05	1	1	2	0.012	3	3
ath-miR5651	Traes_1BL_70D3FC76B.1	290	2.5	--	--	--	--	2	0.016	352	4.19048
bdi-miR7754-3p	Traes_1BL_A34D6ECFD.1	930	2.5	--	--	--	--	2	0.026	5	1.66667
osa-miR1847.1	Traes_1AL_12C7665B7.1	3629	2	2	0.036	2	1	--	--	--	--
aly-miR825-5p	Traes_2AS_55338905E.2	1016	4	--	--	--	--	1	0.014	2	2
tae-miR9662a-3p	Traes_1BS_566CEE7F6.1	452	2.5	--	--	--	--	0	0.002	4	1.33333
bdi-miR164c-3p	Traes_1AS_171AA28CA.1	1392	3.5	0	0.034	67	22.3333	2	>0.05	31	10.3333
tcc-miR399f	Traes_1BL_241A3B9EF.3	466	2	4	0.018	1	0.333333	4	>0.05	1	0.333333
tcc-miR399f	Traes_1AL_E5224B6EA.2	879	2	4	0.018	1	0.333333	4	>0.05	1	0.333333
bdi-miR5056	TRAES3BF059300030CFD_t1	192	3	3	0.036	2	0.666667	--	--	--	--
aly-miR395h-5p	Traes_1AS_AEF846E0A.2	1423	4	--	--	--	--	4	0.036	1	0.5
osa-miR5832	Traes_1DL_7773A9BFB.2	6676	1.5	--	--	--	--	2	0	2	2
pta-miR319	Traes_2AL_6D2CC916B.2	28	4.5	--	--	--	--	4	0.004	1	1
mtr-miR399j	Traes_1BL_241A3B9EF.3	727	2	2	>0.05	8	2.66667	2	0.006	3	1
hbr-miR6168	Traes_1BS_493994062.1	77	3.5	--	--	--	--	0	0.02	4	2
ptc-miR160g,aqc-miR160a,tcc-miR160c,cca-miR160a,lus-miR160c,lus-miR160g	Traes_1DL_AEC2F3FB3.1	771	2	--	--	--	--	0	0	1956	326
ppe-miR399a	Traes_1BS_9714F1DCB.1	520	4	--	--	--	--	2	0.004	6	2
ath-miR5634	Traes_1DL_28B10263A.1	721	2.5	--	--	--	--	4	0.048	1	1
osa-miR1439	Traes_1AS_10C467127.1	2852	2	3	0	6	0.467949	3	0	4	0.307692
cre-miR1170.1	Traes_2AL_8D3123D20.3	1095	4.5	--	--	--	--	4	0.048	1	0.333333
gma-miR319p	Traes_2AS_A5B7EA57D.1	1179	4.5	--	--	--	--	4	0.006	1	0.5
ptc-miR399j,bna-miR399c	Traes_1AL_E5224B6EA.2	1038	1	2	0.008	3	1.5	--	--	--	--
ppe-miR482e	Traes_1DL_163D00647.2	748	3	--	--	--	--	4	0.004	1	0.166667
osa-miR1861g	Traes_1AL_994D1C909.1	425	2.5	2	0.044	840	12.1739	2	0.02	812	11.7681
stu-miR8038a-3p,stu-miR8038b-3p	Traes_1DL_013A3A113.1	3828	2	--	--	--	--	2	0.026	2	2
bdi-miR5181d	Traes_1DL_6794DEC57.1	535	4	--	--	--	--	2	0.04	4	0.666667
ath-miR399a,mtr-miR399c,mtr-miR399h,mtr-miR399i,ghr-miR399d,aly-miR399f-3p,cca-miR399	Traes_1BL_241A3B9EF.3	318	1	4	0	1	1	4	>0.05	1	1
gma-miR4380a	Traes_1AL_66D7371D4.1	768	3.5	3	0	2	0.5	--	--	--	--
ath-miR851-5p	Traes_1BL_A34D6ECFD.1	931	2.5	--	--	--	--	3	0.002	2	0.666667
gma-miR166u	Traes_1AL_0BE456AC0.1	1104	1.5	2	>0.05	4	1.33333	3	0	2	0.666667
zma-miR164d-3p	TRAES3BF109600010CFD_t1	723	3	4	>0.05	1	0.5	1	0.022	2	1
ath-miR840-3p	Traes_1BS_3968DE2E3.1	593	2.5	--	--	--	--	0	0.002	2	2
osa-miR5150-3p	Traes_1BL_8A2A5BC90.1	755	2	--	--	--	--	3	0	8	2.66667
mtr-miR2622	Traes_1DL_35433F5C5.1	1104	2.5	--	--	--	--	3	0	5	0.454545
gma-miR160b,gma-miR160c,gma-miR160d,gma-miR160e,htu-miR160a,bdi-miR160f	Traes_1AL_147CF243C.1	830	0	0	0	3888	648	0	0	1956	326
bdi-miR5174b-3p	Traes_1BL_04CBCADA2.1	121	4.5	2	>0.05	4	1.33333	0	0.042	4	1.33333
cre-miR1170.1	Traes_1DL_AF4C1F109.1	201	4.5	--	--	--	--	4	0.048	1	0.333333
gma-miR160b,gma-miR160c,gma-miR160d,gma-miR160e,htu-miR160a,bdi-miR160f	Traes_2AL_C70217249.1	1175	0.5	--	--	--	--	0	0	3	1.5
osa-miR399e,osa-miR399f,osa-miR399g,sbi-miR399e,sbi-miR399f,mtr-miR399a,mtr-miR399e,mtr-miR399f,mtr-miR399g,rco-miR399e,gma-miR399d,gma-miR399e,gma-miR399f,gma-miR399g,lus-miR399f,lus-miR399g,mtr-miR399s-3p,mtr-miR399t-3p	Traes_1BL_241A3B9EF.3	727	0.5	2	0.012	8	2.66667	2	0.006	3	1
tae-miR9778	TRAES3BF064500020CFD_t1	977	3.5	0	0.024	5	1.25	--	--	--	--
aqc-miR159	TRAES3BF027700010CFD_t1	967	2	0	0	158	52.6667	0	0	81	27
zma-miR164c-3p,zma-miR164h-3p	Traes_2AL_2B32DB242.1	3181	3	--	--	--	--	0	0.008	3	3
bdi-miR5183	Traes_1BL_6C424F111.1	660	4	--	--	--	--	4	0.024	1	1
stu-miR8049-3p	Traes_1AS_536E18ACD.2	1049	2.5	3	0.008	2	0.5	2	>0.05	2	0.5
bdi-miR169h-3p	TRAES3BF092600030CFD_t1	1131	3	4	>0.05	1	0.333333	2	0.012	2	0.666667
gma-miR5776	Traes_1BS_F7B1A6268.1	354	3	--	--	--	--	3	0.048	5	1.66667
cre-miR1170.1	Traes_1AL_7A1829EE1.1	609	4.5	4	>0.05	1	0.5	4	0.048	1	0.5
osa-miR396g,osa-miR396h,osa-miR396d	Traes_2AL_07B1977B8.1	923	0	--	--	--	--	2	0	103	34.3333
vvi-miR319e,csi-miR319,tcc-miR319,atr-miR319b,atr-miR319d,atr-miR319e	TRAES3BF027700010CFD_t1	967	2.5	0	0.004	158	52.6667	0	0	81	27
ppt-miR1211-5p	Traes_1AL_B3161C4EC.1	1498	4	--	--	--	--	0	0.038	4	4
pta-miR319	TRAES3BF014900010CFD_t1	1118	2.5	0	0.01	14	14	0	0.004	10	10
stu-miR8037	Traes_1DL_03C8AFC02.1	360	4.5	--	--	--	--	1	0.022	4	2
ppe-miR482e	Traes_1DL_9337F1328.2	1693	4.5	--	--	--	--	4	0.004	1	0.5
ptc-miR159e	Traes_1DL_25540DE53.2	1759	3	--	--	--	--	2	0.042	50	25
osa-miR5340	Traes_1BL_8A2A5BC90.1	757	3	--	--	--	--	3	0.002	11	2.75
gma-miR1520o	Traes_1AL_9B315EE59.1	177	2.5	2	0.006	2	1	2	0.006	4	2
nta-miR479b	Traes_1AS_C7E294E15.1	1168	3	3	0.018	2	0.4	4	>0.05	1	0.2
pde-miR1314	Traes_1BL_6D967E09B.1	911	3.5	--	--	--	--	3	0.016	2	0.5
gma-miR171r,gma-miR171s	Traes_2AL_DF262E611.1	865	4.5	--	--	--	--	2	0.02	5	1.66667
bdi-miR5069	Traes_2AL_5DE9A014B.1	1029	2.5	--	--	--	--	0	0	2	2
tcc-miR399f	Traes_1BL_241A3B9EF.3	727	2	2	>0.05	8	2.66667	2	0.002	3	1
ppt-miR1079-5p	Traes_1DL_8EFC66733.2	329	3	--	--	--	--	4	0.048	1	0.5
bdi-miR169h-3p	TRAES3BF058200020CFD_t1	490	4.5	--	--	--	--	2	0.012	2	0.666667
ppt-miR160g,dpr-miR160	Traes_1DL_AEC2F3FB3.1	771	1.5	--	--	--	--	0	0	1956	326
aly-miR845b-3p	Traes_1BL_A34D6ECFD.1	929	2	--	--	--	--	2	0.008	5	1.66667
ptc-miR319i	TRAES3BF014900010CFD_t1	1118	3	0	0.006	14	14	0	0.012	10	10
ptc-miR399d,mtr-miR399r	Traes_1BL_241A3B9EF.3	430	1.5	--	--	--	--	4	0.03	1	1
mtr-miR2659a,mtr-miR2659b,mtr-miR2659c,mtr-miR2659d,mtr-miR2659e,mtr-miR2659f,mtr-miR2659g,mtr-miR2659h,mtr-miR2659i,mtr-miR2659j,mtr-miR2659k	Traes_1BL_5ADA48D3A.1	424	3	--	--	--	--	3	0.03	2	0.5
stu-miR319-3p	Traes_2AL_EA60A06AC.1	1397	2	--	--	--	--	0	0	502	251
cca-miR6111-5p	TRAES3BF049800170CFD_t1	553	2.5	4	0.014	1	0.333333	--	--	--	--
mtr-miR5215	Traes_2AL_44855EDCA.1	320	2	--	--	--	--	3	0.002	3	1.5
ath-miR399d,ptc-miR399a,aly-miR399d-3p,aly-miR399g-3p,aly-miR399i-3p,tcc-miR399h,hvu-miR399,ghr-miR399e,cme-miR399a	Traes_1AL_E5224B6EA.2	1087	1.5	2	>0.05	8	2.66667	2	0	3	1
ppt-miR1042-5p	Traes_1BL_CF9A1EAC4.1	1669	4.5	--	--	--	--	2	0.028	4	2
stu-miR7982a,stu-miR7982b	Traes_2AL_5DE9A014B.1	1029	2	--	--	--	--	0	0	2	2
ppt-miR1079-5p	TRAES3BF024300090CFD_t1	269	2.5	4	0.018	1	0.5	--	--	--	--
stu-miR8019-5p	Traes_1AL_2CAAB9D4A.1	896	2.5	4	0.006	1	1	--	--	--	--
ath-miR399f,ptc-miR399b,bna-miR399a,vvi-miR399e,rco-miR399b,rco-miR399c,aly-miR399a-3p,aly-miR399h-3p,csi-miR399a,tcc-miR399b,tcc-miR399d,bna-miR399b,lus-miR399a,lus-miR399c,lus-miR399e,cme-miR399c,mes-miR399b,mes-miR399c,mes-miR399d,mes-miR399g,bdi-miR399d	Traes_1DL_F122253A3.2	716	1	--	--	--	--	2	0	3	1
pde-miR3704b	Traes_1BL_CD551493D.2	294	2	--	--	--	--	2	0	59	1.22917
osa-miR2926	TRAES3BF058900100CFD_t1	320	3.5	2	>0.05	3	1	0	0.032	6	2
mtr-miR5293	Traes_1BL_8A2A5BC90.1	759	2	--	--	--	--	2	0.002	15	3.75
stu-miR8032b-3p,stu-miR8032f-3p,stu-miR8032g-3p	Traes_1DL_4B7506819.1	861	4	--	--	--	--	1	0.006	3	1
ath-miR5663-3p	Traes_1DL_40B28C86B.1	546	3.5	--	--	--	--	1	0.016	3	3
nta-miR6156	TRAES3BF066900110CFD_t1	2508	2.5	3	0.032	2	0.666667	--	--	--	--
pta-miR319	TRAES3BF043700170CFD_t1	1696	4.5	2	0.004	3	1.5	2	>0.05	3	1.5
ssp-miR1128	Traes_1DL_7C6F6D05C.1	353	4	--	--	--	--	4	0.006	1	1
ppe-miR393a	Traes_1BS_4BA296C26.2	1386	1	--	--	--	--	2	0	19	6.33333
pta-miR319	Traes_1AS_106ED8AD4.1	177	4	2	0.004	4	1.33333	4	0.004	1	0.333333
sbi-miR396d	Traes_2AL_55545E2AD.2	943	4.5	--	--	--	--	4	0.014	1	0.5
pab-miR3712	TRAES3BF013300030CFD_t1	1393	3	3	0.028	5	1.25	3	0.02	3	0.75
osa-miR2101-3p	Traes_2AL_D3CA0490C.1	138	2	--	--	--	--	2	0.006	7	2.33333
osa-miR399j,ptc-miR399i,sly-miR399,aqc-miR399,csi-miR399b,mdm-miR399d,cme-miR399b,stu-miR399i-3p	Traes_1AL_E5224B6EA.2	1038	2	2	0.016	3	1.5	--	--	--	--
sly-miR9477-5p	TRAES3BF003200140CFD_t1	390	3.5	3	0.004	2	0.666667	--	--	--	--
osa-miR172c,sbi-miR172e,egu-miR172d,egu-miR172e,egu-miR172f	Traes_1AS_90F3120F8.1	1059	2.5	0	0.002	8	2.66667	0	0	5	1.66667
ppe-miR399c,ppe-miR399d,ppe-miR399e,ppe-miR399f,ppe-miR399g,ppe-miR399h,ppe-miR399i,ppe-miR399j,ppe-miR399k,ppe-miR399l	Traes_1BL_03A70CEEA.1	1925	4.5	2	0.036	2	0.666667	4	>0.05	1	0.333333
sbi-miR5568g-5p	Traes_1BL_E7DE12DB0.1	728	2	--	--	--	--	3	0	4	0.666667
aly-miR165b-5p	Traes_1DS_A56C094A2.1	451	4.5	--	--	--	--	3	0.004	3	0.6
osa-miR1859	TRAES3BF080100170CFD_t1	2356	2.5	2	0.022	2	0.333333	--	--	--	--
ath-miR399e,aly-miR399e-3p	Traes_1BL_241A3B9EF.3	727	2	2	>0.05	8	2.66667	2	0.032	3	1
