# Supplementary material for: Integrated Analysis of Microarray, Small RNA, and Degradome Datasets Uncovers the Role of MicroRNAs in Temperature-Sensitive Genic Male Sterility in Wheat
Source: Int J Mol Sci. 2022 Jul 22;23(15):8057. doi: 10.3390/ijms23158057 (PMC9332412; doi:10.3390/ijms23158057)
Supplement: Supplementary file 1 [file ijms-23-08057-s001.zip › Supplementary Table S9.xlsx]

## Sheet: Sheet1
Supplementary Table S9 Differentially expressed genes in auxin signaling
1.5 stage	GeneID	affyID	GeneID	logFC	CLONED	TF	NR
	TraesCS7D02G463000	TaAffx.34454.1.S1_at	TraesCS7D02G463000	1.10443			Auxin response factor 13 [Aegilops tauschii]
	TraesCS1A02G343300	Ta.9390.1.A1_at	TraesCS1A02G343300	-1.40663			Auxin-responsive protein IAA18 [Aegilops tauschii]
	TraesCS4A02G245100	Ta.28394.1.S1_s_at	TraesCS4A02G245100	-1.14402			auxin-repressed protein [Triticum aestivum]
	TraesCS4D02G069100	Ta.28394.3.S1_x_at	TraesCS4D02G069100	-1.10656			auxin-repressed protein [Triticum aestivum]
2.0 stage	GeneID	affyID	GeneID	logFC	CLONED	TF	NR
	TraesCS3B02G486000	TaAffx.89243.1.S1_at	TraesCS3B02G486000	-1.41901		B3-ARF	Auxin response factor 4 [Aegilops tauschii]
	TraesCS4A02G245100	Ta.28394.1.S1_a_at	TraesCS4A02G245100	1.27488			auxin-repressed protein [Triticum aestivum]
	TraesCS4D02G069100	Ta.28394.3.S1_x_at	TraesCS4D02G069100	1.05886			auxin-repressed protein [Triticum aestivum]
2.2 stage	GeneID	affyID	GeneID	logFC	CLONED	TF	NR
	TraesCS1B02G173700	Ta.7431.1.A1_at	TraesCS1B02G173700	1.10932	ARF17,AUXIN RESPONSE FACTOR17		predicted protein, partial [Hordeum vulgare subsp. vulgare]
	TraesCS3B02G486000	TaAffx.89243.1.S1_at	TraesCS3B02G486000	-1.24196		B3-ARF	Auxin response factor 4 [Aegilops tauschii]
	TraesCS3A02G246000	Ta.8605.1.A1_at	TraesCS3A02G246000	1.40472		B3-ARF	Auxin response factor 2 [Triticum urartu]
	TraesCS3D02G325400	Ta.8277.1.A1_at	TraesCS3D02G325400	-1.71311			Auxin-induced protein 5NG4 [Aegilops tauschii]
	TraesCS1A02G118400	Ta.10032.1.S1_a_at	TraesCS1A02G118400	1.41983			Auxin-responsive protein IAA15 [Triticum urartu]
	TraesCS1A02G343300	Ta.9390.1.A1_at	TraesCS1A02G343300	1.12189			Auxin-responsive protein IAA18 [Aegilops tauschii]
2.5 stage	GeneID	affyID	GeneID	logFC	CLONED	TF	NR
	TraesCS6D02G100900	Ta.6746.1.S1_at	TraesCS6D02G100900	-1.0984			Auxin response factor 5 [Aegilops tauschii]
	TraesCS7D02G463000	TaAffx.34454.1.S1_at	TraesCS7D02G463000	1.12739			Auxin response factor 13 [Aegilops tauschii]
	TraesCS3A02G246000	Ta.8605.1.A1_at	TraesCS3A02G246000	1.13711		B3-ARF	Auxin response factor 2 [Triticum urartu]
	TraesCS7B02G073900	Ta.5650.1.S1_a_at	TraesCS7B02G073900	-2.59534			Auxin-induced protein 5NG4 [Aegilops tauschii]
	TraesCS3D02G325400	Ta.8277.1.A1_at	TraesCS3D02G325400	-1.36499			Auxin-induced protein 5NG4 [Aegilops tauschii]
	TraesCS7A02G169100	Ta.5650.2.S1_x_at	TraesCS7A02G169100	-1.02283			Auxin-induced protein 5NG4 [Aegilops tauschii]
	TraesCS1A02G118400	Ta.10032.1.S1_a_at	TraesCS1A02G118400	1.1245			Auxin-responsive protein IAA15 [Triticum urartu]
	TraesCS1A02G343300	Ta.9390.1.A1_at	TraesCS1A02G343300	-1.04872			Auxin-responsive protein IAA18 [Aegilops tauschii]
	TraesCS4A02G245100	Ta.28394.1.S1_s_at	TraesCS4A02G245100	-1.10528			auxin-repressed protein [Triticum aestivum]
3.0 stage	GeneID	affyID	GeneID	logFC	CLONED	NR
	TraesCS7D02G463000	TaAffx.34454.1.S1_at	TraesCS7D02G463000	1.25316		Auxin response factor 13 [Aegilops tauschii]
	TraesCS3B02G486000	TaAffx.89243.1.S1_at	TraesCS3B02G486000	-1.59477	B3-ARF	Auxin response factor 4 [Aegilops tauschii]
	TraesCS3A02G449300	TaAffx.51314.1.S1_at	TraesCS3A02G449300	-1.84817		Auxin response factor 4 [Triticum urartu]
	TraesCS6A02G112000	Ta.28513.1.S1_s_at	TraesCS6A02G112000	-1.90386		Auxin response factor 5 [Aegilops tauschii]
	TraesCS6D02G100900	Ta.6746.1.S1_at	TraesCS6D02G100900	-2.29365		Auxin response factor 5 [Aegilops tauschii]
	TraesCS7A02G169100	Ta.5650.2.S1_x_at	TraesCS7A02G169100	-8.40387		Auxin-induced protein 5NG4 [Aegilops tauschii]
	TraesCS7B02G073900	Ta.5650.1.S1_a_at	TraesCS7B02G073900	-8.09607		Auxin-induced protein 5NG4 [Aegilops tauschii]
	TraesCS3D02G325400	Ta.8277.1.A1_at	TraesCS3D02G325400	-3.52804		Auxin-induced protein 5NG4 [Aegilops tauschii]
	TraesCS1A02G118400	Ta.10032.1.S1_a_at	TraesCS1A02G118400	-3.94894		Auxin-responsive protein IAA15 [Triticum urartu]
	TraesCS5D02G388200	TaAffx.128812.1.S1_at	TraesCS5D02G388200	-3.90516		Auxin-responsive protein IAA12 [Aegilops tauschii]
	TraesCS5A02G378200	Ta.7905.1.S1_a_at	TraesCS5A02G378200	-4.95216		Auxin-responsive protein IAA12 [Triticum urartu]
	TraesCS5D02G449400	TaAffx.78729.2.S1_at	TraesCS5D02G449400	-3.78229		Auxin-responsive protein IAA14 [Aegilops tauschii]
	TraesCS5B02G446100	TaAffx.78729.1.S1_x_at	TraesCS5B02G446100	-2.56282		Auxin-responsive protein IAA14 [Aegilops tauschii]
	TraesCS7D02G161900	TaAffx.38522.1.A1_at	TraesCS7D02G161900	-1.64146	B3-ARF	auxin response factor 16 isoform X1 [Brachypodium distachyon]
	TraesCS2D02G273400	Ta.5105.1.S1_at	TraesCS2D02G273400	-1.38357		Auxin-induced protein [Aegilops tauschii]
	TraesCS7D02G170200	Ta.5650.3.S1_x_at	TraesCS7D02G170200	-6.25048		Auxin-induced protein 5NG4 [Aegilops tauschii]
	TraesCS7A02G409900	TaAffx.64621.1.A1_at	TraesCS7A02G409900	-1.22335		Auxin-induced protein 5NG4 [Triticum urartu]
	TraesCS1A02G334900	Ta.9707.1.S1_at	TraesCS1A02G334900	1.43917		B3-ARF	predicted protein [Hordeum vulgare subsp. vulgare]
	TraesCS3A02G292400	Ta.25087.1.S1_at	TraesCS3A02G292400	1.44528		B3-ARF	predicted protein [Hordeum vulgare subsp. vulgare]
	TraesCS3A02G159200	Ta.4027.1.A1_at	TraesCS3A02G159200	-3.95921		B3-ARF	unnamed protein product [Triticum aestivum]
